# Supplementary material for: Quantitative elucidation of associations between nucleotide identity and physicochemical properties of amino acids and the functional insight
Source: Comput Struct Biotechnol J. 2021 Jul 17;19:4042–8. doi: 10.1016/j.csbj.2021.07.012 (PMC8346530; doi:10.1016/j.csbj.2021.07.012)
Supplement: Supplementary Table 1 — Pearson correlation coefficient between nucleotide combination and physicochemical property. [file mmc1.xlsx]

## Sheet: polar requirement
First position				Second position				Third position
codon1st	R	P		codon2nd	R	P		codon3rd	R	P
A:-1, T:1, G:2, C:-2	0.0788793	0.740977		A:1, T:-1, G:-2, C:2	0.412928	0.0703729		A:1, T:-1, G:-2, C:2	0.104528	0.660975
A:1, T:-1, G:-2, C:2	-0.0788793	0.740977		A:-1, T:1, G:2, C:-2	-0.412928	0.0703729		A:-1, T:1, G:2, C:-2	-0.104528	0.660975
A:-2, T:1, G:2, C:-1	0.0807195	0.735139		A:2, T:-1, G:-2, C:1	0.597438	0.00540837		A:2, T:-1, G:-2, C:1	0.227555	0.33461
A:2, T:-1, G:-2, C:1	-0.0807195	0.735139		A:-2, T:1, G:2, C:-1	-0.597438	0.00540837		A:-2, T:1, G:2, C:-1	-0.227555	0.33461
A:2, T:-2, G:-1, C:1	0.171764	0.469004		A:2, T:-2, G:-1, C:1	0.686896	0.000821423		A:2, T:-2, G:-1, C:1	0.309588	0.184084
A:-2, T:2, G:1, C:-1	-0.171764	0.469004		A:-2, T:2, G:1, C:-1	-0.686896	0.000821423		A:-2, T:2, G:1, C:-1	-0.309588	0.184084
A:1, T:-2, G:-1, C:2	0.185249	0.434263		A:1, T:-2, G:-1, C:2	0.51618	0.0198102		A:1, T:-2, G:-1, C:2	0.227555	0.33461
A:-1, T:2, G:1, C:-2	-0.185249	0.434263		A:-1, T:2, G:1, C:-2	-0.51618	0.0198102		A:-1, T:2, G:1, C:-2	-0.227555	0.33461
A:2, T:-1, G:1, C:-2	0.250624	0.286521		A:2, T:-1, G:1, C:-2	0.590236	0.0061502		A:2, T:-1, G:1, C:-2	0.120938	0.611526
A:-2, T:1, G:-1, C:2	-0.250624	0.286521		A:-2, T:1, G:-1, C:2	-0.590236	0.0061502		A:-2, T:1, G:-1, C:2	-0.120938	0.611526
A:-2, T:-1, G:1, C:2	0.272314	0.245429		A:2, T:1, G:-1, C:-2	0.356898	0.122417		A:2, T:1, G:-1, C:-2	0.309588	0.184084
A:2, T:1, G:-1, C:-2	-0.272314	0.245429		A:-2, T:-1, G:1, C:2	-0.356898	0.122417		A:-2, T:-1, G:1, C:2	-0.309588	0.184084
A:1, T:-1, G:2, C:-2	0.364585	0.114003		A:1, T:-1, G:2, C:-2	0.378285	0.100055		A:1, T:-1, G:2, C:-2	0.0476371	0.841923
A:-1, T:1, G:-2, C:2	-0.364585	0.114003		A:-1, T:1, G:-2, C:2	-0.378285	0.100055		A:-1, T:1, G:-2, C:2	-0.0476371	0.841923
A:-2, T:-1, G:2, C:1	0.364729	0.11385		A:2, T:1, G:-2, C:-1	0.356478	0.122888		A:2, T:1, G:-2, C:-1	0.227555	0.33461
A:2, T:1, G:-2, C:-1	-0.364729	0.11385		A:-2, T:-1, G:2, C:1	-0.356478	0.122888		A:-2, T:-1, G:2, C:1	-0.227555	0.33461
A:2, T:-2, G:1, C:-1	0.39067	0.088553		A:2, T:-2, G:1, C:-1	0.674212	0.00111422		A:2, T:-2, G:1, C:-1	0.120938	0.611526
A:-2, T:2, G:-1, C:1	-0.39067	0.088553		A:-2, T:2, G:-1, C:1	-0.674212	0.00111422		A:-2, T:2, G:-1, C:1	-0.120938	0.611526
A:-1, T:-2, G:1, C:2	0.425461	0.0614546		A:-1, T:-2, G:1, C:2	0.00100536	0.996644		A:1, T:2, G:-1, C:-2	0.227555	0.33461
A:1, T:2, G:-1, C:-2	-0.425461	0.0614546		A:1, T:2, G:-1, C:-2	-0.00100536	0.996644		A:-1, T:-2, G:1, C:2	-0.227555	0.33461
A:1, T:-2, G:2, C:-1	0.501034	0.0244257		A:1, T:-2, G:2, C:-1	0.479761	0.0323005		A:1, T:-2, G:2, C:-1	0.0476371	0.841923
A:-1, T:2, G:-2, C:1	-0.501034	0.0244257		A:-1, T:2, G:-2, C:1	-0.479761	0.0323005		A:-1, T:2, G:-2, C:1	-0.0476371	0.841923
A:-1, T:-2, G:2, C:1	0.511534	0.0211452		A:1, T:2, G:-2, C:-1	0.0076612	0.974427		A:1, T:2, G:-2, C:-1	0.104528	0.660975
A:1, T:2, G:-2, C:-1	-0.511534	0.0211452		A:-1, T:-2, G:2, C:1	-0.0076612	0.974427		A:-1, T:-2, G:2, C:1	-0.104528	0.660975
A:1, T:-1, GC:0	0.312788	0.179354		A:1, T:-1, GC:0	0.729887	0.000259198		A:1, T:-1, GC:0	0.199698	0.3986
A:-1, T:1, GC:0	-0.312788	0.179354		A:-1, T:1, GC:0	-0.729887	0.000259198		A:-1, T:1, GC:0	-0.199698	0.3986
A:-1, T:0, GC:1	0.23539	0.317772		A:1, T:0, GC:-1	0.489289	0.0285593		A:1, T:0, GC:-1	0.308984	0.184986
A:1, T:0, GC:-1	-0.23539	0.317772		A:-1, T:0, GC:1	-0.489289	0.0285593		A:-1, T:0, GC:1	-0.308984	0.184986
A:0, T:-1, GC:1	0.519154	0.0189915		A:0, T:-1, GC:1	0.173714	0.463896		A:0, T:1, GC:-1	0.0680259	0.775673
A:0, T:1, GC:-1	-0.519154	0.0189915		A:0, T:1, GC:-1	-0.173714	0.463896		A:0, T:-1, GC:1	-0.0680259	0.775673
A:-1, C:1, TG:0	0.0122622	0.959079		A:1, C:-1, TG:0	0.524566	0.0175711		A:1, C:-1, TG:0	0.199698	0.3986
A:1, C:-1, TG:0	-0.0122622	0.959079		A:-1, C:1, TG:0	-0.524566	0.0175711		A:-1, C:1, TG:0	-0.199698	0.3986
A:1, C:0, TG:-1	0.0387524	0.871143		A:1, C:0, TG:-1	0.690864	0.000744432		A:1, C:0, TG:-1	0.308984	0.184986
A:-1, C:0, TG:1	-0.0387524	0.871143		A:-1, C:0, TG:1	-0.690864	0.000744432		A:-1, C:0, TG:1	-0.308984	0.184986
A:0, C:1, TG:-1	0.0526552	0.825504		A:0, C:1, TG:-1	0.339355	0.143257		A:0, C:1, TG:-1	0.0680259	0.775673
A:0, C:-1, TG:1	-0.0526552	0.825504		A:0, C:-1, TG:1	-0.339355	0.143257		A:0, C:-1, TG:1	-0.0680259	0.775673
A:-1, G:1, TC:0	0.243386	0.301125		A:1, G:-1, TC:0	0.520992	0.0184993		A:1, G:-1, TC:0	0.227555	0.33461
A:1, G:-1, TC:0	-0.243386	0.301125		A:-1, G:1, TC:0	-0.520992	0.0184993		A:-1, G:1, TC:0	-0.227555	0.33461
A:1, G:0, TC:-1	0.249316	0.289127		A:1, G:0, TC:-1	0.687706	0.00080519		A:1, G:0, TC:-1	0.160889	0.498011
A:-1, G:0, TC:1	-0.249316	0.289127		A:-1, G:0, TC:1	-0.687706	0.00080519		A:-1, G:0, TC:1	-0.160889	0.498011
A:0, G:1, TC:-1	0.461439	0.0405632		A:0, G:1, TC:-1	0.293744	0.208741		A:0, G:1, TC:-1	0.0168636	0.943744
A:0, G:-1, TC:1	-0.461439	0.0405632		A:0, G:-1, TC:1	-0.293744	0.208741		A:0, G:-1, TC:1	-0.0168636	0.943744
T:-1, C:1, AG:0	0.350632	0.129595		T:-1, C:1, AG:0	0.296707	0.203972		T:-1, C:1, AG:0	nan	nan
T:1, C:-1, AG:0	-0.350632	0.129595		T:1, C:-1, AG:0	-0.296707	0.203972		T:1, C:-1, AG:0	nan	nan
T:-1, C:0, AG:1	0.495308	0.0263773		T:-1, C:0, AG:1	0.603073	0.00488077		T:-1, C:0, AG:1	0.0825893	0.729222
T:1, C:0, AG:-1	-0.495308	0.0263773		T:1, C:0, AG:-1	-0.603073	0.00488077		T:1, C:0, AG:-1	-0.0825893	0.729222
T:0, C:-1, AG:1	0.22745	0.33484		T:0, C:-1, AG:1	0.42104	0.0644971		T:0, C:-1, AG:1	0.0825893	0.729222
T:0, C:1, AG:-1	-0.22745	0.33484		T:0, C:1, AG:-1	-0.42104	0.0644971		T:0, C:1, AG:-1	-0.0825893	0.729222
T:-1, G:1, AC:0	0.560221	0.0101976		T:-1, G:1, AC:0	0.264901	0.259023		T:1, G:-1, AC:0	0.0096786	0.967696
T:1, G:-1, AC:0	-0.560221	0.0101976		T:1, G:-1, AC:0	-0.264901	0.259023		T:-1, G:1, AC:0	-0.0096786	0.967696
T:-1, G:0, AC:1	0.296427	0.20442		T:-1, G:0, AC:1	0.624727	0.00323135		T:-1, G:0, AC:1	0.283202	0.226305
T:1, G:0, AC:-1	-0.296427	0.20442		T:1, G:0, AC:-1	-0.624727	0.00323135		T:1, G:0, AC:-1	-0.283202	0.226305
T:0, G:1, AC:-1	0.193574	0.413515		T:0, G:-1, AC:1	0.438423	0.0531577		T:0, G:-1, AC:1	0.128493	0.589276
T:0, G:-1, AC:1	-0.193574	0.413515		T:0, G:1, AC:-1	-0.438423	0.0531577		T:0, G:1, AC:-1	-0.128493	0.589276
G:1, C:-1, AT:0	0.248984	0.289791		G:-1, C:1, AT:0	0.0221762	0.926062		G:-1, C:1, AT:0	0.0096786	0.967696
G:-1, C:1, AT:0	-0.248984	0.289791		G:1, C:-1, AT:0	-0.0221762	0.926062		G:1, C:-1, AT:0	-0.0096786	0.967696
G:1, C:0, AT:-1	0.459734	0.0414084		G:-1, C:0, AT:1	0.183985	0.43746		G:-1, C:0, AT:1	0.128493	0.589276
G:-1, C:0, AT:1	-0.459734	0.0414084		G:1, C:0, AT:-1	-0.183985	0.43746		G:1, C:0, AT:-1	-0.128493	0.589276
G:0, C:1, AT:-1	0.285165	0.222964		G:0, C:-1, AT:1	0.175921	0.458148		G:0, C:-1, AT:1	0.283202	0.226305
G:0, C:-1, AT:1	-0.285165	0.222964		G:0, C:1, AT:-1	-0.175921	0.458148		G:0, C:1, AT:-1	-0.283202	0.226305
A:1, TGC:-1	0.0185643	0.938081		A:1, TGC:-1	0.687442	0.000810448		A:1, TGC:-1	0.283202	0.226305
A:-1, TGC:1	-0.0185643	0.938081		A:-1, TGC:1	-0.687442	0.000810448		A:-1, TGC:1	-0.283202	0.226305
T:-1, CAG:1	0.505545	0.0229704		T:-1, CAG:1	0.537509	0.0145172		T:-1, CAG:1	0.0825893	0.729222
T:1, CAG:-1	-0.505545	0.0229704		T:1, CAG:-1	-0.537509	0.0145172		T:1, CAG:-1	-0.0825893	0.729222
C:1, GAT:-1	0.0414648	0.862203		C:-1, GAT:1	0.110042	0.644195		C:-1, GAT:1	0.0825893	0.729222
C:-1, GAT:1	-0.0414648	0.862203		C:1, GAT:-1	-0.110042	0.644195		C:1, GAT:-1	-0.0825893	0.729222
G:1, CAT:-1	0.419634	0.0654879		G:-1, CAT:1	0.136021	0.567454		G:-1, CAT:1	0.0680259	0.775673
G:-1, CAT:1	-0.419634	0.0654879		G:1, CAT:-1	-0.136021	0.567454		G:1, CAT:-1	-0.0680259	0.775673
AT:-1, GC:1	0.41511	0.0687547		AT:1, GC:-1	0.194206	0.411962		AT:1, GC:-1	0.227555	0.33461
AT:1, GC:-1	-0.41511	0.0687547		AT:-1, GC:1	-0.194206	0.411962		AT:-1, GC:1	-0.227555	0.33461
AC:1, TG:-1	0.0499083	0.834484		AC:1, TG:-1	0.588403	0.00635175		AC:1, TG:-1	0.227555	0.33461
AC:-1, TG:1	-0.0499083	0.834484		AC:-1, TG:1	-0.588403	0.00635175		AC:-1, TG:1	-0.227555	0.33461
AG:1, TC:-1	0.398242	0.0820183		AG:1, TC:-1	0.565304	0.0093911		AG:1, TC:-1	0.0825893	0.729222
AG:-1, TC:1	-0.398242	0.0820183		AG:-1, TC:1	-0.565304	0.0093911		AG:-1, TC:1	-0.0825893	0.729222

## Sheet: aliphaticity
First position				Second position				Third position
codon1st	R	P		codon2nd	R	P		codon3rd	R	P
A:1, T:-1, G:-2, C:2	0.306909	0.188108		A:-1, T:1, G:2, C:-2	0.106913	0.653695		A:1, T:-1, G:-2, C:2	0.0145374	0.951495
A:-1, T:1, G:2, C:-2	-0.306909	0.188108		A:1, T:-1, G:-2, C:2	-0.106913	0.653695		A:-1, T:1, G:2, C:-2	-0.0145374	0.951495
A:2, T:-1, G:-2, C:1	0.396535	0.0834595		A:-2, T:1, G:2, C:-1	0.110405	0.643097		A:2, T:-1, G:-2, C:1	0.104172	0.662064
A:-2, T:1, G:2, C:-1	-0.396535	0.0834595		A:2, T:-1, G:-2, C:1	-0.110405	0.643097		A:-2, T:1, G:2, C:-1	-0.104172	0.662064
A:2, T:-2, G:-1, C:1	0.343249	0.13843		A:-2, T:2, G:1, C:-1	0.361972	0.116815		A:2, T:-2, G:-1, C:1	0.195938	0.407723
A:-2, T:2, G:1, C:-1	-0.343249	0.13843		A:2, T:-2, G:-1, C:1	-0.361972	0.116815		A:-2, T:2, G:1, C:-1	-0.195938	0.407723
A:1, T:-2, G:-1, C:2	0.248897	0.289966		A:-1, T:2, G:1, C:-2	0.386437	0.092368		A:1, T:-2, G:-1, C:2	0.104172	0.662064
A:-1, T:2, G:1, C:-2	-0.248897	0.289966		A:1, T:-2, G:-1, C:2	-0.386437	0.092368		A:-1, T:2, G:1, C:-2	-0.104172	0.662064
A:2, T:-1, G:1, C:-2	0.150008	0.527879		A:-2, T:1, G:-1, C:2	0.30307	0.193978		A:2, T:-1, G:1, C:-2	0.123379	0.604299
A:-2, T:1, G:-1, C:2	-0.150008	0.527879		A:2, T:-1, G:1, C:-2	-0.30307	0.193978		A:-2, T:1, G:-1, C:2	-0.123379	0.604299
A:2, T:1, G:-1, C:-2	0.282537	0.227444		A:2, T:1, G:-1, C:-2	0.23737	0.313601		A:2, T:1, G:-1, C:-2	0.195938	0.407723
A:-2, T:-1, G:1, C:2	-0.282537	0.227444		A:-2, T:-1, G:1, C:2	-0.23737	0.313601		A:-2, T:-1, G:1, C:2	-0.195938	0.407723
A:-1, T:1, G:-2, C:2	0.0471935	0.843377		A:-1, T:1, G:-2, C:2	0.385049	0.0936449		A:1, T:-1, G:2, C:-2	0.0817326	0.731931
A:1, T:-1, G:2, C:-2	-0.0471935	0.843377		A:1, T:-1, G:2, C:-2	-0.385049	0.0936449		A:-1, T:1, G:-2, C:2	-0.0817326	0.731931
A:2, T:1, G:-2, C:-1	0.353138	0.126688		A:2, T:1, G:-2, C:-1	0.292627	0.210558		A:2, T:1, G:-2, C:-1	0.104172	0.662064
A:-2, T:-1, G:2, C:1	-0.353138	0.126688		A:-2, T:-1, G:2, C:1	-0.292627	0.210558		A:-2, T:-1, G:2, C:1	-0.104172	0.662064
A:2, T:-2, G:1, C:-1	0.169143	0.475917		A:-2, T:2, G:-1, C:1	0.482948	0.0310089		A:2, T:-2, G:1, C:-1	0.123379	0.604299
A:-2, T:2, G:-1, C:1	-0.169143	0.475917		A:2, T:-2, G:1, C:-1	-0.482948	0.0310089		A:-2, T:2, G:-1, C:1	-0.123379	0.604299
A:1, T:2, G:-1, C:-2	0.154442	0.515607		A:1, T:2, G:-1, C:-2	0.483319	0.0308611		A:1, T:2, G:-1, C:-2	0.104172	0.662064
A:-1, T:-2, G:1, C:2	-0.154442	0.515607		A:-1, T:-2, G:1, C:2	-0.483319	0.0308611		A:-1, T:-2, G:1, C:2	-0.104172	0.662064
A:-1, T:2, G:-2, C:1	0.0236163	0.921275		A:-1, T:2, G:-2, C:1	0.572945	0.0082771		A:1, T:-2, G:2, C:-1	0.0817326	0.731931
A:1, T:-2, G:2, C:-1	-0.0236163	0.921275		A:1, T:-2, G:2, C:-1	-0.572945	0.0082771		A:-1, T:2, G:-2, C:1	-0.0817326	0.731931
A:1, T:2, G:-2, C:-1	0.233001	0.322852		A:1, T:2, G:-2, C:-1	0.535194	0.0150295		A:1, T:2, G:-2, C:-1	0.0145374	0.951495
A:-1, T:-2, G:2, C:1	-0.233001	0.322852		A:-1, T:-2, G:2, C:1	-0.535194	0.0150295		A:-1, T:-2, G:2, C:1	-0.0145374	0.951495
A:1, T:-1, GC:0	0.285158	0.222976		A:-1, T:1, GC:0	0.452914	0.0449252		A:1, T:-1, GC:0	0.163741	0.49032
A:-1, T:1, GC:0	-0.285158	0.222976		A:1, T:-1, GC:0	-0.452914	0.0449252		A:-1, T:1, GC:0	-0.163741	0.49032
A:1, T:0, GC:-1	0.361017	0.117855		A:1, T:0, GC:-1	0.142791	0.548139		A:1, T:0, GC:-1	0.184451	0.43628
A:-1, T:0, GC:1	-0.361017	0.117855		A:-1, T:0, GC:1	-0.142791	0.548139		A:-1, T:0, GC:1	-0.184451	0.43628
A:0, T:1, GC:-1	0.124176	0.601949		A:0, T:1, GC:-1	0.595019	0.00564879		A:0, T:-1, GC:1	0.009766	0.967405
A:0, T:-1, GC:1	-0.124176	0.601949		A:0, T:-1, GC:1	-0.595019	0.00564879		A:0, T:1, GC:-1	-0.009766	0.967405
A:1, C:-1, TG:0	0.244541	0.298765		A:-1, C:1, TG:0	0.0350597	0.883337		A:1, C:-1, TG:0	0.163741	0.49032
A:-1, C:1, TG:0	-0.244541	0.298765		A:1, C:-1, TG:0	-0.0350597	0.883337		A:-1, C:1, TG:0	-0.163741	0.49032
A:1, C:0, TG:-1	0.397644	0.0825214		A:-1, C:0, TG:1	0.224497	0.34132		A:1, C:0, TG:-1	0.184451	0.43628
A:-1, C:0, TG:1	-0.397644	0.0825214		A:1, C:0, TG:-1	-0.224497	0.34132		A:-1, C:0, TG:1	-0.184451	0.43628
A:0, C:1, TG:-1	0.218958	0.353677		A:0, C:-1, TG:1	0.241639	0.304717		A:0, C:-1, TG:1	0.009766	0.967405
A:0, C:-1, TG:1	-0.218958	0.353677		A:0, C:1, TG:-1	-0.241639	0.304717		A:0, C:1, TG:-1	-0.009766	0.967405
A:1, G:-1, TC:0	0.40987	0.0726894		A:1, G:-1, TC:0	0.0999476	0.675033		A:1, G:-1, TC:0	0.104172	0.662064
A:-1, G:1, TC:0	-0.40987	0.0726894		A:-1, G:1, TC:0	-0.0999476	0.675033		A:-1, G:1, TC:0	-0.104172	0.662064
A:1, G:0, TC:-1	0.243466	0.300961		A:-1, G:0, TC:1	0.340341	0.142023		A:1, G:0, TC:-1	0.144539	0.543198
A:-1, G:0, TC:1	-0.243466	0.300961		A:1, G:0, TC:-1	-0.340341	0.142023		A:-1, G:0, TC:1	-0.144539	0.543198
A:0, G:-1, TC:1	0.12408	0.602231		A:0, G:-1, TC:1	0.49642	0.0259892		A:0, G:1, TC:-1	0.0633074	0.79089
A:0, G:1, TC:-1	-0.12408	0.602231		A:0, G:1, TC:-1	-0.49642	0.0259892		A:0, G:-1, TC:1	-0.0633074	0.79089
T:-1, C:1, AG:0	0.0544973	0.819494		T:1, C:-1, AG:0	0.50009	0.0247394		T:-1, C:1, AG:0	nan	nan
T:1, C:-1, AG:0	-0.0544973	0.819494		T:-1, C:1, AG:0	-0.50009	0.0247394		T:1, C:-1, AG:0	nan	nan
T:-1, C:0, AG:1	0.0798734	0.737821		T:1, C:0, AG:-1	0.590607	0.00611001		T:-1, C:0, AG:1	0.102004	0.668707
T:1, C:0, AG:-1	-0.0798734	0.737821		T:-1, C:0, AG:1	-0.590607	0.00611001		T:1, C:0, AG:-1	-0.102004	0.668707
T:0, C:-1, AG:1	0.0383705	0.872403		T:0, C:1, AG:-1	0.231147	0.326828		T:0, C:-1, AG:1	0.102004	0.668707
T:0, C:1, AG:-1	-0.0383705	0.872403		T:0, C:-1, AG:1	-0.231147	0.326828		T:0, C:1, AG:-1	-0.102004	0.668707
T:1, G:-1, AC:0	0.141978	0.550441		T:1, G:-1, AC:0	0.624787	0.0032275		T:-1, G:1, AC:0	0.0469958	0.844026
T:-1, G:1, AC:0	-0.141978	0.550441		T:-1, G:1, AC:0	-0.624787	0.0032275		T:1, G:-1, AC:0	-0.0469958	0.844026
T:-1, G:0, AC:1	0.253683	0.280483		T:1, G:0, AC:-1	0.478521	0.0328145		T:-1, G:0, AC:1	0.196503	0.406344
T:1, G:0, AC:-1	-0.253683	0.280483		T:-1, G:0, AC:1	-0.478521	0.0328145		T:1, G:0, AC:-1	-0.196503	0.406344
T:0, G:-1, AC:1	0.360956	0.117922		T:0, G:-1, AC:1	0.0297376	0.900955		T:0, G:-1, AC:1	0.0309642	0.896891
T:0, G:1, AC:-1	-0.360956	0.117922		T:0, G:1, AC:-1	-0.0297376	0.900955		T:0, G:1, AC:-1	-0.0309642	0.896891
G:-1, C:1, AT:0	0.199084	0.400083		G:-1, C:1, AT:0	0.164521	0.488228		G:1, C:-1, AT:0	0.0469958	0.844026
G:1, C:-1, AT:0	-0.199084	0.400083		G:1, C:-1, AT:0	-0.164521	0.488228		G:-1, C:1, AT:0	-0.0469958	0.844026
G:-1, C:0, AT:1	0.315095	0.175997		G:-1, C:0, AT:1	0.426805	0.0605515		G:-1, C:0, AT:1	0.0309642	0.896891
G:1, C:0, AT:-1	-0.315095	0.175997		G:1, C:0, AT:-1	-0.426805	0.0605515		G:1, C:0, AT:-1	-0.0309642	0.896891
G:0, C:-1, AT:1	0.170167	0.473209		G:0, C:-1, AT:1	0.321087	0.167475		G:0, C:-1, AT:1	0.196503	0.406344
G:0, C:1, AT:-1	-0.170167	0.473209		G:0, C:1, AT:-1	-0.321087	0.167475		G:0, C:1, AT:-1	-0.196503	0.406344
A:1, TGC:-1	0.380617	0.0978094		A:-1, TGC:1	0.156849	0.509004		A:1, TGC:-1	0.196503	0.406344
A:-1, TGC:1	-0.380617	0.0978094		A:1, TGC:-1	-0.156849	0.509004		A:-1, TGC:1	-0.196503	0.406344
T:-1, CAG:1	0.0804648	0.735946		T:1, CAG:-1	0.630646	0.00287177		T:-1, CAG:1	0.102004	0.668707
T:1, CAG:-1	-0.0804648	0.735946		T:-1, CAG:1	-0.630646	0.00287177		T:1, CAG:-1	-0.102004	0.668707
C:1, GAT:-1	0.00444396	0.985165		C:-1, GAT:1	0.134726	0.571184		C:-1, GAT:1	0.102004	0.668707
C:-1, GAT:1	-0.00444396	0.985165		C:1, GAT:-1	-0.134726	0.571184		C:1, GAT:-1	-0.102004	0.668707
G:1, CAT:-1	-0.302185	0.195348		G:-1, CAT:1	0.371885	0.106407		G:1, CAT:-1	0.009766	0.967405
G:-1, CAT:1	0.302185	0.195348		G:1, CAT:-1	-0.371885	0.106407		G:-1, CAT:1	-0.009766	0.967405
AT:1, GC:-1	0.271255	0.247342		AT:1, GC:-1	0.404709	0.0767268		AT:1, GC:-1	0.104172	0.662064
AT:-1, GC:1	-0.271255	0.247342		AT:-1, GC:1	-0.404709	0.0767268		AT:-1, GC:1	-0.104172	0.662064
AC:1, TG:-1	0.342711	0.13909		AC:-1, TG:1	0.256285	0.27541		AC:1, TG:-1	0.104172	0.662064
AC:-1, TG:1	-0.342711	0.13909		AC:1, TG:-1	-0.256285	0.27541		AC:-1, TG:1	-0.104172	0.662064
AG:1, TC:-1	0.065125	0.785019		AG:-1, TC:1	0.460391	0.0410811		AG:1, TC:-1	0.102004	0.668707
AG:-1, TC:1	-0.065125	0.785019		AG:1, TC:-1	-0.460391	0.0410811		AG:-1, TC:1	-0.102004	0.668707

## Sheet: aromaticity
First position				Second position				Third position
codon1st	R	P		codon2nd	R	P		codon3rd	R	P
A:1, T:-1, G:-2, C:2	0.0314042	0.895433		A:-1, T:1, G:2, C:-2	0.255125	0.277666		A:-1, T:1, G:2, C:-2	0.164159	0.489199
A:-1, T:1, G:2, C:-2	-0.0314042	0.895433		A:1, T:-1, G:-2, C:2	-0.255125	0.277666		A:1, T:-1, G:-2, C:2	-0.164159	0.489199
A:-2, T:1, G:2, C:-1	0.0371981	0.876272		A:-2, T:1, G:2, C:-1	0.165343	0.486026		A:-2, T:1, G:2, C:-1	0.31701	0.173242
A:2, T:-1, G:-2, C:1	-0.0371981	0.876272		A:2, T:-1, G:-2, C:1	-0.165343	0.486026		A:2, T:-1, G:-2, C:1	-0.31701	0.173242
A:-2, T:2, G:1, C:-1	0.29039	0.214228		A:-2, T:2, G:1, C:-1	0.155894	0.51162		A:-2, T:2, G:1, C:-1	0.401122	0.0796297
A:2, T:-2, G:-1, C:1	-0.29039	0.214228		A:2, T:-2, G:-1, C:1	-0.155894	0.51162		A:2, T:-2, G:-1, C:1	-0.401122	0.0796297
A:-1, T:2, G:1, C:-2	0.231431	0.326216		A:-1, T:2, G:1, C:-2	0.239762	0.308603		A:-1, T:2, G:1, C:-2	0.31701	0.173242
A:1, T:-2, G:-1, C:2	-0.231431	0.326216		A:1, T:-2, G:-1, C:2	-0.239762	0.308603		A:1, T:-2, G:-1, C:2	-0.31701	0.173242
A:-2, T:1, G:-1, C:2	0.400794	0.0798986		A:2, T:-1, G:1, C:-2	0.131007	0.581951		A:-2, T:1, G:-1, C:2	0.130629	0.583051
A:2, T:-1, G:1, C:-2	-0.400794	0.0798986		A:-2, T:1, G:-1, C:2	-0.131007	0.581951		A:2, T:-1, G:1, C:-2	-0.130629	0.583051
A:2, T:1, G:-1, C:-2	0.11671	0.624122		A:2, T:1, G:-1, C:-2	0.120783	0.611986		A:-2, T:-1, G:1, C:2	0.401122	0.0796297
A:-2, T:-1, G:1, C:2	-0.11671	0.624122		A:-2, T:-1, G:1, C:2	-0.120783	0.611986		A:2, T:1, G:-1, C:-2	-0.401122	0.0796297
A:-1, T:1, G:-2, C:2	0.446123	0.0486515		A:1, T:-1, G:2, C:-2	0.184954	0.435006		A:-1, T:1, G:-2, C:2	0.0330146	0.890101
A:1, T:-1, G:2, C:-2	-0.446123	0.0486515		A:-1, T:1, G:-2, C:2	-0.184954	0.435006		A:1, T:-1, G:2, C:-2	-0.0330146	0.890101
A:2, T:1, G:-2, C:-1	0.225168	0.339842		A:2, T:1, G:-2, C:-1	0.0207103	0.930938		A:-2, T:-1, G:2, C:1	0.31701	0.173242
A:-2, T:-1, G:2, C:1	-0.225168	0.339842		A:-2, T:-1, G:2, C:1	-0.0207103	0.930938		A:2, T:1, G:-2, C:-1	-0.31701	0.173242
A:-2, T:2, G:-1, C:1	0.526261	0.0171444		A:2, T:-2, G:1, C:-1	0.0331468	0.889664		A:-2, T:2, G:-1, C:1	0.130629	0.583051
A:2, T:-2, G:1, C:-1	-0.526261	0.0171444		A:-2, T:2, G:-1, C:1	-0.0331468	0.889664		A:2, T:-2, G:1, C:-1	-0.130629	0.583051
A:1, T:2, G:-1, C:-2	0.33305	0.15132		A:1, T:2, G:-1, C:-2	0.161142	0.497326		A:-1, T:-2, G:1, C:2	0.31701	0.173242
A:-1, T:-2, G:1, C:2	-0.33305	0.15132		A:-1, T:-2, G:1, C:2	-0.161142	0.497326		A:1, T:2, G:-1, C:-2	-0.31701	0.173242
A:-1, T:2, G:-2, C:1	0.569783	0.00872414		A:1, T:-2, G:2, C:-1	0.0742108	0.755846		A:-1, T:2, G:-2, C:1	0.0330146	0.890101
A:1, T:-2, G:2, C:-1	-0.569783	0.00872414		A:-1, T:2, G:-2, C:1	-0.0742108	0.755846		A:1, T:-2, G:2, C:-1	-0.0330146	0.890101
A:1, T:2, G:-2, C:-1	0.432265	0.0569857		A:1, T:2, G:-2, C:-1	0.0549781	0.817927		A:-1, T:-2, G:2, C:1	0.164159	0.489199
A:-1, T:-2, G:2, C:1	-0.432265	0.0569857		A:-1, T:-2, G:2, C:1	-0.0549781	0.817927		A:1, T:2, G:-2, C:-1	-0.164159	0.489199
A:-1, T:1, GC:0	0.454211	0.0442395		A:-1, T:1, GC:0	0.0660698	0.781972		A:-1, T:1, GC:0	0.237954	0.312376
A:1, T:-1, GC:0	-0.454211	0.0442395		A:1, T:-1, GC:0	-0.0660698	0.781972		A:1, T:-1, GC:0	-0.237954	0.312376
A:1, T:0, GC:-1	0.0664517	0.780741		A:1, T:0, GC:-1	0.0496566	0.835307		A:-1, T:0, GC:1	0.406519	0.0752919
A:-1, T:0, GC:1	-0.0664517	0.780741		A:-1, T:0, GC:1	-0.0496566	0.835307		A:1, T:0, GC:-1	-0.406519	0.0752919
A:0, T:1, GC:-1	0.468059	0.0374082		A:0, T:1, GC:-1	0.118262	0.619486		A:0, T:-1, GC:1	0.117534	0.621661
A:0, T:-1, GC:1	-0.468059	0.0374082		A:0, T:-1, GC:1	-0.118262	0.619486		A:0, T:1, GC:-1	-0.117534	0.621661
A:-1, C:1, TG:0	0.160608	0.498772		A:1, C:-1, TG:0	0.139584	0.557251		A:-1, C:1, TG:0	0.237954	0.312376
A:1, C:-1, TG:0	-0.160608	0.498772		A:-1, C:1, TG:0	-0.139584	0.557251		A:1, C:-1, TG:0	-0.237954	0.312376
A:-1, C:0, TG:1	0.184722	0.435593		A:-1, C:0, TG:1	0.119077	0.617058		A:-1, C:0, TG:1	0.406519	0.0752919
A:1, C:0, TG:-1	-0.184722	0.435593		A:1, C:0, TG:-1	-0.119077	0.617058		A:1, C:0, TG:-1	-0.406519	0.0752919
A:0, C:-1, TG:1	0.0609286	0.79859		A:0, C:-1, TG:1	0.281636	0.228993		A:0, C:-1, TG:1	0.117534	0.621661
A:0, C:1, TG:-1	-0.0609286	0.79859		A:0, C:1, TG:-1	-0.281636	0.228993		A:0, C:1, TG:-1	-0.117534	0.621661
A:1, G:-1, TC:0	0.102633	0.666778		A:-1, G:1, TC:0	0.0788515	0.741065		A:-1, G:1, TC:0	0.31701	0.173242
A:-1, G:1, TC:0	-0.102633	0.666778		A:1, G:-1, TC:0	-0.0788515	0.741065		A:1, G:-1, TC:0	-0.31701	0.173242
A:-1, G:0, TC:1	0.416142	0.0679991		A:1, G:0, TC:-1	0.0571643	0.81081		A:-1, G:0, TC:1	0.184687	0.435683
A:1, G:0, TC:-1	-0.416142	0.0679991		A:-1, G:0, TC:1	-0.0571643	0.81081		A:1, G:0, TC:-1	-0.184687	0.435683
A:0, G:-1, TC:1	0.50075	0.0245198		A:0, G:1, TC:-1	0.144275	0.543942		A:0, G:1, TC:-1	0.0074424	0.975157
A:0, G:1, TC:-1	-0.50075	0.0245198		A:0, G:-1, TC:1	-0.144275	0.543942		A:0, G:-1, TC:1	-0.0074424	0.975157
T:1, C:-1, AG:0	0.324163	0.163213		T:1, C:-1, AG:0	0.230368	0.328506		T:-1, C:1, AG:0	nan	nan
T:-1, C:1, AG:0	-0.324163	0.163213		T:-1, C:1, AG:0	-0.230368	0.328506		T:1, C:-1, AG:0	nan	nan
T:1, C:0, AG:-1	0.587485	0.00645472		T:-1, C:0, AG:1	0.00532209	0.982234		T:1, C:0, AG:-1	0.0793302	0.739545
T:-1, C:0, AG:1	-0.587485	0.00645472		T:1, C:0, AG:-1	-0.00532209	0.982234		T:-1, C:0, AG:1	-0.0793302	0.739545
T:0, C:1, AG:-1	0.345643	0.135519		T:0, C:-1, AG:1	0.205203	0.38545		T:0, C:1, AG:-1	0.0793302	0.739545
T:0, C:-1, AG:1	-0.345643	0.135519		T:0, C:1, AG:-1	-0.205203	0.38545		T:0, C:-1, AG:1	-0.0793302	0.739545
T:1, G:-1, AC:0	0.5544	0.0111893		T:-1, G:1, AC:0	0.0104954	0.964972		T:-1, G:1, AC:0	0.0421031	0.860102
T:-1, G:1, AC:0	-0.5544	0.0111893		T:1, G:-1, AC:0	-0.0104954	0.964972		T:1, G:-1, AC:0	-0.0421031	0.860102
T:1, G:0, AC:-1	0.375061	0.103219		T:1, G:0, AC:-1	0.182135	0.442162		T:1, G:0, AC:-1	0.357326	0.121936
T:-1, G:0, AC:1	-0.375061	0.103219		T:-1, G:0, AC:1	-0.182135	0.442162		T:-1, G:0, AC:1	-0.357326	0.121936
T:0, G:-1, AC:1	0.114051	0.632097		T:0, G:1, AC:-1	0.203833	0.388702		T:0, G:1, AC:-1	0.19451	0.411216
T:0, G:1, AC:-1	-0.114051	0.632097		T:0, G:-1, AC:1	-0.203833	0.388702		T:0, G:-1, AC:1	-0.19451	0.411216
G:-1, C:1, AT:0	0.268049	0.253192		G:1, C:-1, AT:0	0.261988	0.264492		G:1, C:-1, AT:0	0.0421031	0.860102
G:1, C:-1, AT:0	-0.268049	0.253192		G:-1, C:1, AT:0	-0.261988	0.264492		G:-1, C:1, AT:0	-0.0421031	0.860102
G:-1, C:0, AT:1	0.360865	0.118021		G:1, C:0, AT:-1	0.0119289	0.960191		G:1, C:0, AT:-1	0.19451	0.411216
G:1, C:0, AT:-1	-0.360865	0.118021		G:-1, C:0, AT:1	-0.0119289	0.960191		G:-1, C:0, AT:1	-0.19451	0.411216
G:0, C:-1, AT:1	0.159281	0.502373		G:0, C:-1, AT:1	0.189084	0.424636		G:0, C:1, AT:-1	0.357326	0.121936
G:0, C:1, AT:-1	-0.159281	0.502373		G:0, C:1, AT:-1	-0.189084	0.424636		G:0, C:-1, AT:1	-0.357326	0.121936
A:-1, TGC:1	0.200944	0.395602		A:-1, TGC:1	0.00546298	0.981763		A:-1, TGC:1	0.357326	0.121936
A:1, TGC:-1	-0.200944	0.395602		A:1, TGC:-1	-0.00546298	0.981763		A:1, TGC:-1	-0.357326	0.121936
T:1, CAG:-1	0.552129	0.0115968		T:1, CAG:-1	0.111183	0.640743		T:1, CAG:-1	0.0793302	0.739545
T:-1, CAG:1	-0.552129	0.0115968		T:-1, CAG:1	-0.111183	0.640743		T:-1, CAG:1	-0.0793302	0.739545
C:1, GAT:-1	0.0513747	0.829688		C:-1, GAT:1	0.270629	0.248477		C:1, GAT:-1	0.0793302	0.739545
C:-1, GAT:1	-0.0513747	0.829688		C:1, GAT:-1	-0.270629	0.248477		C:-1, GAT:1	-0.0793302	0.739545
G:-1, CAT:1	0.366606	0.111862		G:1, CAT:-1	0.13865	0.559918		G:1, CAT:-1	0.117534	0.621661
G:1, CAT:-1	-0.366606	0.111862		G:-1, CAT:1	-0.13865	0.559918		G:-1, CAT:1	-0.117534	0.621661
AT:1, GC:-1	0.291988	0.211602		AT:1, GC:-1	0.0929537	0.696699		AT:-1, GC:1	0.31701	0.173242
AT:-1, GC:1	-0.291988	0.211602		AT:-1, GC:1	-0.0929537	0.696699		AT:1, GC:-1	-0.31701	0.173242
AC:-1, TG:1	0.137702	0.56263		AC:-1, TG:1	0.211971	0.369623		AC:-1, TG:1	0.31701	0.173242
AC:1, TG:-1	-0.137702	0.56263		AC:1, TG:-1	-0.211971	0.369623		AC:1, TG:-1	-0.31701	0.173242
AG:-1, TC:1	0.512913	0.0207416		AG:1, TC:-1	0.108661	0.648382		AG:-1, TC:1	0.0793302	0.739545
AG:1, TC:-1	-0.512913	0.0207416		AG:-1, TC:1	-0.108661	0.648382		AG:1, TC:-1	-0.0793302	0.739545

## Sheet: hydrogenation
First position				Second position				Third position
codon1st	R	P		codon2nd	R	P		codon3rd	R	P
A:-1, T:1, G:2, C:-2	0.16689	0.481896		A:-1, T:1, G:2, C:-2	0.137147	0.56422		A:1, T:-1, G:-2, C:2	0.084988	0.721653
A:1, T:-1, G:-2, C:2	-0.16689	0.481896		A:1, T:-1, G:-2, C:2	-0.137147	0.56422		A:-1, T:1, G:2, C:-2	-0.084988	0.721653
A:-2, T:1, G:2, C:-1	0.162689	0.493149		A:-2, T:1, G:2, C:-1	0.458944	0.0418047		A:2, T:-1, G:-2, C:1	0.0942821	0.692566
A:2, T:-1, G:-2, C:1	-0.162689	0.493149		A:2, T:-1, G:-2, C:1	-0.458944	0.0418047		A:-2, T:1, G:2, C:-1	-0.0942821	0.692566
A:-2, T:2, G:1, C:-1	0.122548	0.606756		A:-2, T:2, G:1, C:-1	0.465584	0.0385645		A:2, T:-2, G:-1, C:1	0.0604454	0.800156
A:2, T:-2, G:-1, C:1	-0.122548	0.606756		A:2, T:-2, G:-1, C:1	-0.465584	0.0385645		A:-2, T:2, G:1, C:-1	-0.0604454	0.800156
A:-1, T:2, G:1, C:-2	0.125238	0.59882		A:-1, T:2, G:1, C:-2	0.154813	0.514585		A:1, T:-2, G:-1, C:2	0.0942821	0.692566
A:1, T:-2, G:-1, C:2	-0.125238	0.59882		A:1, T:-2, G:-1, C:2	-0.154813	0.514585		A:-1, T:2, G:1, C:-2	-0.0942821	0.692566
A:2, T:-1, G:1, C:-2	0.0400882	0.866738		A:-2, T:1, G:-1, C:2	0.717149	0.00037263		A:-2, T:1, G:-1, C:2	0.034987	0.883577
A:-2, T:1, G:-1, C:2	-0.0400882	0.866738		A:2, T:-1, G:1, C:-2	-0.717149	0.00037263		A:2, T:-1, G:1, C:-2	-0.034987	0.883577
A:-2, T:-1, G:1, C:2	0.0518036	0.828286		A:-2, T:-1, G:1, C:2	0.666394	0.00133516		A:2, T:1, G:-1, C:-2	0.0604454	0.800156
A:2, T:1, G:-1, C:-2	-0.0518036	0.828286		A:2, T:1, G:-1, C:-2	-0.666394	0.00133516		A:-2, T:-1, G:1, C:2	-0.0604454	0.800156
A:1, T:-1, G:2, C:-2	0.112567	0.636566		A:-1, T:1, G:-2, C:2	0.495888	0.0261744		A:-1, T:1, G:-2, C:2	0.0552353	0.817089
A:-1, T:1, G:-2, C:2	-0.112567	0.636566		A:1, T:-1, G:2, C:-2	-0.495888	0.0261744		A:1, T:-1, G:2, C:-2	-0.0552353	0.817089
A:-2, T:-1, G:2, C:1	0.116184	0.625698		A:-2, T:-1, G:2, C:1	0.57157	0.00846911		A:2, T:1, G:-2, C:-1	0.0942821	0.692566
A:2, T:1, G:-2, C:-1	-0.116184	0.625698		A:2, T:1, G:-2, C:-1	-0.57157	0.00846911		A:-2, T:-1, G:2, C:1	-0.0942821	0.692566
A:2, T:-2, G:1, C:-1	0.0150686	0.949724		A:-2, T:2, G:-1, C:1	0.621615	0.00343489		A:-2, T:2, G:-1, C:1	0.034987	0.883577
A:-2, T:2, G:-1, C:1	-0.0150686	0.949724		A:2, T:-2, G:1, C:-1	-0.621615	0.00343489		A:2, T:-2, G:1, C:-1	-0.034987	0.883577
A:-1, T:-2, G:1, C:2	0.0247468	0.917518		A:-1, T:-2, G:1, C:2	0.400458	0.0801755		A:1, T:2, G:-1, C:-2	0.0942821	0.692566
A:1, T:2, G:-1, C:-2	-0.0247468	0.917518		A:1, T:2, G:-1, C:-2	-0.400458	0.0801755		A:-1, T:-2, G:1, C:2	-0.0942821	0.692566
A:1, T:-2, G:2, C:-1	0.0861298	0.718059		A:-1, T:2, G:-2, C:1	0.402194	0.0787531		A:-1, T:2, G:-2, C:1	0.0552353	0.817089
A:-1, T:2, G:-2, C:1	-0.0861298	0.718059		A:1, T:-2, G:2, C:-1	-0.402194	0.0787531		A:1, T:-2, G:2, C:-1	-0.0552353	0.817089
A:-1, T:-2, G:2, C:1	0.091801	0.700292		A:-1, T:-2, G:2, C:1	0.307637	0.187009		A:1, T:2, G:-2, C:-1	0.084988	0.721653
A:1, T:2, G:-2, C:-1	-0.091801	0.700292		A:1, T:2, G:-2, C:-1	-0.307637	0.187009		A:-1, T:-2, G:2, C:1	-0.084988	0.721653
A:-1, T:1, GC:0	0.0598691	0.802025		A:-1, T:1, GC:0	0.582786	0.00700347		A:-1, T:1, GC:0	0.00774227	0.974157
A:1, T:-1, GC:0	-0.0598691	0.802025		A:1, T:-1, GC:0	-0.582786	0.00700347		A:1, T:-1, GC:0	-0.00774227	0.974157
A:-1, T:0, GC:1	0.0926888	0.697524		A:-1, T:0, GC:1	0.69668	0.000642666		A:1, T:0, GC:-1	0.0742207	0.755815
A:1, T:0, GC:-1	-0.0926888	0.697524		A:1, T:0, GC:-1	-0.69668	0.000642666		A:-1, T:0, GC:1	-0.0742207	0.755815
A:0, T:-1, GC:1	0.0436054	0.85516		A:0, T:-1, GC:1	0.195279	0.409333		A:0, T:1, GC:-1	0.0793645	0.739436
A:0, T:1, GC:-1	-0.0436054	0.85516		A:0, T:1, GC:-1	-0.195279	0.409333		A:0, T:-1, GC:1	-0.0793645	0.739436
A:-1, C:1, TG:0	0.00662337	0.977891		A:-1, C:1, TG:0	0.767005	7.95396e-05		A:-1, C:1, TG:0	0.00774227	0.974157
A:1, C:-1, TG:0	-0.00662337	0.977891		A:1, C:-1, TG:0	-0.767005	7.95396e-05		A:1, C:-1, TG:0	-0.00774227	0.974157
A:-1, C:0, TG:1	0.13591	0.567773		A:-1, C:0, TG:1	0.573821	0.00815657		A:1, C:0, TG:-1	0.0742207	0.755815
A:1, C:0, TG:-1	-0.13591	0.567773		A:1, C:0, TG:-1	-0.573821	0.00815657		A:-1, C:0, TG:1	-0.0742207	0.755815
A:0, C:-1, TG:1	0.141609	0.551488		A:0, C:1, TG:-1	0.0395754	0.868429		A:0, C:1, TG:-1	0.0793645	0.739436
A:0, C:1, TG:-1	-0.141609	0.551488		A:0, C:-1, TG:1	-0.0395754	0.868429		A:0, C:-1, TG:1	-0.0793645	0.739436
A:-1, G:1, TC:0	0.152484	0.52101		A:-1, G:1, TC:0	0.563179	0.00972172		A:1, G:-1, TC:0	0.0942821	0.692566
A:1, G:-1, TC:0	-0.152484	0.52101		A:1, G:-1, TC:0	-0.563179	0.00972172		A:-1, G:1, TC:0	-0.0942821	0.692566
A:-1, G:0, TC:1	0.00841592	0.971909		A:-1, G:0, TC:1	0.728148	0.000272681		A:-1, G:0, TC:1	0.0220262	0.926561
A:1, G:0, TC:-1	-0.00841592	0.971909		A:1, G:0, TC:-1	-0.728148	0.000272681		A:1, G:0, TC:-1	-0.0220262	0.926561
A:0, G:1, TC:-1	0.127043	0.59352		A:0, G:-1, TC:1	0.299688	0.199249		A:0, G:-1, TC:1	0.0625589	0.793311
A:0, G:-1, TC:1	-0.127043	0.59352		A:0, G:1, TC:-1	-0.299688	0.199249		A:0, G:1, TC:-1	-0.0625589	0.793311
T:1, C:-1, AG:0	0.0578109	0.808708		T:-1, C:1, AG:0	0.141851	0.550803		T:-1, C:1, AG:0	nan	nan
T:-1, C:1, AG:0	-0.0578109	0.808708		T:1, C:-1, AG:0	-0.141851	0.550803		T:1, C:-1, AG:0	nan	nan
T:-1, C:0, AG:1	0.0370107	0.876891		T:1, C:0, AG:-1	0.458013	0.042275		T:1, C:0, AG:-1	0.0460972	0.846974
T:1, C:0, AG:-1	-0.0370107	0.876891		T:-1, C:0, AG:1	-0.458013	0.042275		T:-1, C:0, AG:1	-0.0460972	0.846974
T:0, C:-1, AG:1	0.0864832	0.716948		T:0, C:1, AG:-1	0.637313	0.00250733		T:0, C:1, AG:-1	0.0460972	0.846974
T:0, C:1, AG:-1	-0.0864832	0.716948		T:0, C:-1, AG:1	-0.637313	0.00250733		T:0, C:-1, AG:1	-0.0460972	0.846974
T:-1, G:1, AC:0	0.0984433	0.679673		T:1, G:-1, AC:0	0.0513982	0.829611		T:1, G:-1, AC:0	0.0683503	0.77463
T:1, G:-1, AC:0	-0.0984433	0.679673		T:-1, G:1, AC:0	-0.0513982	0.829611		T:-1, G:1, AC:0	-0.0683503	0.77463
T:1, G:0, AC:-1	0.096979	0.6842		T:1, G:0, AC:-1	0.310529	0.182684		T:-1, G:0, AC:1	0.0336933	0.887856
T:-1, G:0, AC:1	-0.096979	0.6842		T:-1, G:0, AC:1	-0.310529	0.182684		T:1, G:0, AC:-1	-0.0336933	0.887856
T:0, G:1, AC:-1	0.175417	0.459457		T:0, G:1, AC:-1	0.287481	0.219063		T:0, G:-1, AC:1	0.0880921	0.711895
T:0, G:-1, AC:1	-0.175417	0.459457		T:0, G:-1, AC:1	-0.287481	0.219063		T:0, G:1, AC:-1	-0.0880921	0.711895
G:1, C:-1, AT:0	0.157033	0.508501		G:-1, C:1, AT:0	0.212202	0.369089		G:-1, C:1, AT:0	0.0683503	0.77463
G:-1, C:1, AT:0	-0.157033	0.508501		G:1, C:-1, AT:0	-0.212202	0.369089		G:1, C:-1, AT:0	-0.0683503	0.77463
G:1, C:0, AT:-1	0.129151	0.587355		G:1, C:0, AT:-1	0.388573	0.0904284		G:-1, C:0, AT:1	0.0880921	0.711895
G:-1, C:0, AT:1	-0.129151	0.587355		G:-1, C:0, AT:1	-0.388573	0.0904284		G:1, C:0, AT:-1	-0.0880921	0.711895
G:0, C:1, AT:-1	0.00268207	0.991046		G:0, C:1, AT:-1	0.570868	0.00856854		G:0, C:-1, AT:1	0.0336933	0.887856
G:0, C:-1, AT:1	-0.00268207	0.991046		G:0, C:-1, AT:1	-0.570868	0.00856854		G:0, C:1, AT:-1	-0.0336933	0.887856
A:-1, TGC:1	0.0905844	0.704091		A:-1, TGC:1	0.733788	0.000231012		A:1, TGC:-1	0.0336933	0.887856
A:1, TGC:-1	-0.0905844	0.704091		A:1, TGC:-1	-0.733788	0.000231012		A:-1, TGC:1	-0.0336933	0.887856
T:1, CAG:-1	0.0057289	0.980876		T:1, CAG:-1	0.225518	0.339071		T:1, CAG:-1	0.0460972	0.846974
T:-1, CAG:1	-0.0057289	0.980876		T:-1, CAG:1	-0.225518	0.339071		T:-1, CAG:1	-0.0460972	0.846974
C:-1, GAT:1	0.0890049	0.709034		C:1, GAT:-1	0.508557	0.0220373		C:1, GAT:-1	0.0460972	0.846974
C:1, GAT:-1	-0.0890049	0.709034		C:-1, GAT:1	-0.508557	0.0220373		C:-1, GAT:1	-0.0460972	0.846974
G:1, CAT:-1	0.162523	0.493597		G:1, CAT:-1	0.158197	0.505322		G:-1, CAT:1	0.0793645	0.739436
G:-1, CAT:1	-0.162523	0.493597		G:-1, CAT:1	-0.158197	0.505322		G:1, CAT:-1	-0.0793645	0.739436
AT:-1, GC:1	0.0760174	0.750082		AT:-1, GC:1	0.515091	0.0201169		AT:1, GC:-1	0.0942821	0.692566
AT:1, GC:-1	-0.0760174	0.750082		AT:1, GC:-1	-0.515091	0.0201169		AT:-1, GC:1	-0.0942821	0.692566
AC:-1, TG:1	0.152335	0.521421		AC:-1, TG:1	0.329466	0.156041		AC:1, TG:-1	0.0942821	0.692566
AC:1, TG:-1	-0.152335	0.521421		AC:1, TG:-1	-0.329466	0.156041		AC:-1, TG:1	-0.0942821	0.692566
AG:1, TC:-1	0.0669066	0.779276		AG:-1, TC:1	0.592718	0.00588564		AG:-1, TC:1	0.0460972	0.846974
AG:-1, TC:1	-0.0669066	0.779276		AG:1, TC:-1	-0.592718	0.00588564		AG:1, TC:-1	-0.0460972	0.846974

## Sheet: hydroxythiolation
First position				Second position				Third position
codon1st	R	P		codon2nd	R	P		codon3rd	R	P
A:-1, T:1, G:2, C:-2	0.186975	0.429917		A:1, T:-1, G:-2, C:2	0.046928	0.844248		A:1, T:-1, G:-2, C:2	0.136992	0.564667
A:1, T:-1, G:-2, C:2	-0.186975	0.429917		A:-1, T:1, G:2, C:-2	-0.046928	0.844248		A:-1, T:1, G:2, C:-2	-0.136992	0.564667
A:-2, T:1, G:2, C:-1	0.140505	0.554626		A:-2, T:1, G:2, C:-1	0.0807306	0.735104		A:-2, T:1, G:2, C:-1	0.132679	0.577099
A:2, T:-1, G:-2, C:1	-0.140505	0.554626		A:2, T:-1, G:-2, C:1	-0.0807306	0.735104		A:2, T:-1, G:-2, C:1	-0.132679	0.577099
A:-2, T:2, G:1, C:-1	0.304366	0.191982		A:2, T:-2, G:-1, C:1	0.00774633	0.974143		A:-2, T:2, G:1, C:-1	0.502615	0.0239078
A:2, T:-2, G:-1, C:1	-0.304366	0.191982		A:-2, T:2, G:1, C:-1	-0.00774633	0.974143		A:2, T:-2, G:-1, C:1	-0.502615	0.0239078
A:-1, T:2, G:1, C:-2	0.360059	0.118904		A:1, T:-2, G:-1, C:2	0.140691	0.554098		A:-1, T:2, G:1, C:-2	0.132679	0.577099
A:1, T:-2, G:-1, C:2	-0.360059	0.118904		A:-1, T:2, G:1, C:-2	-0.140691	0.554098		A:1, T:-2, G:-1, C:2	-0.132679	0.577099
A:-2, T:1, G:-1, C:2	0.0824654	0.729614		A:-2, T:1, G:-1, C:2	0.160914	0.497942		A:-2, T:1, G:-1, C:2	0.474634	0.0344667
A:2, T:-1, G:1, C:-2	-0.0824654	0.729614		A:2, T:-1, G:1, C:-2	-0.160914	0.497942		A:2, T:-1, G:1, C:-2	-0.474634	0.0344667
A:2, T:1, G:-1, C:-2	0.245653	0.296503		A:-2, T:-1, G:1, C:2	0.34068	0.141601		A:-2, T:-1, G:1, C:2	0.502615	0.0239078
A:-2, T:-1, G:1, C:2	-0.245653	0.296503		A:2, T:1, G:-1, C:-2	-0.34068	0.141601		A:2, T:1, G:-1, C:-2	-0.502615	0.0239078
A:-1, T:1, G:-2, C:2	0.100382	0.673694		A:-1, T:1, G:-2, C:2	0.0666555	0.780085		A:-1, T:1, G:-2, C:2	0.383824	0.094783
A:1, T:-1, G:2, C:-2	-0.100382	0.673694		A:1, T:-1, G:2, C:-2	-0.0666555	0.780085		A:1, T:-1, G:2, C:-2	-0.383824	0.094783
A:2, T:1, G:-2, C:-1	0.212342	0.368765		A:-2, T:-1, G:2, C:1	0.307384	0.18739		A:-2, T:-1, G:2, C:1	0.132679	0.577099
A:-2, T:-1, G:2, C:1	-0.212342	0.368765		A:2, T:1, G:-2, C:-1	-0.307384	0.18739		A:2, T:1, G:-2, C:-1	-0.132679	0.577099
A:-2, T:2, G:-1, C:1	0.262106	0.26427		A:-2, T:2, G:-1, C:1	0.0411504	0.863239		A:-2, T:2, G:-1, C:1	0.474634	0.0344667
A:2, T:-2, G:1, C:-1	-0.262106	0.26427		A:2, T:-2, G:1, C:-1	-0.0411504	0.863239		A:2, T:-2, G:1, C:-1	-0.474634	0.0344667
A:1, T:2, G:-1, C:-2	0.399345	0.0810972		A:-1, T:-2, G:1, C:2	0.349191	0.131287		A:-1, T:-2, G:1, C:2	0.132679	0.577099
A:-1, T:-2, G:1, C:2	-0.399345	0.0810972		A:1, T:2, G:-1, C:-2	-0.349191	0.131287		A:1, T:2, G:-1, C:-2	-0.132679	0.577099
A:-1, T:2, G:-2, C:1	0.278172	0.235016		A:1, T:-2, G:2, C:-1	0.0581792	0.807511		A:-1, T:2, G:-2, C:1	0.383824	0.094783
A:1, T:-2, G:2, C:-1	-0.278172	0.235016		A:-1, T:2, G:-2, C:1	-0.0581792	0.807511		A:1, T:-2, G:2, C:-1	-0.383824	0.094783
A:1, T:2, G:-2, C:-1	0.357167	0.122115		A:-1, T:-2, G:2, C:1	0.314035	0.177535		A:1, T:2, G:-2, C:-1	0.136992	0.564667
A:-1, T:-2, G:2, C:1	-0.357167	0.122115		A:1, T:2, G:-2, C:-1	-0.314035	0.177535		A:-1, T:-2, G:2, C:1	-0.136992	0.564667
A:-1, T:1, GC:0	0.315175	0.175881		A:-1, T:1, GC:0	0.017848	0.940466		A:-1, T:1, GC:0	0.546143	0.012729
A:1, T:-1, GC:0	-0.315175	0.175881		A:1, T:-1, GC:0	-0.017848	0.940466		A:1, T:-1, GC:0	-0.546143	0.012729
A:1, T:0, GC:-1	0.148896	0.530977		A:-1, T:0, GC:1	0.301001	0.19719		A:-1, T:0, GC:1	0.435655	0.0548536
A:-1, T:0, GC:1	-0.148896	0.530977		A:1, T:0, GC:-1	-0.301001	0.19719		A:1, T:0, GC:-1	-0.435655	0.0548536
A:0, T:1, GC:-1	0.431472	0.057493		A:0, T:-1, GC:1	0.311218	0.181665		A:0, T:1, GC:-1	0.203391	0.389753
A:0, T:-1, GC:1	-0.431472	0.057493		A:0, T:1, GC:-1	-0.311218	0.181665		A:0, T:-1, GC:1	-0.203391	0.389753
A:1, C:-1, TG:0	0.0922588	0.698864		A:-1, C:1, TG:0	0.278574	0.23431		A:-1, C:1, TG:0	0.546143	0.012729
A:-1, C:1, TG:0	-0.0922588	0.698864		A:1, C:-1, TG:0	-0.278574	0.23431		A:1, C:-1, TG:0	-0.546143	0.012729
A:-1, C:0, TG:1	0.189953	0.422473		A:-1, C:0, TG:1	0.087722	0.713056		A:-1, C:0, TG:1	0.435655	0.0548536
A:1, C:0, TG:-1	-0.189953	0.422473		A:1, C:0, TG:-1	-0.087722	0.713056		A:1, C:0, TG:-1	-0.435655	0.0548536
A:0, C:-1, TG:1	0.285997	0.221557		A:0, C:1, TG:-1	0.162563	0.493488		A:0, C:1, TG:-1	0.203391	0.389753
A:0, C:1, TG:-1	-0.285997	0.221557		A:0, C:-1, TG:1	-0.162563	0.493488		A:0, C:-1, TG:1	-0.203391	0.389753
A:1, G:-1, TC:0	0.0390977	0.870004		A:-1, G:1, TC:0	0.21228	0.368909		A:-1, G:1, TC:0	0.132679	0.577099
A:-1, G:1, TC:0	-0.0390977	0.870004		A:1, G:-1, TC:0	-0.21228	0.368909		A:1, G:-1, TC:0	-0.132679	0.577099
A:-1, G:0, TC:1	0.155213	0.513486		A:-1, G:0, TC:1	0.135205	0.569804		A:-1, G:0, TC:1	0.514985	0.0201469
A:1, G:0, TC:-1	-0.155213	0.513486		A:1, G:0, TC:-1	-0.135205	0.569804		A:1, G:0, TC:-1	-0.514985	0.0201469
A:0, G:-1, TC:1	0.187496	0.428608		A:0, G:1, TC:-1	0.0500329	0.834076		A:0, G:-1, TC:1	0.340109	0.142312
A:0, G:1, TC:-1	-0.187496	0.428608		A:0, G:-1, TC:1	-0.0500329	0.834076		A:0, G:1, TC:-1	-0.340109	0.142312
T:1, C:-1, AG:0	0.436161	0.0545406		T:-1, C:1, AG:0	0.281849	0.228627		T:-1, C:1, AG:0	nan	nan
T:-1, C:1, AG:0	-0.436161	0.0545406		T:1, C:-1, AG:0	-0.281849	0.228627		T:1, C:-1, AG:0	nan	nan
T:1, C:0, AG:-1	0.344282	0.137169		T:-1, C:0, AG:1	0.060307	0.800605		T:1, C:0, AG:-1	0.42958	0.0587186
T:-1, C:0, AG:1	-0.344282	0.137169		T:1, C:0, AG:-1	-0.060307	0.800605		T:-1, C:0, AG:1	-0.42958	0.0587186
T:0, C:-1, AG:1	0.00107606	0.996408		T:0, C:1, AG:-1	0.175981	0.457991		T:0, C:1, AG:-1	0.42958	0.0587186
T:0, C:1, AG:-1	-0.00107606	0.996408		T:0, C:-1, AG:1	-0.175981	0.457991		T:0, C:-1, AG:1	-0.42958	0.0587186
T:1, G:-1, AC:0	0.351512	0.128569		T:-1, G:1, AC:0	0.210588	0.372826		T:1, G:-1, AC:0	0.299911	0.198897
T:-1, G:1, AC:0	-0.351512	0.128569		T:1, G:-1, AC:0	-0.210588	0.372826		T:-1, G:1, AC:0	-0.299911	0.198897
T:1, G:0, AC:-1	0.396983	0.0830792		T:-1, G:0, AC:1	0.109227	0.646664		T:1, G:0, AC:-1	0.562359	0.00985182
T:-1, G:0, AC:1	-0.396983	0.0830792		T:1, G:0, AC:-1	-0.109227	0.646664		T:-1, G:0, AC:1	-0.562359	0.00985182
T:0, G:1, AC:-1	0.0786806	0.741607		T:0, G:1, AC:-1	0.0656868	0.783207		T:0, G:-1, AC:1	0.0906033	0.704032
T:0, G:-1, AC:1	-0.0786806	0.741607		T:0, G:-1, AC:1	-0.0656868	0.783207		T:0, G:1, AC:-1	-0.0906033	0.704032
G:1, C:-1, AT:0	0.0488089	0.838083		G:-1, C:1, AT:0	0.0675439	0.777224		G:-1, C:1, AT:0	0.299911	0.198897
G:-1, C:1, AT:0	-0.0488089	0.838083		G:1, C:-1, AT:0	-0.0675439	0.777224		G:1, C:-1, AT:0	-0.299911	0.198897
G:-1, C:0, AT:1	0.256074	0.27582		G:1, C:0, AT:-1	0.287449	0.219117		G:-1, C:0, AT:1	0.0906033	0.704032
G:1, C:0, AT:-1	-0.256074	0.27582		G:-1, C:0, AT:1	-0.287449	0.219117		G:1, C:0, AT:-1	-0.0906033	0.704032
G:0, C:-1, AT:1	0.325539	0.161331		G:0, C:1, AT:-1	0.353486	0.126289		G:0, C:1, AT:-1	0.562359	0.00985182
G:0, C:1, AT:-1	-0.325539	0.161331		G:0, C:-1, AT:1	-0.353486	0.126289		G:0, C:-1, AT:1	-0.562359	0.00985182
A:-1, TGC:1	0.074491	0.754951		A:-1, TGC:1	0.191451	0.418753		A:-1, TGC:1	0.562359	0.00985182
A:1, TGC:-1	-0.074491	0.754951		A:1, TGC:-1	-0.191451	0.418753		A:1, TGC:-1	-0.562359	0.00985182
T:1, CAG:-1	0.451051	0.0459247		T:-1, CAG:1	0.179226	0.449609		T:1, CAG:-1	0.42958	0.0587186
T:-1, CAG:1	-0.451051	0.0459247		T:1, CAG:-1	-0.179226	0.449609		T:-1, CAG:1	-0.42958	0.0587186
C:-1, GAT:1	0.2398	0.308525		C:1, GAT:-1	0.280866	0.230323		C:1, GAT:-1	0.42958	0.0587186
C:1, GAT:-1	-0.2398	0.308525		C:-1, GAT:1	-0.280866	0.230323		C:-1, GAT:1	-0.42958	0.0587186
G:-1, CAT:1	0.137636	0.562819		G:1, CAT:-1	0.161592	0.49611		G:-1, CAT:1	0.203391	0.389753
G:1, CAT:-1	-0.137636	0.562819		G:-1, CAT:1	-0.161592	0.49611		G:1, CAT:-1	-0.203391	0.389753
AT:1, GC:-1	0.318623	0.170944		AT:-1, GC:1	0.344814	0.136522		AT:-1, GC:1	0.132679	0.577099
AT:-1, GC:1	-0.318623	0.170944		AT:1, GC:-1	-0.344814	0.136522		AT:1, GC:-1	-0.132679	0.577099
AC:-1, TG:1	0.259342	0.269524		AC:1, TG:-1	0.0271757	0.909453		AC:-1, TG:1	0.132679	0.577099
AC:1, TG:-1	-0.259342	0.269524		AC:-1, TG:1	-0.0271757	0.909453		AC:1, TG:-1	-0.132679	0.577099
AG:-1, TC:1	0.191716	0.418097		AG:-1, TC:1	0.0556818	0.815635		AG:-1, TC:1	0.42958	0.0587186
AG:1, TC:-1	-0.191716	0.418097		AG:1, TC:-1	-0.0556818	0.815635		AG:1, TC:-1	-0.42958	0.0587186

## Sheet: cc of side chain
First position				Second position				Third position
codon1st	R	P		codon2nd	R	P		codon3rd	R	P
A:-1, T:1, G:2, C:-2	0.100127	0.674479		A:-1, T:1, G:2, C:-2	0.00914302	0.969483		A:1, T:-1, G:-2, C:2	0.318526	0.171082
A:1, T:-1, G:-2, C:2	-0.100127	0.674479		A:1, T:-1, G:-2, C:2	-0.00914302	0.969483		A:-1, T:1, G:2, C:-2	-0.318526	0.171082
A:-2, T:1, G:2, C:-1	0.0988181	0.678516		A:2, T:-1, G:-2, C:1	0.0612042	0.797697		A:2, T:-1, G:-2, C:1	0.211242	0.37131
A:2, T:-1, G:-2, C:1	-0.0988181	0.678516		A:-2, T:1, G:2, C:-1	-0.0612042	0.797697		A:-2, T:1, G:2, C:-1	-0.211242	0.37131
A:-2, T:2, G:1, C:-1	0.149214	0.530091		A:2, T:-2, G:-1, C:1	0.288176	0.217902		A:-2, T:2, G:1, C:-1	0.073041	0.759585
A:2, T:-2, G:-1, C:1	-0.149214	0.530091		A:-2, T:2, G:1, C:-1	-0.288176	0.217902		A:2, T:-2, G:-1, C:1	-0.073041	0.759585
A:-1, T:2, G:1, C:-2	0.153031	0.519499		A:1, T:-2, G:-1, C:2	0.246101	0.295596		A:1, T:-2, G:-1, C:2	0.211242	0.37131
A:1, T:-2, G:-1, C:2	-0.153031	0.519499		A:-1, T:2, G:1, C:-2	-0.246101	0.295596		A:-1, T:2, G:1, C:-2	-0.211242	0.37131
A:-2, T:1, G:-1, C:2	0.054904	0.818169		A:2, T:-1, G:1, C:-2	0.386413	0.0923903		A:-2, T:1, G:-1, C:2	0.339941	0.142523
A:2, T:-1, G:1, C:-2	-0.054904	0.818169		A:-2, T:1, G:-1, C:2	-0.386413	0.0923903		A:2, T:-1, G:1, C:-2	-0.339941	0.142523
A:2, T:1, G:-1, C:-2	0.0427618	0.857934		A:-2, T:-1, G:1, C:2	0.0996859	0.675839		A:-2, T:-1, G:1, C:2	0.073041	0.759585
A:-2, T:-1, G:1, C:2	-0.0427618	0.857934		A:2, T:1, G:-1, C:-2	-0.0996859	0.675839		A:2, T:1, G:-1, C:-2	-0.073041	0.759585
A:-1, T:1, G:-2, C:2	0.0350767	0.883281		A:1, T:-1, G:2, C:-2	0.464695	0.0389865		A:-1, T:1, G:-2, C:2	0.354196	0.125476
A:1, T:-1, G:2, C:-2	-0.0350767	0.883281		A:-1, T:1, G:-2, C:2	-0.464695	0.0389865		A:1, T:-1, G:2, C:-2	-0.354196	0.125476
A:2, T:1, G:-2, C:-1	0.024961	0.916807		A:-2, T:-1, G:2, C:1	0.201483	0.39431		A:2, T:1, G:-2, C:-1	0.211242	0.37131
A:-2, T:-1, G:2, C:1	-0.024961	0.916807		A:2, T:1, G:-2, C:-1	-0.201483	0.39431		A:-2, T:-1, G:2, C:1	-0.211242	0.37131
A:-2, T:2, G:-1, C:1	0.117353	0.622201		A:2, T:-2, G:1, C:-1	0.493204	0.0271248		A:-2, T:2, G:-1, C:1	0.339941	0.142523
A:2, T:-2, G:1, C:-1	-0.117353	0.622201		A:-2, T:2, G:-1, C:1	-0.493204	0.0271248		A:2, T:-2, G:1, C:-1	-0.339941	0.142523
A:1, T:2, G:-1, C:-2	0.113507	0.633734		A:-1, T:-2, G:1, C:2	0.320844	0.167815		A:1, T:2, G:-1, C:-2	0.211242	0.37131
A:-1, T:-2, G:1, C:2	-0.113507	0.633734		A:1, T:2, G:-1, C:-2	-0.320844	0.167815		A:-1, T:-2, G:1, C:2	-0.211242	0.37131
A:-1, T:2, G:-2, C:1	0.0974945	0.682605		A:1, T:-2, G:2, C:-1	0.572912	0.00828155		A:-1, T:2, G:-2, C:1	0.354196	0.125476
A:1, T:-2, G:2, C:-1	-0.0974945	0.682605		A:-1, T:2, G:-2, C:1	-0.572912	0.00828155		A:1, T:-2, G:2, C:-1	-0.354196	0.125476
A:1, T:2, G:-2, C:-1	0.0916167	0.700867		A:-1, T:-2, G:2, C:1	0.422232	0.0636655		A:1, T:2, G:-2, C:-1	0.318526	0.171082
A:-1, T:-2, G:2, C:1	-0.0916167	0.700867		A:1, T:2, G:-2, C:-1	-0.422232	0.0636655		A:-1, T:-2, G:2, C:1	-0.318526	0.171082
A:-1, T:1, GC:0	0.148319	0.532587		A:1, T:-1, GC:0	0.418731	0.0661303		A:-1, T:1, GC:0	0.295458	0.205973
A:1, T:-1, GC:0	-0.148319	0.532587		A:-1, T:1, GC:0	-0.418731	0.0661303		A:1, T:-1, GC:0	-0.295458	0.205973
A:1, T:0, GC:-1	0.000333428	0.998887		A:-1, T:0, GC:1	0.045696	0.848291		A:1, T:0, GC:-1	0.000932368	0.996887
A:-1, T:0, GC:1	-0.000333428	0.998887		A:1, T:0, GC:-1	-0.045696	0.848291		A:-1, T:0, GC:1	-0.000932368	0.996887
A:0, T:1, GC:-1	0.130664	0.582947		A:0, T:-1, GC:1	0.455901	0.0433578		A:0, T:1, GC:-1	0.335127	0.148629
A:0, T:-1, GC:1	-0.130664	0.582947		A:0, T:1, GC:-1	-0.455901	0.0433578		A:0, T:-1, GC:1	-0.335127	0.148629
A:-1, C:1, TG:0	0.00686466	0.977085		A:1, C:-1, TG:0	0.15775	0.50654		A:-1, C:1, TG:0	0.295458	0.205973
A:1, C:-1, TG:0	-0.00686466	0.977085		A:-1, C:1, TG:0	-0.15775	0.50654		A:1, C:-1, TG:0	-0.295458	0.205973
A:-1, C:0, TG:1	0.11784	0.620746		A:1, C:0, TG:-1	0.192379	0.416458		A:1, C:0, TG:-1	0.000932368	0.996887
A:1, C:0, TG:-1	-0.11784	0.620746		A:-1, C:0, TG:1	-0.192379	0.416458		A:-1, C:0, TG:1	-0.000932368	0.996887
A:0, C:-1, TG:1	0.121808	0.608946		A:0, C:1, TG:-1	0.0831664	0.727399		A:0, C:1, TG:-1	0.335127	0.148629
A:0, C:1, TG:-1	-0.121808	0.608946		A:0, C:-1, TG:1	-0.0831664	0.727399		A:0, C:-1, TG:1	-0.335127	0.148629
A:-1, G:1, TC:0	0.0404395	0.865581		A:-1, G:1, TC:0	0.0768967	0.747281		A:1, G:-1, TC:0	0.211242	0.37131
A:1, G:-1, TC:0	-0.0404395	0.865581		A:1, G:-1, TC:0	-0.0768967	0.747281		A:-1, G:1, TC:0	-0.211242	0.37131
A:-1, G:0, TC:1	0.0909581	0.702924		A:1, G:0, TC:-1	0.386964	0.091887		A:-1, G:0, TC:1	0.321942	0.166283
A:1, G:0, TC:-1	-0.0909581	0.702924		A:-1, G:0, TC:1	-0.386964	0.091887		A:1, G:0, TC:-1	-0.321942	0.166283
A:0, G:-1, TC:1	0.0536525	0.822249		A:0, G:1, TC:-1	0.528373	0.016624		A:0, G:-1, TC:1	0.353925	0.125786
A:0, G:1, TC:-1	-0.0536525	0.822249		A:0, G:-1, TC:1	-0.528373	0.016624		A:0, G:1, TC:-1	-0.353925	0.125786
T:1, C:-1, AG:0	0.153117	0.51926		T:-1, C:1, AG:0	0.325994	0.160712		T:-1, C:1, AG:0	nan	nan
T:-1, C:1, AG:0	-0.153117	0.51926		T:1, C:-1, AG:0	-0.325994	0.160712		T:1, C:-1, AG:0	nan	nan
T:1, C:0, AG:-1	0.132832	0.576657		T:-1, C:0, AG:1	0.562112	0.00989125		T:1, C:0, AG:-1	0.350146	0.130164
T:-1, C:0, AG:1	-0.132832	0.576657		T:1, C:0, AG:-1	-0.562112	0.00989125		T:-1, C:0, AG:1	-0.350146	0.130164
T:0, C:1, AG:-1	0.0121271	0.95953		T:0, C:-1, AG:1	0.349688	0.130701		T:0, C:1, AG:-1	0.350146	0.130164
T:0, C:-1, AG:1	-0.0121271	0.95953		T:0, C:1, AG:-1	-0.349688	0.130701		T:0, C:-1, AG:1	-0.350146	0.130164
T:1, G:-1, AC:0	0.104629	0.660665		T:-1, G:1, AC:0	0.560763	0.010109		T:1, G:-1, AC:0	0.3509	0.129282
T:-1, G:1, AC:0	-0.104629	0.660665		T:1, G:-1, AC:0	-0.560763	0.010109		T:-1, G:1, AC:0	-0.3509	0.129282
T:1, G:0, AC:-1	0.168475	0.477686		T:-1, G:0, AC:1	0.366361	0.112121		T:1, G:0, AC:-1	0.181604	0.443516
T:-1, G:0, AC:1	-0.168475	0.477686		T:1, G:0, AC:-1	-0.366361	0.112121		T:-1, G:0, AC:1	-0.181604	0.443516
T:0, G:1, AC:-1	0.0711435	0.765661		T:0, G:1, AC:-1	0.094183	0.692874		T:0, G:-1, AC:1	0.304502	0.191774
T:0, G:-1, AC:1	-0.0711435	0.765661		T:0, G:-1, AC:1	-0.094183	0.692874		T:0, G:1, AC:-1	-0.304502	0.191774
G:1, C:-1, AT:0	0.0366217	0.878176		G:1, C:-1, AT:0	0.281037	0.230028		G:-1, C:1, AT:0	0.3509	0.129282
G:-1, C:1, AT:0	-0.0366217	0.878176		G:-1, C:1, AT:0	-0.281037	0.230028		G:1, C:-1, AT:0	-0.3509	0.129282
G:-1, C:0, AT:1	0.0468742	0.844425		G:1, C:0, AT:-1	0.349927	0.130421		G:-1, C:0, AT:1	0.304502	0.191774
G:1, C:0, AT:-1	-0.0468742	0.844425		G:-1, C:0, AT:1	-0.349927	0.130421		G:1, C:0, AT:-1	-0.304502	0.191774
G:0, C:-1, AT:1	0.0842063	0.724117		G:0, C:1, AT:-1	0.150791	0.525703		G:0, C:1, AT:-1	0.181604	0.443516
G:0, C:1, AT:-1	-0.0842063	0.724117		G:0, C:-1, AT:1	-0.150791	0.525703		G:0, C:-1, AT:1	-0.181604	0.443516
A:-1, TGC:1	0.0791167	0.740223		A:1, TGC:-1	0.197165	0.404732		A:-1, TGC:1	0.181604	0.443516
A:1, TGC:-1	-0.0791167	0.740223		A:-1, TGC:1	-0.197165	0.404732		A:1, TGC:-1	-0.181604	0.443516
T:1, CAG:-1	0.166173	0.483808		T:-1, CAG:1	0.5256	0.0173097		T:1, CAG:-1	0.350146	0.130164
T:-1, CAG:1	-0.166173	0.483808		T:1, CAG:-1	-0.5256	0.0173097		T:-1, CAG:1	-0.350146	0.130164
C:-1, GAT:1	0.0758958	0.750469		C:-1, GAT:1	0.0453474	0.849436		C:1, GAT:-1	0.350146	0.130164
C:1, GAT:-1	-0.0758958	0.750469		C:1, GAT:-1	-0.0453474	0.849436		C:-1, GAT:1	-0.350146	0.130164
G:-1, CAT:1	0.0110029	0.963279		G:1, CAT:-1	0.377725	0.100599		G:-1, CAT:1	0.335127	0.148629
G:1, CAT:-1	-0.0110029	0.963279		G:-1, CAT:1	-0.377725	0.100599		G:1, CAT:-1	-0.335127	0.148629
AT:1, GC:-1	0.071231	0.765381		AT:-1, GC:1	0.272607	0.2449		AT:1, GC:-1	0.211242	0.37131
AT:-1, GC:1	-0.071231	0.765381		AT:1, GC:-1	-0.272607	0.2449		AT:-1, GC:1	-0.211242	0.37131
AC:-1, TG:1	0.131568	0.58032		AC:1, TG:-1	0.158234	0.505221		AC:1, TG:-1	0.211242	0.37131
AC:1, TG:-1	-0.131568	0.58032		AC:-1, TG:1	-0.158234	0.505221		AC:-1, TG:1	-0.211242	0.37131
AG:-1, TC:1	0.0806737	0.735284		AG:1, TC:-1	0.50491	0.023171		AG:-1, TC:1	0.350146	0.130164
AG:1, TC:-1	-0.0806737	0.735284		AG:-1, TC:1	-0.50491	0.023171		AG:1, TC:-1	-0.350146	0.130164

## Sheet: molecular volume
First position				Second position				Third position
codon1st	R	P		codon2nd	R	P		codon3rd	R	P
A:1, T:-1, G:-2, C:2	0.190588	0.420893		A:-1, T:1, G:2, C:-2	0.339126	0.143544		A:-1, T:1, G:2, C:-2	0.362576	0.116161
A:-1, T:1, G:2, C:-2	-0.190588	0.420893		A:1, T:-1, G:-2, C:2	-0.339126	0.143544		A:1, T:-1, G:-2, C:2	-0.362576	0.116161
A:2, T:-1, G:-2, C:1	0.199278	0.399615		A:-2, T:1, G:2, C:-1	0.149736	0.528636		A:-2, T:1, G:2, C:-1	0.372557	0.105726
A:-2, T:1, G:2, C:-1	-0.199278	0.399615		A:2, T:-1, G:-2, C:1	-0.149736	0.528636		A:2, T:-1, G:-2, C:1	-0.372557	0.105726
A:-2, T:2, G:1, C:-1	0.0279088	0.907021		A:-2, T:2, G:1, C:-1	0.234954	0.318698		A:-2, T:2, G:1, C:-1	0.19533	0.409207
A:2, T:-2, G:-1, C:1	-0.0279088	0.907021		A:2, T:-2, G:-1, C:1	-0.234954	0.318698		A:2, T:-2, G:-1, C:1	-0.19533	0.409207
A:-1, T:2, G:1, C:-2	0.0471253	0.843601		A:-1, T:2, G:1, C:-2	0.425145	0.0616681		A:-1, T:2, G:1, C:-2	0.372557	0.105726
A:1, T:-2, G:-1, C:2	-0.0471253	0.843601		A:1, T:-2, G:-1, C:2	-0.425145	0.0616681		A:1, T:-2, G:-1, C:2	-0.372557	0.105726
A:-2, T:1, G:-1, C:2	0.20381	0.388756		A:2, T:-1, G:1, C:-2	0.216832	0.358484		A:2, T:-1, G:1, C:-2	0.192854	0.415287
A:2, T:-1, G:1, C:-2	-0.20381	0.388756		A:-2, T:1, G:-1, C:2	-0.216832	0.358484		A:-2, T:1, G:-1, C:2	-0.192854	0.415287
A:2, T:1, G:-1, C:-2	0.27413	0.242169		A:2, T:1, G:-1, C:-2	0.404399	0.0769744		A:-2, T:-1, G:1, C:2	0.19533	0.409207
A:-2, T:-1, G:1, C:2	-0.27413	0.242169		A:-2, T:-1, G:1, C:2	-0.404399	0.0769744		A:2, T:1, G:-1, C:-2	-0.19533	0.409207
A:-1, T:1, G:-2, C:2	0.356114	0.123299		A:1, T:-1, G:2, C:-2	0.20261	0.391615		A:1, T:-1, G:2, C:-2	0.26637	0.256291
A:1, T:-1, G:2, C:-2	-0.356114	0.123299		A:-1, T:1, G:-2, C:2	-0.20261	0.391615		A:-1, T:1, G:-2, C:2	-0.26637	0.256291
A:2, T:1, G:-2, C:-1	0.391232	0.0880545		A:2, T:1, G:-2, C:-1	0.274981	0.240652		A:-2, T:-1, G:2, C:1	0.372557	0.105726
A:-2, T:-1, G:2, C:1	-0.391232	0.0880545		A:-2, T:-1, G:2, C:1	-0.274981	0.240652		A:2, T:1, G:-2, C:-1	-0.372557	0.105726
A:-2, T:2, G:-1, C:1	0.297511	0.20269		A:-2, T:2, G:-1, C:1	0.00238593	0.992035		A:2, T:-2, G:1, C:-1	0.192854	0.415287
A:2, T:-2, G:1, C:-1	-0.297511	0.20269		A:2, T:-2, G:1, C:-1	-0.00238593	0.992035		A:-2, T:2, G:-1, C:1	-0.192854	0.415287
A:1, T:2, G:-1, C:-2	0.365234	0.113312		A:1, T:2, G:-1, C:-2	0.491231	0.0278405		A:-1, T:-2, G:1, C:2	0.372557	0.105726
A:-1, T:-2, G:1, C:2	-0.365234	0.113312		A:-1, T:-2, G:1, C:2	-0.491231	0.0278405		A:1, T:2, G:-1, C:-2	-0.372557	0.105726
A:-1, T:2, G:-2, C:1	0.445699	0.0488917		A:-1, T:2, G:-2, C:1	0.0359489	0.880398		A:1, T:-2, G:2, C:-1	0.26637	0.256291
A:1, T:-2, G:2, C:-1	-0.445699	0.0488917		A:1, T:-2, G:2, C:-1	-0.0359489	0.880398		A:-1, T:2, G:-2, C:1	-0.26637	0.256291
A:1, T:2, G:-2, C:-1	0.479739	0.0323096		A:1, T:2, G:-2, C:-1	0.353093	0.126741		A:-1, T:-2, G:2, C:1	0.362576	0.116161
A:-1, T:-2, G:2, C:1	-0.479739	0.0323096		A:-1, T:-2, G:2, C:1	-0.353093	0.126741		A:1, T:2, G:-2, C:-1	-0.362576	0.116161
A:-1, T:1, GC:0	0.1809	0.445315		A:-1, T:1, GC:0	0.127576	0.591961		A:1, T:-1, GC:0	0.0886529	0.710137
A:1, T:-1, GC:0	-0.1809	0.445315		A:1, T:-1, GC:0	-0.127576	0.591961		A:-1, T:1, GC:0	-0.0886529	0.710137
A:1, T:0, GC:-1	0.276961	0.237144		A:1, T:0, GC:-1	0.282524	0.227467		A:-1, T:0, GC:1	0.258763	0.270632
A:-1, T:0, GC:1	-0.276961	0.237144		A:-1, T:0, GC:1	-0.282524	0.227467		A:1, T:0, GC:-1	-0.258763	0.270632
A:0, T:1, GC:-1	0.446422	0.0484824		A:0, T:1, GC:-1	0.432062	0.0571152		A:0, T:-1, GC:1	0.34645	0.134548
A:0, T:-1, GC:1	-0.446422	0.0484824		A:0, T:-1, GC:1	-0.432062	0.0571152		A:0, T:1, GC:-1	-0.34645	0.134548
A:1, C:-1, TG:0	0.0397556	0.867834		A:1, C:-1, TG:0	0.344929	0.136382		A:1, C:-1, TG:0	0.0886529	0.710137
A:-1, C:1, TG:0	-0.0397556	0.867834		A:-1, C:1, TG:0	-0.344929	0.136382		A:-1, C:1, TG:0	-0.0886529	0.710137
A:1, C:0, TG:-1	0.090153	0.70544		A:-1, C:0, TG:1	0.10818	0.649842		A:-1, C:0, TG:1	0.258763	0.270632
A:-1, C:0, TG:1	-0.090153	0.70544		A:1, C:0, TG:-1	-0.10818	0.649842		A:1, C:0, TG:-1	-0.258763	0.270632
A:0, C:1, TG:-1	0.0632516	0.79107		A:0, C:-1, TG:1	0.467484	0.0376744		A:0, C:-1, TG:1	0.34645	0.134548
A:0, C:-1, TG:1	-0.0632516	0.79107		A:0, C:1, TG:-1	-0.467484	0.0376744		A:0, C:1, TG:-1	-0.34645	0.134548
A:1, G:-1, TC:0	0.322738	0.165179		A:1, G:-1, TC:0	0.0688353	0.77307		A:-1, G:1, TC:0	0.372557	0.105726
A:-1, G:1, TC:0	-0.322738	0.165179		A:-1, G:1, TC:0	-0.0688353	0.77307		A:1, G:-1, TC:0	-0.372557	0.105726
A:-1, G:0, TC:1	0.164952	0.487072		A:1, G:0, TC:-1	0.109503	0.645829		A:1, G:0, TC:-1	0.143944	0.544878
A:1, G:0, TC:-1	-0.164952	0.487072		A:-1, G:0, TC:1	-0.109503	0.645829		A:-1, G:0, TC:1	-0.143944	0.544878
A:0, G:-1, TC:1	0.448812	0.0471485		A:0, G:1, TC:-1	0.0606284	0.799563		A:0, G:1, TC:-1	0.291827	0.211866
A:0, G:1, TC:-1	-0.448812	0.0471485		A:0, G:-1, TC:1	-0.0606284	0.799563		A:0, G:-1, TC:1	-0.291827	0.211866
T:1, C:-1, AG:0	0.236657	0.315099		T:1, C:-1, AG:0	0.526854	0.016997		T:-1, C:1, AG:0	nan	nan
T:-1, C:1, AG:0	-0.236657	0.315099		T:-1, C:1, AG:0	-0.526854	0.016997		T:1, C:-1, AG:0	nan	nan
T:1, C:0, AG:-1	0.401936	0.0789633		T:1, C:0, AG:-1	0.118735	0.618077		T:-1, C:0, AG:1	0.233689	0.321384
T:-1, C:0, AG:1	-0.401936	0.0789633		T:-1, C:0, AG:1	-0.118735	0.618077		T:1, C:0, AG:-1	-0.233689	0.321384
T:0, C:1, AG:-1	0.224172	0.342039		T:0, C:-1, AG:1	0.322211	0.165909		T:0, C:-1, AG:1	0.233689	0.321384
T:0, C:-1, AG:1	-0.224172	0.342039		T:0, C:1, AG:-1	-0.322211	0.165909		T:0, C:1, AG:-1	-0.233689	0.321384
T:1, G:-1, AC:0	0.512015	0.0210038		T:1, G:-1, AC:0	0.220244	0.350785		T:-1, G:1, AC:0	0.311372	0.181437
T:-1, G:1, AC:0	-0.512015	0.0210038		T:-1, G:1, AC:0	-0.220244	0.350785		T:1, G:-1, AC:0	-0.311372	0.181437
T:1, G:0, AC:-1	0.150182	0.527394		T:1, G:0, AC:-1	0.350766	0.129438		T:1, G:0, AC:-1	0.079468	0.739107
T:-1, G:0, AC:1	-0.150182	0.527394		T:-1, G:0, AC:1	-0.350766	0.129438		T:-1, G:0, AC:1	-0.079468	0.739107
T:0, G:-1, AC:1	0.291445	0.212492		T:0, G:1, AC:-1	0.1842	0.436916		T:0, G:1, AC:-1	0.370462	0.107858
T:0, G:1, AC:-1	-0.291445	0.212492		T:0, G:-1, AC:1	-0.1842	0.436916		T:0, G:-1, AC:1	-0.370462	0.107858
G:-1, C:1, AT:0	0.307051	0.187893		G:1, C:-1, AT:0	0.322605	0.165362		G:1, C:-1, AT:0	0.311372	0.181437
G:1, C:-1, AT:0	-0.307051	0.187893		G:-1, C:1, AT:0	-0.322605	0.165362		G:-1, C:1, AT:0	-0.311372	0.181437
G:-1, C:0, AT:1	0.469241	0.0368654		G:-1, C:0, AT:1	0.243028	0.301858		G:1, C:0, AT:-1	0.370462	0.107858
G:1, C:0, AT:-1	-0.469241	0.0368654		G:1, C:0, AT:-1	-0.243028	0.301858		G:-1, C:0, AT:1	-0.370462	0.107858
G:0, C:-1, AT:1	0.244013	0.299842		G:0, C:-1, AT:1	0.503158	0.0237317		G:0, C:1, AT:-1	0.079468	0.739107
G:0, C:1, AT:-1	-0.244013	0.299842		G:0, C:1, AT:-1	-0.503158	0.0237317		G:0, C:-1, AT:1	-0.079468	0.739107
A:1, TGC:-1	0.0782403	0.743007		A:1, TGC:-1	0.102223	0.668034		A:-1, TGC:1	0.079468	0.739107
A:-1, TGC:1	-0.0782403	0.743007		A:-1, TGC:1	-0.102223	0.668034		A:1, TGC:-1	-0.079468	0.739107
T:1, CAG:-1	0.385451	0.0932744		T:1, CAG:-1	0.338905	0.143822		T:-1, CAG:1	0.233689	0.321384
T:-1, CAG:1	-0.385451	0.0932744		T:-1, CAG:1	-0.338905	0.143822		T:1, CAG:-1	-0.233689	0.321384
C:1, GAT:-1	0.0188396	0.937164		C:-1, GAT:1	0.520502	0.0186294		C:-1, GAT:1	0.233689	0.321384
C:-1, GAT:1	-0.0188396	0.937164		C:1, GAT:-1	-0.520502	0.0186294		C:1, GAT:-1	-0.233689	0.321384
G:-1, CAT:1	0.455436	0.0435991		G:-1, CAT:1	0.00432327	0.985568		G:1, CAT:-1	0.34645	0.134548
G:1, CAT:-1	-0.455436	0.0435991		G:1, CAT:-1	-0.00432327	0.985568		G:-1, CAT:1	-0.34645	0.134548
AT:1, GC:-1	0.399025	0.0813637		AT:1, GC:-1	0.399078	0.0813195		AT:-1, GC:1	0.372557	0.105726
AT:-1, GC:1	-0.399025	0.0813637		AT:-1, GC:1	-0.399078	0.0813195		AT:1, GC:-1	-0.372557	0.105726
AC:1, TG:-1	0.0848735	0.722014		AC:-1, TG:1	0.297418	0.202839		AC:-1, TG:1	0.372557	0.105726
AC:-1, TG:1	-0.0848735	0.722014		AC:1, TG:-1	-0.297418	0.202839		AC:1, TG:-1	-0.372557	0.105726
AG:-1, TC:1	0.344339	0.137099		AG:1, TC:-1	0.097142	0.683695		AG:1, TC:-1	0.233689	0.321384
AG:1, TC:-1	-0.344339	0.137099		AG:-1, TC:1	-0.097142	0.683695		AG:-1, TC:1	-0.233689	0.321384

## Sheet: polarity
First position				Second position				Third position
codon1st	R	P		codon2nd	R	P		codon3rd	R	P
A:1, T:-1, G:-2, C:2	0.0787137	0.741502		A:1, T:-1, G:-2, C:2	0.504051	0.0234445		A:1, T:-1, G:-2, C:2	0.151625	0.523388
A:-1, T:1, G:2, C:-2	-0.0787137	0.741502		A:-1, T:1, G:2, C:-2	-0.504051	0.0234445		A:-1, T:1, G:2, C:-2	-0.151625	0.523388
A:2, T:-1, G:-2, C:1	0.0595661	0.803008		A:2, T:-1, G:-2, C:1	0.647075	0.00204381		A:2, T:-1, G:-2, C:1	0.273733	0.242879
A:-2, T:1, G:2, C:-1	-0.0595661	0.803008		A:-2, T:1, G:2, C:-1	-0.647075	0.00204381		A:-2, T:1, G:2, C:-1	-0.273733	0.242879
A:2, T:-2, G:-1, C:1	0.289997	0.214877		A:2, T:-2, G:-1, C:1	0.766738	8.02781e-05		A:2, T:-2, G:-1, C:1	0.33029	0.154946
A:-2, T:2, G:1, C:-1	-0.289997	0.214877		A:-2, T:2, G:1, C:-1	-0.766738	8.02781e-05		A:-2, T:2, G:1, C:-1	-0.33029	0.154946
A:1, T:-2, G:-1, C:2	0.320494	0.168306		A:1, T:-2, G:-1, C:2	0.63888	0.00242749		A:1, T:-2, G:-1, C:2	0.273733	0.242879
A:-1, T:2, G:1, C:-2	-0.320494	0.168306		A:-1, T:2, G:1, C:-2	-0.63888	0.00242749		A:-1, T:2, G:1, C:-2	-0.273733	0.242879
A:2, T:-1, G:1, C:-2	0.201268	0.394827		A:2, T:-1, G:1, C:-2	0.559441	0.0103262		A:2, T:-1, G:1, C:-2	0.0926315	0.697703
A:-2, T:1, G:-1, C:2	-0.201268	0.394827		A:-2, T:1, G:-1, C:2	-0.559441	0.0103262		A:-2, T:1, G:-1, C:2	-0.0926315	0.697703
A:-2, T:-1, G:1, C:2	0.268214	0.25289		A:2, T:1, G:-1, C:-2	0.259428	0.269359		A:2, T:1, G:-1, C:-2	0.33029	0.154946
A:2, T:1, G:-1, C:-2	-0.268214	0.25289		A:-2, T:-1, G:1, C:2	-0.259428	0.269359		A:-2, T:-1, G:1, C:2	-0.33029	0.154946
A:1, T:-1, G:2, C:-2	0.261696	0.265046		A:1, T:-1, G:2, C:-2	0.349899	0.130453		A:1, T:-1, G:2, C:-2	0.010742	0.964149
A:-1, T:1, G:-2, C:2	-0.261696	0.265046		A:-1, T:1, G:-2, C:2	-0.349899	0.130453		A:-1, T:1, G:-2, C:2	-0.010742	0.964149
A:-2, T:-1, G:2, C:1	0.298374	0.201321		A:2, T:1, G:-2, C:-1	0.287783	0.218559		A:2, T:1, G:-2, C:-1	0.273733	0.242879
A:2, T:1, G:-2, C:-1	-0.298374	0.201321		A:-2, T:-1, G:2, C:1	-0.287783	0.218559		A:-2, T:-1, G:2, C:1	-0.273733	0.242879
A:2, T:-2, G:1, C:-1	0.380636	0.0977919		A:2, T:-2, G:1, C:-1	0.70284	0.000547997		A:2, T:-2, G:1, C:-1	0.0926315	0.697703
A:-2, T:2, G:-1, C:1	-0.380636	0.0977919		A:-2, T:2, G:-1, C:1	-0.70284	0.000547997		A:-2, T:2, G:-1, C:1	-0.0926315	0.697703
A:-1, T:-2, G:1, C:2	0.449639	0.0466935		A:-1, T:-2, G:1, C:2	0.133579	0.574494		A:1, T:2, G:-1, C:-2	0.273733	0.242879
A:1, T:2, G:-1, C:-2	-0.449639	0.0466935		A:1, T:2, G:-1, C:-2	-0.133579	0.574494		A:-1, T:-2, G:1, C:2	-0.273733	0.242879
A:1, T:-2, G:2, C:-1	0.438326	0.0532163		A:1, T:-2, G:2, C:-1	0.515954	0.0198737		A:1, T:-2, G:2, C:-1	0.010742	0.964149
A:-1, T:2, G:-2, C:1	-0.438326	0.0532163		A:-1, T:2, G:-2, C:1	-0.515954	0.0198737		A:-1, T:2, G:-2, C:1	-0.010742	0.964149
A:-1, T:-2, G:2, C:1	0.470734	0.036189		A:-1, T:-2, G:2, C:1	0.0938011	0.694061		A:1, T:2, G:-2, C:-1	0.151625	0.523388
A:1, T:2, G:-2, C:-1	-0.470734	0.036189		A:1, T:2, G:-2, C:-1	-0.0938011	0.694061		A:-1, T:-2, G:2, C:1	-0.151625	0.523388
A:1, T:-1, GC:0	0.373052	0.105227		A:1, T:-1, GC:0	0.78812	3.67813e-05		A:1, T:-1, GC:0	0.184029	0.437349
A:-1, T:1, GC:0	-0.373052	0.105227		A:-1, T:1, GC:0	-0.78812	3.67813e-05		A:-1, T:1, GC:0	-0.184029	0.437349
A:-1, T:0, GC:1	0.188643	0.425737		A:1, T:0, GC:-1	0.426175	0.0609732		A:1, T:0, GC:-1	0.338274	0.144616
A:1, T:0, GC:-1	-0.188643	0.425737		A:-1, T:0, GC:1	-0.426175	0.0609732		A:-1, T:0, GC:1	-0.338274	0.144616
A:0, T:-1, GC:1	0.523582	0.0178229		A:0, T:-1, GC:1	0.299064	0.200231		A:0, T:1, GC:-1	0.113616	0.633406
A:0, T:1, GC:-1	-0.523582	0.0178229		A:0, T:1, GC:-1	-0.299064	0.200231		A:0, T:-1, GC:1	-0.113616	0.633406
A:-1, C:1, TG:0	0.0378482	0.874126		A:1, C:-1, TG:0	0.453279	0.0447315		A:1, C:-1, TG:0	0.184029	0.437349
A:1, C:-1, TG:0	-0.0378482	0.874126		A:-1, C:1, TG:0	-0.453279	0.0447315		A:-1, C:1, TG:0	-0.184029	0.437349
A:1, C:0, TG:-1	0.155517	0.512652		A:1, C:0, TG:-1	0.736138	0.000215326		A:1, C:0, TG:-1	0.338274	0.144616
A:-1, C:0, TG:1	-0.155517	0.512652		A:-1, C:0, TG:1	-0.736138	0.000215326		A:-1, C:0, TG:1	-0.338274	0.144616
A:0, C:1, TG:-1	0.201453	0.394382		A:0, C:1, TG:-1	0.464109	0.0392671		A:0, C:1, TG:-1	0.113616	0.633406
A:0, C:-1, TG:1	-0.201453	0.394382		A:0, C:-1, TG:1	-0.464109	0.0392671		A:0, C:-1, TG:1	-0.113616	0.633406
A:-1, G:1, TC:0	0.130378	0.583778		A:1, G:-1, TC:0	0.510466	0.0214618		A:1, G:-1, TC:0	0.273733	0.242879
A:1, G:-1, TC:0	-0.130378	0.583778		A:-1, G:1, TC:0	-0.510466	0.0214618		A:-1, G:1, TC:0	-0.273733	0.242879
A:1, G:0, TC:-1	0.246913	0.293953		A:1, G:0, TC:-1	0.685284	0.000854576		A:1, G:0, TC:-1	0.138459	0.560465
A:-1, G:0, TC:1	-0.246913	0.293953		A:-1, G:0, TC:1	-0.685284	0.000854576		A:-1, G:0, TC:1	-0.138459	0.560465
A:0, G:1, TC:-1	0.35878	0.120317		A:0, G:1, TC:-1	0.301237	0.196822		A:0, G:-1, TC:1	0.0229061	0.923636
A:0, G:-1, TC:1	-0.35878	0.120317		A:0, G:-1, TC:1	-0.301237	0.196822		A:0, G:1, TC:-1	-0.0229061	0.923636
T:-1, C:1, AG:0	0.442269	0.0508691		T:-1, C:1, AG:0	0.443463	0.0501739		T:-1, C:1, AG:0	nan	nan
T:1, C:-1, AG:0	-0.442269	0.0508691		T:1, C:-1, AG:0	-0.443463	0.0501739		T:1, C:-1, AG:0	nan	nan
T:-1, C:0, AG:1	0.478614	0.0327756		T:-1, C:0, AG:1	0.66162	0.00148736		T:-1, C:0, AG:1	0.0494686	0.835923
T:1, C:0, AG:-1	-0.478614	0.0327756		T:1, C:0, AG:-1	-0.66162	0.00148736		T:1, C:0, AG:-1	-0.0494686	0.835923
T:0, C:-1, AG:1	0.134214	0.57266		T:0, C:-1, AG:1	0.359911	0.119067		T:0, C:-1, AG:1	0.0494686	0.835923
T:0, C:1, AG:-1	-0.134214	0.57266		T:0, C:1, AG:-1	-0.359911	0.119067		T:0, C:1, AG:-1	-0.0494686	0.835923
T:-1, G:1, AC:0	0.502953	0.023798		T:-1, G:1, AC:0	0.342702	0.1391		T:1, G:-1, AC:0	0.0516015	0.828946
T:1, G:-1, AC:0	-0.502953	0.023798		T:1, G:-1, AC:0	-0.342702	0.1391		T:-1, G:1, AC:0	-0.0516015	0.828946
T:-1, G:0, AC:1	0.40518	0.0763513		T:-1, G:0, AC:1	0.734818	0.000224019		T:-1, G:0, AC:1	0.288725	0.216987
T:1, G:0, AC:-1	-0.40518	0.0763513		T:1, G:0, AC:-1	-0.734818	0.000224019		T:1, G:0, AC:-1	-0.288725	0.216987
T:0, G:1, AC:-1	0.0418823	0.860829		T:0, G:-1, AC:1	0.488718	0.0287734		T:0, G:-1, AC:1	0.176215	0.457385
T:0, G:-1, AC:1	-0.0418823	0.860829		T:0, G:1, AC:-1	-0.488718	0.0287734		T:0, G:1, AC:-1	-0.176215	0.457385
G:1, C:-1, AT:0	0.102612	0.666843		G:-1, C:1, AT:0	0.0934087	0.695282		G:-1, C:1, AT:0	0.0516015	0.828946
G:-1, C:1, AT:0	-0.102612	0.666843		G:1, C:-1, AT:0	-0.0934087	0.695282		G:1, C:-1, AT:0	-0.0516015	0.828946
G:1, C:0, AT:-1	0.379927	0.0984701		G:-1, C:0, AT:1	0.115317	0.628295		G:-1, C:0, AT:1	0.176215	0.457385
G:-1, C:0, AT:1	-0.379927	0.0984701		G:1, C:0, AT:-1	-0.115317	0.628295		G:1, C:0, AT:-1	-0.176215	0.457385
G:0, C:1, AT:-1	0.327373	0.158846		G:0, C:-1, AT:1	0.0490816	0.83719		G:0, C:-1, AT:1	0.288725	0.216987
G:0, C:-1, AT:-1	-0.327373	0.158846		G:0, C:1, AT:-1	-0.0490816	0.83719		G:0, C:1, AT:-1	-0.288725	0.216987
A:1, TGC:-1	0.0803327	0.736365		A:1, TGC:-1	0.680567	0.000958125		A:1, TGC:-1	0.288725	0.216987
A:-1, TGC:1	-0.0803327	0.736365		A:-1, TGC:1	-0.680567	0.000958125		A:-1, TGC:1	-0.288725	0.216987
T:-1, CAG:1	0.542079	0.0135471		T:-1, CAG:1	0.648379	0.00198768		T:-1, CAG:1	0.0494686	0.835923
T:1, CAG:-1	-0.542079	0.0135471		T:1, CAG:-1	-0.648379	0.00198768		T:1, CAG:-1	-0.0494686	0.835923
C:1, GAT:-1	0.153487	0.518239		C:1, GAT:-1	0.0157905	0.947319		C:-1, GAT:1	0.0494686	0.835923
C:-1, GAT:1	-0.153487	0.518239		C:-1, GAT:1	-0.0157905	0.947319		C:1, GAT:-1	-0.0494686	0.835923
G:1, CAT:-1	0.293917	0.208461		G:1, CAT:-1	-0.124874	0.599893		G:-1, CAT:1	0.113616	0.633406
G:-1, CAT:1	-0.293917	0.208461		G:-1, CAT:1	0.124874	0.599893		G:1, CAT:-1	-0.113616	0.633406
AT:-1, GC:1	0.391135	0.0881404		AT:1, GC:-1	0.0895152	0.707436		AT:1, GC:-1	0.273733	0.242879
AT:1, GC:-1	-0.391135	0.0881404		AT:-1, GC:1	-0.0895152	0.707436		AT:-1, GC:1	-0.273733	0.242879
AC:1, TG:-1	0.19509	0.409794		AC:1, TG:-1	0.677752	0.00102482		AC:1, TG:-1	0.273733	0.242879
AC:-1, TG:1	-0.19509	0.409794		AC:-1, TG:1	-0.677752	0.00102482		AC:-1, TG:1	-0.273733	0.242879
AG:1, TC:-1	0.339073	0.14361		AG:1, TC:-1	0.567701	0.00902929		AG:1, TC:-1	0.0494686	0.835923
AG:-1, TC:1	-0.339073	0.14361		AG:-1, TC:1	-0.567701	0.00902929		AG:-1, TC:1	-0.0494686	0.835923

## Sheet: refractivity
First position				Second position				Third position
codon1st	R	P		codon2nd	R	P		codon3rd	R	P
A:1, T:-1, G:-2, C:2	0.0842887	0.723857		A:-1, T:1, G:2, C:-2	0.452977	0.0448915		A:-1, T:1, G:2, C:-2	0.270195	0.249267
A:-1, T:1, G:2, C:-2	-0.0842887	0.723857		A:1, T:-1, G:-2, C:2	-0.452977	0.0448915		A:1, T:-1, G:-2, C:2	-0.270195	0.249267
A:2, T:-1, G:-2, C:1	0.0551343	0.817418		A:-2, T:1, G:2, C:-1	0.276965	0.237137		A:-2, T:1, G:2, C:-1	0.407332	0.074654
A:-2, T:1, G:2, C:-1	-0.0551343	0.817418		A:2, T:-1, G:-2, C:1	-0.276965	0.237137		A:2, T:-1, G:-2, C:1	-0.407332	0.074654
A:-2, T:2, G:1, C:-1	0.267187	0.254781		A:-2, T:2, G:1, C:-1	0.219375	0.352738		A:-2, T:2, G:1, C:-1	0.418968	0.0659616
A:2, T:-2, G:-1, C:1	-0.267187	0.254781		A:2, T:-2, G:-1, C:1	-0.219375	0.352738		A:2, T:-2, G:-1, C:1	-0.418968	0.0659616
A:-1, T:2, G:1, C:-2	0.251981	0.283832		A:-1, T:2, G:1, C:-2	0.379678	0.0987088		A:-1, T:2, G:1, C:-2	0.407332	0.074654
A:1, T:-2, G:-1, C:2	-0.251981	0.283832		A:1, T:-2, G:-1, C:2	-0.379678	0.0987088		A:1, T:-2, G:-1, C:2	-0.407332	0.074654
A:-2, T:1, G:-1, C:2	0.386497	0.0923135		A:2, T:-1, G:1, C:-2	0.310803	0.182279		A:-2, T:1, G:-1, C:2	0.0468503	0.844503
A:2, T:-1, G:1, C:-2	-0.386497	0.0923135		A:-2, T:1, G:-1, C:2	-0.310803	0.182279		A:2, T:-1, G:1, C:-2	-0.0468503	0.844503
A:2, T:1, G:-1, C:-2	0.278288	0.234812		A:2, T:1, G:-1, C:-2	0.204795	0.386419		A:-2, T:-1, G:1, C:2	0.418968	0.0659616
A:-2, T:-1, G:1, C:2	-0.278288	0.234812		A:-2, T:-1, G:1, C:2	-0.204795	0.386419		A:2, T:1, G:-1, C:-2	-0.418968	0.0659616
A:-1, T:1, G:-2, C:2	0.502982	0.0237886		A:1, T:-1, G:2, C:-2	0.41792	0.0667114		A:1, T:-1, G:2, C:-2	0.0641829	0.788061
A:1, T:-1, G:2, C:-2	-0.502982	0.0237886		A:-1, T:1, G:-2, C:2	-0.41792	0.0667114		A:-1, T:1, G:-2, C:2	-0.0641829	0.788061
A:2, T:1, G:-2, C:-1	0.404845	0.076618		A:2, T:1, G:-2, C:-1	0.0076599	0.974432		A:-2, T:-1, G:2, C:1	0.407332	0.074654
A:-2, T:-1, G:2, C:1	-0.404845	0.076618		A:-2, T:-1, G:2, C:1	-0.0076599	0.974432		A:2, T:1, G:-2, C:-1	-0.407332	0.074654
A:-2, T:2, G:-1, C:1	0.557135	0.0107141		A:2, T:-2, G:1, C:-1	0.155019	0.514021		A:-2, T:2, G:-1, C:1	0.0468503	0.844503
A:2, T:-2, G:1, C:-1	-0.557135	0.0107141		A:-2, T:2, G:-1, C:1	-0.155019	0.514021		A:2, T:-2, G:1, C:-1	-0.0468503	0.844503
A:1, T:2, G:-1, C:-2	0.50013	0.0247262		A:1, T:2, G:-1, C:-2	0.233499	0.321791		A:-1, T:-2, G:1, C:2	0.407332	0.074654
A:-1, T:-2, G:1, C:2	-0.50013	0.0247262		A:-1, T:-2, G:1, C:2	-0.233499	0.321791		A:1, T:2, G:-1, C:-2	-0.407332	0.074654
A:-1, T:2, G:-2, C:1	0.669805	0.00123463		A:1, T:-2, G:2, C:-1	0.239537	0.309071		A:1, T:-2, G:2, C:-1	0.0641829	0.788061
A:1, T:-2, G:2, C:-1	-0.669805	0.00123463		A:-1, T:2, G:-2, C:1	-0.239537	0.309071		A:-1, T:2, G:-2, C:1	-0.0641829	0.788061
A:1, T:2, G:-2, C:-1	0.617423	0.00372585		A:1, T:2, G:-2, C:-1	0.0256461	0.914531		A:-1, T:-2, G:2, C:1	0.270195	0.249267
A:-1, T:-2, G:2, C:1	-0.617423	0.00372585		A:-1, T:-2, G:2, C:1	-0.0256461	0.914531		A:1, T:2, G:-2, C:-1	-0.270195	0.249267
A:-1, T:1, GC:0	0.458449	0.0420539		A:-1, T:1, GC:0	0.0350027	0.883525		A:-1, T:1, GC:0	0.177094	0.455108
A:1, T:-1, GC:0	-0.458449	0.0420539		A:1, T:-1, GC:0	-0.0350027	0.883525		A:1, T:-1, GC:0	-0.177094	0.455108
A:1, T:0, GC:-1	0.226722	0.33643		A:1, T:0, GC:-1	0.0885565	0.710439		A:-1, T:0, GC:1	0.445846	0.0488083
A:-1, T:0, GC:1	-0.226722	0.33643		A:-1, T:0, GC:1	-0.0885565	0.710439		A:1, T:0, GC:-1	-0.445846	0.0488083
A:0, T:1, GC:-1	0.63814	0.00246494		A:0, T:1, GC:-1	0.130595	0.583149		A:0, T:-1, GC:1	0.223794	0.342876
A:0, T:-1, GC:1	-0.63814	0.00246494		A:0, T:-1, GC:1	-0.130595	0.583149		A:0, T:1, GC:-1	-0.223794	0.342876
A:-1, C:1, TG:0	0.0611765	0.797786		A:1, C:-1, TG:0	0.285615	0.222203		A:-1, C:1, TG:0	0.177094	0.455108
A:1, C:-1, TG:0	-0.0611765	0.797786		A:-1, C:1, TG:0	-0.285615	0.222203		A:1, C:-1, TG:0	-0.177094	0.455108
A:-1, C:0, TG:1	0.109967	0.644423		A:-1, C:0, TG:1	0.169856	0.474031		A:-1, C:0, TG:1	0.445846	0.0488083
A:1, C:0, TG:-1	-0.109967	0.644423		A:1, C:0, TG:-1	-0.169856	0.474031		A:1, C:0, TG:-1	-0.445846	0.0488083
A:0, C:-1, TG:1	0.0661482	0.78172		A:0, C:-1, TG:1	0.485667	0.0299393		A:0, C:-1, TG:1	0.223794	0.342876
A:0, C:1, TG:-1	-0.0661482	0.78172		A:0, C:1, TG:-1	-0.485667	0.0299393		A:0, C:1, TG:-1	-0.223794	0.342876
A:1, G:-1, TC:0	0.251297	0.285185		A:-1, G:1, TC:0	0.146879	0.536618		A:-1, G:1, TC:0	0.407332	0.074654
A:-1, G:1, TC:0	-0.251297	0.285185		A:1, G:-1, TC:0	-0.146879	0.536618		A:1, G:-1, TC:0	-0.407332	0.074654
A:-1, G:0, TC:1	0.390734	0.088496		A:1, G:0, TC:-1	0.179915	0.44784		A:-1, G:0, TC:1	0.111203	0.640681
A:1, G:0, TC:-1	-0.390734	0.088496		A:-1, G:0, TC:1	-0.179915	0.44784		A:1, G:0, TC:-1	-0.111203	0.640681
A:0, G:-1, TC:1	0.607677	0.00448187		A:0, G:1, TC:-1	0.354696	0.124906		A:0, G:1, TC:-1	0.108451	0.649021
A:0, G:1, TC:-1	-0.607677	0.00448187		A:0, G:-1, TC:1	-0.354696	0.124906		A:0, G:-1, TC:1	-0.108451	0.649021
T:1, C:-1, AG:0	0.431845	0.057254		T:1, C:-1, AG:0	0.352315	0.127638		T:-1, C:1, AG:0	nan	nan
T:-1, C:1, AG:0	-0.431845	0.057254		T:-1, C:1, AG:0	-0.352315	0.127638		T:1, C:-1, AG:0	nan	nan
T:1, C:0, AG:-1	0.671425	0.00118916		T:-1, C:0, AG:1	0.115961	0.626366		T:-1, C:0, AG:1	0.012269	0.959057
T:-1, C:0, AG:1	-0.671425	0.00118916		T:1, C:0, AG:-1	-0.115961	0.626366		T:1, C:0, AG:-1	-0.012269	0.959057
T:0, C:1, AG:-1	0.344271	0.137182		T:0, C:-1, AG:1	0.434981	0.0552726		T:0, C:-1, AG:1	0.012269	0.959057
T:0, C:-1, AG:1	-0.344271	0.137182		T:0, C:1, AG:-1	-0.434981	0.0552726		T:0, C:1, AG:-1	-0.012269	0.959057
T:1, G:-1, AC:0	0.712181	0.000427108		T:-1, G:1, AC:0	0.119897	0.614619		T:-1, G:1, AC:0	0.145585	0.540254
T:-1, G:1, AC:0	-0.712181	0.000427108		T:1, G:-1, AC:0	-0.119897	0.614619		T:1, G:-1, AC:0	-0.145585	0.540254
T:1, G:0, AC:-1	0.408551	0.0737056		T:1, G:0, AC:-1	0.253851	0.280154		T:1, G:0, AC:-1	0.3402	0.142199
T:-1, G:0, AC:1	-0.408551	0.0737056		T:-1, G:0, AC:1	-0.253851	0.280154		T:-1, G:0, AC:1	-0.3402	0.142199
T:0, G:-1, AC:1	0.215994	0.360392		T:0, G:1, AC:-1	0.375307	0.102975		T:0, G:1, AC:-1	0.299488	0.199563
T:0, G:1, AC:-1	-0.215994	0.360392		T:0, G:-1, AC:1	-0.375307	0.102975		T:0, G:-1, AC:1	-0.299488	0.199563
G:-1, C:1, AT:0	0.329702	0.155727		G:1, C:-1, AT:0	0.518259	0.0192352		G:1, C:-1, AT:0	0.145585	0.540254
G:1, C:-1, AT:0	-0.329702	0.155727		G:-1, C:1, AT:0	-0.518259	0.0192352		G:-1, C:1, AT:0	-0.145585	0.540254
G:-1, C:0, AT:1	0.544059	0.0131433		G:1, C:0, AT:-1	0.0791893	0.739992		G:1, C:0, AT:-1	0.299488	0.199563
G:1, C:0, AT:-1	-0.544059	0.0131433		G:-1, C:0, AT:1	-0.0791893	0.739992		G:-1, C:0, AT:1	-0.299488	0.199563
G:0, C:-1, AT:1	0.306309	0.189018		G:0, C:-1, AT:1	0.31573	0.175079		G:0, C:1, AT:-1	0.3402	0.142199
G:0, C:1, AT:-1	-0.306309	0.189018		G:0, C:1, AT:-1	-0.31573	0.175079		G:0, C:-1, AT:1	-0.3402	0.142199
A:-1, TGC:1	0.101947	0.668884		A:1, TGC:-1	0.0347179	0.884467		A:-1, TGC:1	0.3402	0.142199
A:1, TGC:-1	-0.101947	0.668884		A:-1, TGC:1	-0.0347179	0.884467		A:1, TGC:-1	-0.3402	0.142199
T:1, CAG:-1	0.662795	0.00144861		T:1, CAG:-1	0.100333	0.673846		T:-1, CAG:1	0.012269	0.959057
T:-1, CAG:1	-0.662795	0.00144861		T:-1, CAG:1	-0.100333	0.673846		T:1, CAG:-1	-0.012269	0.959057
C:-1, GAT:1	0.00856152	0.971423		C:-1, GAT:1	0.494959	0.0265003		C:-1, GAT:1	0.012269	0.959057
C:1, GAT:-1	-0.00856152	0.971423		C:1, GAT:-1	-0.494959	0.0265003		C:1, GAT:-1	-0.012269	0.959057
G:-1, CAT:1	0.514568	0.0202654		G:1, CAT:-1	0.312034	0.180461		G:1, CAT:-1	0.223794	0.342876
G:1, CAT:-1	-0.514568	0.0202654		G:-1, CAT:1	-0.312034	0.180461		G:-1, CAT:1	-0.223794	0.342876
AT:1, GC:-1	0.474911	0.0343468		AT:1, GC:-1	0.122484	0.606944		AT:-1, GC:1	0.407332	0.074654
AT:-1, GC:1	-0.474911	0.0343468		AT:-1, GC:1	-0.122484	0.606944		AT:1, GC:-1	-0.407332	0.074654
AC:-1, TG:1	0.0977254	0.681891		AC:-1, TG:1	0.343945	0.137578		AC:-1, TG:1	0.407332	0.074654
AC:1, TG:-1	-0.0977254	0.681891		AC:1, TG:-1	-0.343945	0.137578		AC:1, TG:-1	-0.407332	0.074654
AG:-1, TC:1	0.559063	0.0103891		AG:1, TC:-1	0.290854	0.213463		AG:1, TC:-1	0.012269	0.959057
AG:1, TC:-1	-0.559063	0.0103891		AG:-1, TC:1	-0.290854	0.213463		AG:-1, TC:1	-0.012269	0.959057

## Sheet: hydropathy index
First position				Second position				Third position
codon1st	R	P		codon2nd	R	P		codon3rd	R	P
A:-1, T:1, G:2, C:-2	0.256391	0.275206		A:-1, T:1, G:2, C:-2	0.413231	0.0701466		A:1, T:-1, G:-2, C:2	0.0555749	0.815983
A:1, T:-1, G:-2, C:2	-0.256391	0.275206		A:1, T:-1, G:-2, C:2	-0.413231	0.0701466		A:-1, T:1, G:2, C:-2	-0.0555749	0.815983
A:-2, T:1, G:2, C:-1	0.180263	0.446947		A:-2, T:1, G:2, C:-1	0.578986	0.00747474		A:-2, T:1, G:2, C:-1	0.0173187	0.942228
A:2, T:-1, G:-2, C:1	-0.180263	0.446947		A:2, T:-1, G:-2, C:1	-0.578986	0.00747474		A:2, T:-1, G:-2, C:1	-0.0173187	0.942228
A:-2, T:2, G:1, C:-1	0.244528	0.298791		A:-2, T:2, G:1, C:-1	0.780238	4.95296e-05		A:-2, T:2, G:1, C:-1	0.126945	0.593807
A:2, T:-2, G:-1, C:1	-0.244528	0.298791		A:2, T:-2, G:-1, C:1	-0.780238	4.95296e-05		A:2, T:-2, G:-1, C:1	-0.126945	0.593807
A:-1, T:2, G:1, C:-2	0.326242	0.160374		A:-1, T:2, G:1, C:-2	0.640311	0.00235648		A:-1, T:2, G:1, C:-2	0.0173187	0.942228
A:1, T:-2, G:-1, C:2	-0.326242	0.160374		A:1, T:-2, G:-1, C:2	-0.640311	0.00235648		A:1, T:-2, G:-1, C:2	-0.0173187	0.942228
A:2, T:-1, G:1, C:-2	0.0773869	0.74572		A:-2, T:1, G:-1, C:2	0.669969	0.00122996		A:-2, T:1, G:-1, C:2	0.138911	0.559173
A:-2, T:1, G:-1, C:2	-0.0773869	0.74572		A:2, T:-1, G:1, C:-2	-0.669969	0.00122996		A:2, T:-1, G:1, C:-2	-0.138911	0.559173
A:2, T:1, G:-1, C:-2	0.198763	0.400858		A:-2, T:-1, G:1, C:2	0.201413	0.394477		A:-2, T:-1, G:1, C:2	0.126945	0.593807
A:-2, T:-1, G:1, C:2	-0.198763	0.400858		A:2, T:1, G:-1, C:-2	-0.201413	0.394477		A:2, T:1, G:-1, C:-2	-0.126945	0.593807
A:1, T:-1, G:2, C:-2	0.096663	0.685178		A:-1, T:1, G:-2, C:2	0.523325	0.0178893		A:-1, T:1, G:-2, C:2	0.117903	0.620557
A:-1, T:1, G:-2, C:2	-0.096663	0.685178		A:1, T:-1, G:2, C:-2	-0.523325	0.0178893		A:1, T:-1, G:2, C:-2	-0.117903	0.620557
A:2, T:1, G:-2, C:-1	0.103981	0.662646		A:-2, T:-1, G:2, C:1	0.172932	0.465941		A:-2, T:-1, G:2, C:1	0.0173187	0.942228
A:-2, T:-1, G:2, C:1	-0.103981	0.662646		A:2, T:1, G:-2, C:-1	-0.172932	0.465941		A:2, T:1, G:-2, C:-1	-0.0173187	0.942228
A:-2, T:2, G:-1, C:1	0.0707978	0.76677		A:-2, T:2, G:-1, C:1	0.830198	5.9119e-06		A:-2, T:2, G:-1, C:1	0.138911	0.559173
A:2, T:-2, G:1, C:-1	-0.0707978	0.76677		A:2, T:-2, G:1, C:-1	-0.830198	5.9119e-06		A:2, T:-2, G:1, C:-1	-0.138911	0.559173
A:1, T:2, G:-1, C:-2	0.2857	0.22206		A:1, T:2, G:-1, C:-2	0.233492	0.321805		A:-1, T:-2, G:1, C:2	0.0173187	0.942228
A:-1, T:-2, G:1, C:2	-0.2857	0.22206		A:-1, T:-2, G:1, C:2	-0.233492	0.321805		A:1, T:2, G:-1, C:-2	-0.0173187	0.942228
A:-1, T:2, G:-2, C:1	0.0506718	0.831986		A:-1, T:2, G:-2, C:1	0.702733	0.000549533		A:-1, T:2, G:-2, C:1	0.117903	0.620557
A:1, T:-2, G:2, C:-1	-0.0506718	0.831986		A:1, T:-2, G:2, C:-1	-0.702733	0.000549533		A:1, T:-2, G:2, C:-1	-0.117903	0.620557
A:1, T:2, G:-2, C:-1	0.18435	0.436536		A:1, T:2, G:-2, C:-1	0.252387	0.283033		A:1, T:2, G:-2, C:-1	0.0555749	0.815983
A:-1, T:-2, G:2, C:1	-0.18435	0.436536		A:-1, T:-2, G:2, C:1	-0.252387	0.283033		A:-1, T:-2, G:2, C:1	-0.0555749	0.815983
A:-1, T:1, GC:0	0.175522	0.459184		A:-1, T:1, GC:0	0.863502	9.4183e-07		A:-1, T:1, GC:0	0.153117	0.519259
A:1, T:-1, GC:0	-0.175522	0.459184		A:1, T:-1, GC:0	-0.863502	9.4183e-07		A:1, T:-1, GC:0	-0.153117	0.519259
A:1, T:0, GC:-1	0.104473	0.661142		A:-1, T:0, GC:1	0.363317	0.115362		A:-1, T:0, GC:1	0.105521	0.657941
A:-1, T:0, GC:1	-0.104473	0.661142		A:1, T:0, GC:-1	-0.363317	0.115362		A:1, T:0, GC:-1	-0.105521	0.657941
A:0, T:1, GC:-1	0.262659	0.263225		A:0, T:1, GC:-1	0.440766	0.0517545		A:0, T:1, GC:-1	0.0728336	0.760249
A:0, T:-1, GC:1	-0.262659	0.263225		A:0, T:-1, GC:1	-0.440766	0.0517545		A:0, T:-1, GC:1	-0.0728336	0.760249
A:1, C:-1, TG:0	0.156122	0.510993		A:-1, C:1, TG:0	0.481969	0.0314014		A:-1, C:1, TG:0	0.153117	0.519259
A:-1, C:1, TG:0	-0.156122	0.510993		A:1, C:-1, TG:0	-0.481969	0.0314014		A:1, C:-1, TG:0	-0.153117	0.519259
A:-1, C:0, TG:1	0.168378	0.477944		A:-1, C:0, TG:1	0.717464	0.000369384		A:-1, C:0, TG:1	0.105521	0.657941
A:1, C:0, TG:-1	-0.168378	0.477944		A:1, C:0, TG:-1	-0.717464	0.000369384		A:1, C:0, TG:-1	-0.105521	0.657941
A:0, C:-1, TG:1	0.318016	0.171806		A:0, C:-1, TG:1	0.413344	0.0700619		A:0, C:1, TG:-1	0.0728336	0.760249
A:0, C:1, TG:-1	-0.318016	0.171806		A:0, C:1, TG:-1	-0.413344	0.0700619		A:0, C:-1, TG:1	-0.0728336	0.760249
A:-1, G:1, TC:0	0.0418448	0.860952		A:-1, G:1, TC:0	0.410464	0.0722348		A:-1, G:1, TC:0	0.0173187	0.942228
A:1, G:-1, TC:0	-0.0418448	0.860952		A:1, G:-1, TC:0	-0.410464	0.0722348		A:1, G:-1, TC:0	-0.0173187	0.942228
A:-1, G:0, TC:1	0.00715458	0.976118		A:-1, G:0, TC:1	0.773179	6.40144e-05		A:-1, G:0, TC:1	0.147426	0.535086
A:1, G:0, TC:-1	-0.00715458	0.976118		A:1, G:0, TC:-1	-0.773179	6.40144e-05		A:1, G:0, TC:-1	-0.147426	0.535086
A:0, G:1, TC:-1	0.0300938	0.899775		A:0, G:-1, TC:1	0.502234	0.0240317		A:0, G:-1, TC:1	0.107289	0.652551
A:0, G:-1, TC:1	-0.0300938	0.899775		A:0, G:1, TC:-1	-0.502234	0.0240317		A:0, G:1, TC:-1	-0.107289	0.652551
T:1, C:-1, AG:0	0.35151	0.128571		T:1, C:-1, AG:0	0.501834	0.0241627		T:-1, C:1, AG:0	nan	nan
T:-1, C:1, AG:0	-0.35151	0.128571		T:-1, C:1, AG:0	-0.501834	0.0241627		T:1, C:-1, AG:0	nan	nan
T:1, C:0, AG:-1	0.127521	0.59212		T:1, C:0, AG:-1	0.819302	9.91852e-06		T:1, C:0, AG:-1	0.128708	0.588648
T:-1, C:0, AG:1	-0.127521	0.59212		T:-1, C:0, AG:1	-0.819302	9.91852e-06		T:-1, C:0, AG:1	-0.128708	0.588648
T:0, C:-1, AG:1	0.157517	0.507178		T:0, C:1, AG:-1	0.486609	0.0295754		T:0, C:1, AG:-1	0.128708	0.588648
T:0, C:1, AG:-1	-0.157517	0.507178		T:0, C:-1, AG:1	-0.486609	0.0295754		T:0, C:-1, AG:1	-0.128708	0.588648
T:1, G:-1, AC:0	0.13003	0.584794		T:1, G:-1, AC:0	0.537381	0.0145452		T:1, G:-1, AC:0	0.0973344	0.6831
T:-1, G:1, AC:0	-0.13003	0.584794		T:-1, G:1, AC:0	-0.537381	0.0145452		T:-1, G:1, AC:0	-0.0973344	0.6831
T:1, G:0, AC:-1	0.302256	0.195236		T:1, G:0, AC:-1	0.781599	4.70889e-05		T:1, G:0, AC:-1	0.14905	0.530546
T:-1, G:0, AC:1	-0.302256	0.195236		T:-1, G:0, AC:1	-0.781599	4.70889e-05		T:-1, G:0, AC:1	-0.14905	0.530546
T:0, G:1, AC:-1	0.176519	0.456596		T:0, G:1, AC:-1	0.37005	0.108281		T:0, G:-1, AC:1	0.043347	0.85601
T:0, G:-1, AC:1	-0.176519	0.456596		T:0, G:-1, AC:1	-0.37005	0.108281		T:0, G:1, AC:-1	-0.043347	0.85601
G:1, C:-1, AT:0	0.198439	0.401643		G:-1, C:1, AT:0	0.0636561	0.789763		G:-1, C:1, AT:0	0.0973344	0.6831
G:-1, C:1, AT:0	-0.198439	0.401643		G:1, C:-1, AT:0	-0.0636561	0.789763		G:1, C:-1, AT:0	-0.0973344	0.6831
G:-1, C:0, AT:1	0.0945652	0.691686		G:-1, C:0, AT:1	0.0449346	0.850792		G:-1, C:0, AT:1	0.043347	0.85601
G:1, C:0, AT:-1	-0.0945652	0.691686		G:1, C:0, AT:-1	-0.0449346	0.850792		G:1, C:0, AT:-1	-0.043347	0.85601
G:0, C:-1, AT:1	0.280623	0.230744		G:0, C:1, AT:-1	0.00184979	0.993825		G:0, C:1, AT:-1	0.14905	0.530546
G:0, C:1, AT:-1	-0.280623	0.230744		G:0, C:-1, AT:1	-0.00184979	0.993825		G:0, C:-1, AT:1	-0.14905	0.530546
A:-1, TGC:1	0.0278668	0.90716		A:-1, TGC:1	0.683052	0.000902326		A:-1, TGC:1	0.14905	0.530546
A:1, TGC:-1	-0.0278668	0.90716		A:1, TGC:-1	-0.683052	0.000902326		A:1, TGC:-1	-0.14905	0.530546
T:1, CAG:-1	0.265436	0.258026		T:1, CAG:-1	0.779362	5.11571e-05		T:1, CAG:-1	0.128708	0.588648
T:-1, CAG:1	-0.265436	0.258026		T:-1, CAG:1	-0.779362	5.11571e-05		T:-1, CAG:1	-0.128708	0.588648
C:-1, GAT:1	0.297076	0.203384		C:1, GAT:-1	0.0352121	0.882833		C:1, GAT:-1	0.128708	0.588648
C:1, GAT:-1	-0.297076	0.203384		C:-1, GAT:1	-0.0352121	0.882833		C:-1, GAT:1	-0.128708	0.588648
G:1, CAT:-1	0.0416453	0.861609		G:-1, CAT:1	0.0622411	0.794339		G:-1, CAT:1	0.0728336	0.760249
G:-1, CAT:1	-0.0416453	0.861609		G:1, CAT:-1	-0.0622411	0.794339		G:1, CAT:-1	-0.0728336	0.760249
AT:1, GC:-1	0.201769	0.393626		AT:1, GC:-1	0.0238386	0.920536		AT:-1, GC:1	0.0173187	0.942228
AT:-1, GC:1	-0.201769	0.393626		AT:-1, GC:1	-0.0238386	0.920536		AT:1, GC:-1	-0.0173187	0.942228
AC:-1, TG:1	0.26389	0.260913		AC:-1, TG:1	0.641242	0.00231121		AC:-1, TG:1	0.0173187	0.942228
AC:1, TG:-1	-0.26389	0.260913		AC:1, TG:-1	-0.641242	0.00231121		AC:1, TG:-1	-0.0173187	0.942228
AG:1, TC:-1	0.0129863	0.956665		AG:-1, TC:1	0.724054	0.000306809		AG:-1, TC:1	0.128708	0.588648
AG:-1, TC:1	-0.0129863	0.956665		AG:1, TC:-1	-0.724054	0.000306809		AG:1, TC:-1	-0.128708	0.588648

[truncated: 4 more sheets: isoelectric point, melting point, molecular weight, 13properties]
