# Supplementary material for: Quantitative elucidation of associations between nucleotide identity and physicochemical properties of amino acids and the functional insight
Source: Comput Struct Biotechnol J. 2021 Jul 17;19:4042–8. doi: 10.1016/j.csbj.2021.07.012 (PMC8346530; doi:10.1016/j.csbj.2021.07.012)
Supplement: Supplementary Table 2 — Pearson correlation coefficient between the Hydrophobicity of Proteins and the Relative Frequencies of Base T and A at the Second Codon Position (1). [file mmc2.xlsx]

## Sheet: pearson R in 3 domains
three domains	species name	pearson correlation coeflicient	p-value
archaea	Haloquadratum_walsbyi_C23_uid162019	0.97002	0
archaea	Methanobacterium_AL_21_uid63623	0.97002	0
archaea	Picrophilus_torridus_DSM_9790_uid58041	0.96938	0
archaea	Ferroplasma_acidarmanus_fer1_uid54095	0.96886	0
archaea	Methanobrevibacter_AbM4_uid206516	0.96866	0
archaea	Methanobacterium_SWAN_1_uid67359	0.9685	0
archaea	Methanosphaera_stadtmanae_DSM_3091_uid58407	0.96784	0
archaea	Haloquadratum_walsbyi_DSM_16790_uid58673	0.9665	0
archaea	Methanobrevibacter_ruminantium_M1_uid45857	0.96646	0
archaea	Caldisphaera_lagunensis_DSM_15908_uid183486	0.96631	0
archaea	Methanobrevibacter_smithii_ATCC_35061_uid58827	0.96614	0
archaea	Sulfolobus_acidocaldarius_DSM_639_uid58379	0.96585	0
archaea	Methanococcus_maripaludis_X1_uid70729	0.96548	0
archaea	Thermoplasma_volcanium_GSS1_uid57751	0.96543	0
archaea	Natrialba_magadii_ATCC_43099_uid46245	0.96513	0
archaea	Haloarcula_hispanica_ATCC_33960_uid72475	0.96481	0
archaea	Haloarcula_hispanica_N601_uid230920	0.96435	0
archaea	Sulfolobus_islandicus_HVE10_4_uid162067	0.96432	0
archaea	Halalkalicoccus_jeotgali_B3_uid50305	0.96399	0
archaea	Methanohalobium_evestigatum_Z_7303_uid49857	0.9639	0
archaea	Sulfolobus_islandicus_M_14_25_uid58849	0.96386	0
archaea	Sulfolobus_islandicus_L_S_2_15_uid58871	0.96383	0
archaea	Sulfolobus_islandicus_REY15A_uid162071	0.96377	0
archaea	Haloarcula_marismortui_ATCC_43049_uid57719	0.96349	0
archaea	Methanobacterium_MB1_uid231690	0.96334	0
archaea	Sulfolobus_islandicus_M_16_27_uid58851	0.96321	0
archaea	Methanothermococcus_okinawensis_IH1_uid51535	0.96296	0
archaea	Methanococcus_maripaludis_C5_uid58741	0.96288	0
archaea	Methanococcus_voltae_A3_uid49529	0.96284	0
archaea	Halopiger_xanaduensis_SH_6_uid68105	0.96271	0
archaea	Sulfolobus_islandicus_LAL14_1_uid197216	0.96266	0
archaea	Sulfolobus_islandicus_M_16_4_uid58841	0.96256	0
archaea	Halorhabdus_utahensis_DSM_12940_uid59189	0.96251	0
archaea	Halogeometricum_borinquense_DSM_11551_uid54919	0.96197	0
archaea	Sulfolobus_acidocaldarius_SUSAZ_uid232254	0.9618	0
archaea	Acidianus_hospitalis_W1_uid66875	0.96179	0
archaea	Natronobacterium_gregoryi_SP2_uid74439	0.96168	0
archaea	halophilic_archaeon_DL31_uid72619	0.96162	0
archaea	Sulfolobus_tokodaii_7_uid57807	0.96156	0
archaea	Methanococcus_maripaludis_S2_uid58035	0.9615	0
archaea	Sulfolobus_acidocaldarius_N8_uid189027	0.96148	0
archaea	Thermoplasma_acidophilum_DSM_1728_uid61573	0.96133	0
archaea	Natronococcus_occultus_SP4_uid184863	0.96127	0
archaea	Halomicrobium_mukohataei_DSM_12286_uid59107	0.96116	0
archaea	Methanococcus_maripaludis_C7_uid58847	0.96114	0
archaea	Natronomonas_pharaonis_DSM_2160_uid58435	0.96105	0
archaea	Methanoplanus_petrolearius_DSM_11571_uid52695	0.96103	0
archaea	Sulfolobus_acidocaldarius_Ron12_I_uid189028	0.96102	0
archaea	Methanosalsum_zhilinae_DSM_4017_uid68249	0.96094	0
archaea	Sulfolobus_islandicus_Y_G_57_14_uid58923	0.96088	0
archaea	Salinarchaeum_laminariae_Harcht_Bsk1_uid207001	0.9607	0
archaea	Sulfolobus_islandicus_L_D_8_5_uid43679	0.9605	0
archaea	Methanococcus_maripaludis_C6_uid58947	0.96048	0
archaea	Haloferax_mediterranei_ATCC_33500_uid167315	0.96011	0
archaea	Natrinema_pellirubrum_DSM_15624_uid74437	0.95994	0
archaea	Sulfolobus_solfataricus_98_2_uid167998	0.95958	0
archaea	Halovivax_ruber_XH_70_uid184819	0.95948	0
archaea	Halobacterium_salinarum_R1_uid61571	0.95925	0
archaea	Methanococcus_vannielii_SB_uid58767	0.95916	0
archaea	Sulfolobus_islandicus_Y_N_15_51_uid58825	0.9591	0
archaea	Methanocella_paludicola_SANAE_uid42887	0.95874	0
archaea	Methanococcoides_burtonii_DSM_6242_uid58023	0.95867	0
archaea	Haloterrigena_turkmenica_DSM_5511_uid43501	0.95787	0
archaea	Halorubrum_lacusprofundi_ATCC_49239_uid58807	0.95755	0
archaea	Methanococcus_aeolicus_Nankai_3_uid58823	0.95743	0
archaea	Methanocaldococcus_FS406_22_uid42499	0.95679	0
archaea	Halorhabdus_tiamatea_SARL4B_uid214082	0.95642	0
archaea	Aciduliprofundum_boonei_T469_uid43333	0.95639	0
archaea	Methanohalophilus_mahii_DSM_5219_uid47313	0.95635	0
archaea	Sulfolobus_solfataricus_P2_uid57721	0.95634	0
archaea	Methanosarcina_barkeri_Fusaro_uid57715	0.95626	0
archaea	Methanocorpusculum_labreanum_Z_uid58785	0.95595	0
archaea	Natronomonas_moolapensis_8_8_11_uid190182	0.95568	0
archaea	Candidatus_Nitrosopumilus_AR2_uid176130	0.95564	0
archaea	Nitrosopumilus_maritimus_SCM1_uid58903	0.95523	0
archaea	Candidatus_Nitrosopumilus_koreensis_AR1_uid176129	0.95505	0
archaea	Metallosphaera_cuprina_Ar_4_uid66329	0.95492	0
archaea	Methanosarcina_mazei_Go1_uid57893	0.9548	0
archaea	Methanocaldococcus_infernus_ME_uid48803	0.95477	0
archaea	Methanomassiliicoccus_Mx1_Issoire_uid207287	0.95467	0
archaea	Thermococcus_barophilus_MP_uid54733	0.95454	0
archaea	Metallosphaera_sedula_DSM_5348_uid58717	0.95437	0
archaea	Halobacterium_NRC_1_uid57769	0.95435	0
archaea	Haloferax_volcanii_DS2_uid46845	0.95434	0
archaea	Methanomethylovorans_hollandica_DSM_15978_uid184864	0.95429	0
archaea	Caldivirga_maquilingensis_IC_167_uid58711	0.95381	0
archaea	Methanocaldococcus_vulcanius_M7_uid41131	0.95376	0
archaea	Methanocella_conradii_HZ254_uid157911	0.95283	0
archaea	Desulfurococcus_fermentans_DSM_16532_uid75119	0.95275	0
archaea	Aciduliprofundum_MAR08_339_uid184407	0.95223	0
archaea	Thermococcus_sibiricus_MM_739_uid59399	0.95203	0
archaea	Candidatus_Caldiarchaeum_subterraneum_uid227223	0.95139	0
archaea	Thermofilum_1910b_uid215374	0.95133	0
archaea	Pyrococcus_ST04_uid167261	0.95118	0
archaea	Thermococcus_litoralis_DSM_5473_uid82997	0.95087	0
archaea	Methanosarcina_acetivorans_C2A_uid57879	0.95085	0
archaea	Pyrococcus_abyssi_GE5_uid62903	0.95021	0
archaea	Pyrococcus_NA2_uid66551	0.94943	0
archaea	Methanocaldococcus_fervens_AG86_uid59347	0.94929	0
archaea	Methanosarcina_mazei_Tuc01_uid190185	0.94924	0
archaea	Ferroglobus_placidus_DSM_10642_uid40863	0.94898	0
archaea	Methanocaldococcus_jannaschii_DSM_2661_uid57713	0.94895	0
archaea	Thermosphaera_aggregans_DSM_11486_uid48993	0.94892	0
archaea	Methanotorris_igneus_Kol_5_uid67321	0.94825	0
archaea	Methanolobus_psychrophilus_R15_uid177925	0.94809	0
archaea	Thermococcus_onnurineus_NA1_uid59043	0.94808	0
archaea	Methanothermus_fervidus_DSM_2088_uid60167	0.94784	0
archaea	Pyrococcus_furiosus_COM1_uid169620	0.94771	0
archaea	Pyrococcus_horikoshii_OT3_uid57753	0.9476	0
archaea	Fervidicoccus_fontis_Kam940_uid162201	0.94731	0
archaea	Methanocella_arvoryzae_MRE50_uid61623	0.94717	0
archaea	Pyrococcus_furiosus_DSM_3638_uid57873	0.947	0
archaea	Methanoregula_boonei_6A8_uid58815	0.94672	0
archaea	Thermococcus_4557_uid70841	0.94604	0
archaea	Staphylothermus_marinus_F1_uid58719	0.94582	0
archaea	Desulfurococcus_kamchatkensis_1221n_uid59133	0.9455	0
archaea	Candidatus_Korarchaeum_cryptofilum_OPF8_uid58601	0.94519	0
archaea	Vulcanisaeta_moutnovskia_768_28_uid63631	0.94515	0
archaea	Methanospirillum_hungatei_JF_1_uid58181	0.94497	0
archaea	Thermococcus_CL1_uid168259	0.94487	0
archaea	Archaeoglobus_sulfaticallidus_PM70_1_uid201033	0.94478	0
archaea	Methanosphaerula_palustris_E1_9c_uid59193	0.94471	0
archaea	Ignisphaera_aggregans_DSM_17230_uid51875	0.94409	0
archaea	Thermococcus_kodakarensis_KOD1_uid58225	0.94383	0
archaea	Archaeoglobus_profundus_DSM_5631_uid43493	0.94301	0
archaea	Methanoregula_formicicum_SMSP_uid184406	0.94287	0
archaea	Methanothermobacter_marburgensis_Marburg_uid51637	0.94236	0
archaea	Nanoarchaeum_equitans_Kin4_M_uid58009	0.94161	4.89e-256
archaea	Thermogladius_1633_uid167488	0.94144	0
archaea	Vulcanisaeta_distributa_DSM_14429_uid52827	0.94138	0
archaea	Candidatus_Nitrososphaera_gargensis_Ga9_2_uid176707	0.94131	0
archaea	Pyrobaculum_arsenaticum_DSM_13514_uid58409	0.94073	0
archaea	Staphylothermus_hellenicus_DSM_12710_uid45893	0.94036	0
archaea	Archaeoglobus_veneficus_SNP6_uid65269	0.94033	0
archaea	Methanoculleus_marisnigri_JR1_uid58561	0.94019	0
archaea	Thermofilum_pendens_Hrk_5_uid58563	0.93931	0
archaea	Pyrobaculum_islandicum_DSM_4184_uid58635	0.93922	0
archaea	Thermococcus_AM4_uid54735	0.93914	0
archaea	Desulfurococcus_mucosus_DSM_2162_uid62227	0.93876	0
archaea	Archaeoglobus_fulgidus_DSM_4304_uid57717	0.93875	0
archaea	Thermococcus_gammatolerans_EJ3_uid59389	0.9387	0
archaea	Thermoplasmatales_archaeon_BRNA1_uid195930	0.93858	0
archaea	Pyrobaculum_calidifontis_JCM_11548_uid58787	0.93721	0
archaea	Pyrococcus_yayanosii_CH1_uid68281	0.9369	0
archaea	Methanothermobacter_thermautotrophicus_Delta_H_uid57877	0.93687	0
archaea	Pyrobaculum_oguniense_TE7_uid84411	0.93667	0
archaea	Acidilobus_saccharovorans_345_15_uid51395	0.93641	0
archaea	Methanosaeta_concilii_GP6_uid66207	0.93568	0
archaea	Pyrobaculum_aerophilum_IM2_uid57727	0.93522	0
archaea	Methanoculleus_bourgensis_MS2_uid171377	0.93467	0
archaea	Thermoproteus_uzoniensis_768_20_uid65089	0.93074	0
archaea	Ignicoccus_hospitalis_KIN4_I_uid58365	0.9292	0
archaea	Thermoproteus_tenax_Kra_1_uid74443	0.92663	0
archaea	Pyrobaculum_neutrophilum_V24Sta_uid58421	0.92662	0
archaea	Pyrobaculum_1860_uid82379	0.9258	0
archaea	Methanosaeta_thermophila_PT_uid58469	0.92383	0
archaea	Pyrolobus_fumarii_1A_uid73415	0.91751	0
archaea	Aeropyrum_pernix_K1_uid57757	0.91667	0
archaea	Hyperthermus_butylicus_DSM_5456_uid57755	0.91663	0
archaea	Aeropyrum_camini_SY1___JCM_12091_uid222311	0.91584	0
archaea	Methanosaeta_harundinacea_6Ac_uid81199	0.91147	0
archaea	Natrinema_J7_uid171337	0.90786	0
archaea	Methanopyrus_kandleri_AV19_uid57883	0.89842	0
archaea	Cenarchaeum_symbiosum_A_uid61411	0.89625	0
bacteria	Staphylococcus_aureus_ST228_16035_uid193757	0.98443	0
bacteria	Staphylococcus_aureus_uid193758	0.98441	0
bacteria	Staphylococcus_aureus_ST228_10388_uid193754	0.9844	0
bacteria	Staphylococcus_aureus_ST228_15532_uid193756	0.98438	0
bacteria	Staphylococcus_aureus_uid193759	0.98437	0
bacteria	Staphylococcus_aureus_ST228_10497_uid193755	0.98436	0
bacteria	Staphylococcus_aureus_ST228_18412_uid193760	0.98426	0
bacteria	Staphylococcus_aureus_ST228_18583_uid193761	0.98426	0
bacteria	Staphylococcus_warneri_SG1_uid187059	0.97928	0
bacteria	Staphylococcus_aureus_MSHR1132_uid89393	0.97914	0
bacteria	Staphylococcus_aureus_SA40_uid221289	0.97899	0
bacteria	Lactobacillus_salivarius_CECT_5713_uid162005	0.97898	0
bacteria	Staphylococcus_pasteuri_SP1_uid226267	0.97898	0
bacteria	Staphylococcus_saprophyticus_ATCC_15305_uid58411	0.9788	0
bacteria	Staphylococcus_aureus_LGA251_uid159391	0.97872	0
bacteria	Staphylococcus_aureus_SA957_uid221288	0.97869	0
bacteria	Staphylococcus_aureus_ECT_R_2_uid159389	0.9786	0
bacteria	Staphylococcus_aureus_MSSA476_uid57841	0.97858	0
bacteria	Staphylococcus_aureus_HO_5096_0412_uid162163	0.97857	0
bacteria	Staphylococcus_carnosus_TM300_uid59401	0.97853	0
bacteria	Staphylococcus_aureus_M1_uid197263	0.97852	0
bacteria	Staphylococcus_aureus_11819_97_uid159981	0.97842	0
bacteria	Staphylococcus_aureus_N315_uid57837	0.97842	0
bacteria	Staphylococcus_aureus_M013_uid88065	0.97838	0
bacteria	Oceanobacillus_iheyensis_HTE831_uid57867	0.97812	0
bacteria	Staphylococcus_aureus_JKD6159_uid159691	0.97807	0
bacteria	Staphylococcus_aureus_USA300_FPR3757_uid58555	0.97803	0
bacteria	Staphylococcus_aureus_Mu3_uid58817	0.97792	0
bacteria	Staphylococcus_aureus_MW2_uid57903	0.97787	0
bacteria	Staphylococcus_aureus_RF122_uid57661	0.97778	0
bacteria	Staphylococcus_haemolyticus_JCSC1435_uid62919	0.97777	0
bacteria	Staphylococcus_aureus_55_2053_uid55909	0.97776	0
bacteria	alpha_proteobacterium_HIMB5_uid175779	0.97762	0
bacteria	Staphylococcus_lugdunensis_HKU09_01_uid46233	0.97762	0
bacteria	Staphylococcus_aureus_04_02981_uid161969	0.9776	0
bacteria	Staphylococcus_aureus_ST398_uid159247	0.9776	0
bacteria	Staphylococcus_aureus_JH9_uid58455	0.97757	0
bacteria	Staphylococcus_aureus_Mu50_uid57835	0.97755	0
bacteria	Staphylococcus_lugdunensis_N920143_uid162143	0.97755	0
bacteria	Staphylococcus_aureus_JH1_uid58457	0.97751	0
bacteria	Staphylococcus_aureus_VC40_uid88071	0.97745	0
bacteria	Staphylococcus_aureus_Bmb9393_uid210640	0.97737	0
bacteria	Staphylococcus_aureus_6850_uid217772	0.97731	0
bacteria	Fusobacterium_nucleatum_ATCC_25586_uid57885	0.97726	0
bacteria	Staphylococcus_aureus_ED98_uid41455	0.97721	0
bacteria	Staphylococcus_aureus_CC45_uid209174	0.97719	0
bacteria	Staphylococcus_aureus_TW20_uid159241	0.97717	0
bacteria	Staphylococcus_aureus_Newman_uid58839	0.97712	0
bacteria	Staphylococcus_aureus_T0131_uid159861	0.97709	0
bacteria	Staphylococcus_aureus_ED133_uid159689	0.97705	0
bacteria	Staphylococcus_aureus_USA300_TCH1516_uid58925	0.97694	0
bacteria	Staphylococcus_aureus_JKD6008_uid159855	0.9769	0
bacteria	Staphylococcus_aureus_Z172_uid225604	0.97685	0
bacteria	Staphylococcus_aureus_TCH60_uid159859	0.97678	0
bacteria	Staphylococcus_aureus_COL_uid57797	0.97676	0
bacteria	alpha_proteobacterium_HIMB59_uid175778	0.97668	0
bacteria	Clostridium_perfringens_13_uid57681	0.97651	0
bacteria	Staphylococcus_aureus_MRSA252_uid57839	0.97646	0
bacteria	Candidatus_Pelagibacter_ubique_HTCC1062_uid58401	0.97643	0
bacteria	Fusobacterium_3_1_36A2_uid55995	0.97642	0
bacteria	Lactobacillus_johnsonii_NCC_533_uid58029	0.97635	0
bacteria	Staphylococcus_pseudintermedius_HKU10_03_uid62125	0.97632	0
bacteria	Staphylococcus_aureus_NCTC_8325_uid57795	0.9761	0
bacteria	Campylobacter_jejuni_ICDCCJ07001_uid61249	0.97593	0
bacteria	Clostridium_difficile_CD196_uid41017	0.97589	0
bacteria	Macrococcus_caseolyticus_JCSC5402_uid59003	0.97583	0
bacteria	Staphylococcus_aureus_08BA02176_uid175257	0.97579	0
bacteria	Staphylococcus_aureus_CN1_uid217769	0.97577	0
bacteria	Staphylococcus_pseudintermedius_ED99_uid162109	0.97577	0
bacteria	Clostridium_perfringens_SM101_uid58117	0.97558	0
bacteria	Bacillus_thuringiensis_serovar_konkukian_97_27_uid58089	0.97532	0
bacteria	Bacillus_cereus_biovar_anthracis_CI_uid50615	0.97518	0
bacteria	Bacillus_weihenstephanensis_KBAB4_uid58315	0.97514	0
bacteria	Clostridium_difficile_R20291_uid40921	0.9751	0
bacteria	Finegoldia_magna_ATCC_29328_uid58867	0.975	0
bacteria	Bacillus_anthracis_Sterne_uid58091	0.97498	0
bacteria	Clostridium_perfringens_ATCC_13124_uid57901	0.97498	0
bacteria	Bacillus_cereus_E33L_uid58103	0.97492	0
bacteria	Lactobacillus_johnsonii_N6_2_uid229876	0.97475	0
bacteria	Lactobacillus_johnsonii_DPC_6026_uid162057	0.97471	0
bacteria	Francisella_TX077308_uid68321	0.97468	0
bacteria	Fusobacterium_4_8_uid205051	0.97466	0
bacteria	Staphylococcus_aureus_71193_uid162141	0.97463	0
bacteria	Staphylococcus_epidermidis_ATCC_12228_uid57861	0.97452	0
bacteria	Streptobacillus_moniliformis_DSM_12112_uid41863	0.97452	0
bacteria	Clostridium_tetani_E88_uid57683	0.97451	0
bacteria	Bacillus_anthracis__Ames_Ancestor__uid58083	0.97449	0
bacteria	Staphylococcus_epidermidis_RP62A_uid57663	0.97447	0
bacteria	Natranaerobius_thermophilus_JW_NM_WN_LF_uid59001	0.97441	0
bacteria	Arcobacter_nitrofigilis_DSM_7299_uid49001	0.97429	0
bacteria	Bacillus_anthracis_Ames_uid57909	0.97427	0
bacteria	Lactobacillus_johnsonii_FI9785_uid41735	0.97419	0
bacteria	Candidatus_Pelagibacter_IMCC9063_uid66305	0.97398	0
bacteria	Bacillus_thuringiensis_Al_Hakam_uid58795	0.97397	0
bacteria	Bacillus_toyonensis_BCT_7112_uid227218	0.97378	0
bacteria	Lactobacillus_gasseri_ATCC_33323_uid57687	0.97371	0
bacteria	Oenococcus_oeni_PSU_1_uid59417	0.97368	0
bacteria	Bacillus_thuringiensis_Bt407_uid177931	0.97366	0
bacteria	Bacillus_cereus_AH820_uid58751	0.97359	0
bacteria	Bacillus_thuringiensis_HD_789_uid173860	0.97359	0
bacteria	Bacillus_cereus_FRI_35_uid173403	0.97355	0
bacteria	Clostridium_acidurici_9a_uid176126	0.97355	0
bacteria	Francisella_philomiragia_ATCC_25017_uid59105	0.97354	0
bacteria	Clostridium_difficile_BI1_uid158363	0.97353	0
bacteria	Bacillus_cereus_F837_76_uid83611	0.97348	0
bacteria	Bacillus_cereus_Q1_uid58529	0.97347	0
bacteria	Bacillus_anthracis_H9401_uid162021	0.97342	0
bacteria	Halobacillus_halophilus_DSM_2266_uid162033	0.97342	0
bacteria	Bacillus_anthracis_A0248_uid59385	0.97332	0
bacteria	Mycoplasma_hyopneumoniae_7422_uid212968	0.9733	0
bacteria	Bacillus_cereus_AH187_uid58753	0.97328	0
bacteria	Campylobacter_coli_15_537360_uid226113	0.97328	0
bacteria	Bacillus_cereus_ATCC_14579_uid57975	0.97327	0
bacteria	Mycoplasma_hyopneumoniae_168_L_uid205052	0.97322	0
bacteria	Lactobacillus_sanfranciscensis_TMW_1_1304_uid72937	0.9732	0
bacteria	Clostridium_ljungdahlii_DSM_13528_uid50583	0.97316	0
bacteria	Bacillus_cereus_B4264_uid58757	0.97307	0
bacteria	Bacillus_amyloliquefaciens_plantarum_UCMB5036_uid190705	0.97306	0
bacteria	Bacillus_cereus_G9842_uid58759	0.97295	0
bacteria	Listeria_ivanovii_PAM_55_uid73473	0.97293	0
bacteria	Listeria_monocytogenes_serotype_4b_LL195_uid182103	0.97291	0
bacteria	Petrotoga_mobilis_SJ95_uid58747	0.9729	0
bacteria	Helicobacter_pylori_83_uid161153	0.97289	0
bacteria	Solibacillus_silvestris_StLB046_uid168516	0.97289	0
bacteria	Halobacteroides_halobius_DSM_5150_uid184862	0.97286	0
bacteria	Halothermothrix_orenii_H_168_uid58585	0.9728	0
bacteria	Bacillus_thuringiensis_serovar_IS5056_uid190186	0.97277	0
bacteria	Bacillus_anthracis_CDC_684_uid59303	0.97275	0
bacteria	Clostridium_beijerinckii_NCIMB_8052_uid58137	0.97275	0
bacteria	Bacillus_thuringiensis_serovar_chinensis_CT_43_uid158151	0.97274	0
bacteria	Campylobacter_coli_CVM_N29710_uid219322	0.97274	0
bacteria	Strawberry_lethal_yellows_phytoplasma__CPA__NZSb11_uid203392	0.97272	0
bacteria	Bacillus_cytotoxicus_NVH_391_98_uid58317	0.97269	0
bacteria	Bacillus_thuringiensis_HD_771_uid173374	0.97267	0
bacteria	Listeria_monocytogenes_Clip80459_uid59317	0.97265	0
bacteria	Spiroplasma_syrphidicola_EA_1_uid205054	0.97264	0
bacteria	Bacillus_thuringiensis_YBT_1518_uid229419	0.97262	0
bacteria	Mycoplasma_hyopneumoniae_232_uid58205	0.97262	0
bacteria	Bacillus_cereus_03BB102_uid59299	0.97258	0
bacteria	Bacillus_thuringiensis_MC28_uid176369	0.97258	0
bacteria	Francisella_novicida_U112_uid58499	0.97257	0
bacteria	Bacillus_cellulosilyticus_DSM_2522_uid43329	0.97255	0
bacteria	Listeria_monocytogenes_07PF0776_uid162185	0.97255	0
bacteria	Helicobacter_pylori_P12_uid59327	0.97254	0
bacteria	Halanaerobium_praevalens_DSM_2228_uid161959	0.97249	0
bacteria	Lactobacillus_acidophilus_La_14_uid201479	0.97245	0
bacteria	Campylobacter_jejuni_M1_uid159535	0.97243	0
bacteria	Mycoplasma_hyopneumoniae_168_uid162053	0.97242	0
bacteria	Carnobacterium_17_4_uid65789	0.97241	0
bacteria	Lactobacillus_buchneri_uid73657	0.97241	0
bacteria	Listeria_welshimeri_serovar_6b_SLCC5334_uid61605	0.97241	0
bacteria	Lactobacillus_helveticus_CNRZ32_uid212302	0.97238	0
bacteria	Clostridium_difficile_630_uid57679	0.97237	0
bacteria	Mycoplasma_mycoides_SC_PG1_uid58031	0.97232	0
bacteria	Bacillus_megaterium_DSM319_uid48371	0.97223	0
bacteria	Mycoplasma_hyorhinis_SK76_uid181997	0.97223	0
bacteria	Campylobacter_jejuni_4031_uid222817	0.9722	0
bacteria	Arcobacter_L_uid158135	0.97219	0
bacteria	Bacillus_thuringiensis_serovar_finitimus_YBT_020_uid158875	0.97217	0
bacteria	Bacillus_cereus_NC7401_uid82815	0.97214	0
bacteria	Bacillus_thuringiensis_BMB171_uid49135	0.97214	0
bacteria	Lactococcus_lactis_cremoris_KW2_uid219629	0.97214	0
bacteria	Lactobacillus_helveticus_DPC_4571_uid58761	0.97211	0
bacteria	Listeria_monocytogenes_J1_220_uid179735	0.97206	0
bacteria	Bacillus_subtilis_XF_1_uid189187	0.97197	0
bacteria	Bacillus_pseudofirmus_OF4_uid45847	0.97192	0
bacteria	Campylobacter_jejuni_81116_uid58771	0.97188	0
bacteria	Clostridium_botulinum_E3_Alaska_E43_uid59157	0.97188	0
bacteria	Listeria_monocytogenes_10403S_uid54461	0.97184	0
bacteria	Francisella_tularensis_TI0902_uid89373	0.97182	0
bacteria	Listeria_monocytogenes_EGD_e_uid61583	0.97182	0
bacteria	Bacillus_subtilis_BAB_1_uid195461	0.97177	0
bacteria	Francisella_tularensis_holarctica_LVS_uid58595	0.97177	0
bacteria	Pediococcus_pentosaceus_ATCC_25745_uid57981	0.97177	0
bacteria	Bacillus_pumilus_SAFR_032_uid59017	0.97173	0
bacteria	Mycoplasma_agalactiae_uid46679	0.97169	0
bacteria	Bacillus_amyloliquefaciens_plantarum_UCMB5113_uid215236	0.97168	0
bacteria	Lactobacillus_helveticus_H10_uid162017	0.97168	0
bacteria	Listeria_monocytogenes_J1816_uid179734	0.97165	0
bacteria	Acetohalobium_arabaticum_DSM_5501_uid51423	0.97155	0
bacteria	Clostridium_autoethanogenum_DSM_10061_uid225029	0.97155	0
bacteria	Clostridium_saccharoperbutylacetonicum_ATCC_27021_uid189747	0.97154	0
bacteria	Listeria_seeligeri_serovar_1_2b_SLCC3954_uid46215	0.97153	0
bacteria	Helicobacter_pylori_UM037_uid203027	0.97152	0
bacteria	Listeria_monocytogenes_SLCC7179_uid175107	0.97151	0
bacteria	Francisella_cf__novicida_3523_uid162107	0.9715	0
bacteria	Helicobacter_pylori_uid159983	0.97149	0
bacteria	Lactobacillus_buchneri_NRRL_B_30929_uid66205	0.97148	0
bacteria	Campylobacter_jejuni_S3_uid159533	0.97147	0
bacteria	Listeria_monocytogenes_J0161_uid54459	0.97146	0
bacteria	Listeria_monocytogenes_SLCC5850_uid175110	0.97146	0
bacteria	Bacillus_thuringiensis_serovar_kurstaki_HD73_uid189188	0.97145	0
bacteria	Listeria_monocytogenes_SLCC2376_uid175111	0.97145	0
bacteria	Bacillus_subtilis_168_uid57675	0.97144	0
bacteria	Listeria_monocytogenes_Finland_1998_uid54443	0.97144	0
bacteria	Lactococcus_lactis_cremoris_UC509_9_uid179384	0.97142	0
bacteria	Listeria_monocytogenes_FSL_R2_561_uid54441	0.97142	0
bacteria	Listeria_monocytogenes_serotype_1_2c_SLCC2372_uid174872	0.97142	0
bacteria	Arcobacter_butzleri_RM4018_uid58557	0.9714	0
bacteria	Listeria_monocytogenes_EGD_uid223288	0.97139	0
bacteria	Campylobacter_jejuni_81_176_uid58503	0.97138	0
bacteria	Bacillus_subtilis_QB928_uid173926	0.97137	0
bacteria	Mycoplasma_hyopneumoniae_7448_uid58039	0.97137	0
bacteria	Clostridium_botulinum_F_Langeland_uid58929	0.97133	0
bacteria	Helicobacter_pylori_G27_uid59305	0.97133	0
bacteria	Francisella_tularensis_holarctica_FTNF002_00_uid58999	0.97132	0
bacteria	Bacillus_subtilis_6051_HGW_uid193706	0.9713	0
bacteria	Francisella_tularensis_mediasiatica_FSC147_uid58939	0.9713	0
bacteria	Bacillus_clausii_KSM_K16_uid58237	0.97129	0
bacteria	Campylobacter_jejuni_RM1221_uid57899	0.97127	0
bacteria	Helicobacter_pylori_26695_uid57787	0.97125	0
bacteria	Listeria_monocytogenes_08_5923_uid43727	0.97125	0
bacteria	Listeria_monocytogenes_L312_uid175768	0.97124	0
bacteria	Mycoplasma_mobile_163K_uid58077	0.97122	0
bacteria	Tetragenococcus_halophilus_uid74441	0.97121	0
bacteria	Clostridium_novyi_NT_uid58643	0.9712	0
bacteria	Listeria_monocytogenes_SLCC2378_uid175105	0.9712	0
bacteria	Lactococcus_lactis_KF147_uid42831	0.97119	0
bacteria	Bacillus_amyloliquefaciens_plantarum_UCMB5033_uid215237	0.97116	0
bacteria	Spiroplasma_chrysopicola_DF_1_uid205053	0.97114	0
bacteria	Pediococcus_pentosaceus_SL4_uid227215	0.97113	0
bacteria	Lactobacillus_crispatus_ST1_uid48359	0.97102	0
bacteria	Listeria_innocua_Clip11262_uid61567	0.97101	0
bacteria	Francisella_tularensis_holarctica_FSC200_uid54341	0.971	0
bacteria	Acholeplasma_palmae_J233_uid222824	0.97099	0
bacteria	Helicobacter_pylori_OK310_uid193716	0.97095	0
bacteria	Clostridium_botulinum_BKT015925_uid66203	0.97093	0
bacteria	Listeria_monocytogenes_ATCC_19117_uid175109	0.97091	0
bacteria	Bacillus_subtilis_BSP1_uid184010	0.97088	0
bacteria	Clostridium_botulinum_A3_Loch_Maree_uid59149	0.97088	0
bacteria	Mycoplasma_mycoides_SC_Gladysdale_uid197153	0.97087	0
bacteria	Listeria_monocytogenes_serotype_4b_F2365_uid57689	0.97083	0
bacteria	Listeria_monocytogenes_SLCC2479_uid175108	0.97081	0
bacteria	Bacillus_subtilis_spizizenii_W23_uid51879	0.97079	0
bacteria	Mycoplasma_hyopneumoniae_J_uid58059	0.97079	0
bacteria	Campylobacter_coli_76339_uid217050	0.97076	0
bacteria	Clostridium_botulinum_F_230613_uid159513	0.97076	0
bacteria	Campylobacter_03_427_uid226993	0.97075	0
bacteria	Campylobacter_jejuni_IA3902_uid159531	0.97075	0
bacteria	Listeria_monocytogenes_serotype_4a_L99_uid161953	0.97073	0
bacteria	Listeria_monocytogenes_uid43671	0.97073	0
bacteria	Carnobacterium_WN1359_uid225603	0.9707	0
bacteria	Brachyspira_pilosicoli_95_1000_uid50609	0.97069	0
bacteria	Helicobacter_pylori_F57_uid161143	0.97069	0
bacteria	Campylobacter_jejuni_NCTC_11168_BN148_uid174152	0.97068	0
bacteria	Acholeplasma_brassicae_uid222823	0.97066	0
bacteria	Campylobacter_jejuni_00_2425_uid219359	0.97066	0
bacteria	Clostridium_tetani_12124569_uid227214	0.97066	0
bacteria	Listeria_monocytogenes_serotype_1_2b_SLCC2755_uid52455	0.97063	0
bacteria	Arcobacter_butzleri_ED_1_uid158699	0.97056	0
bacteria	Bacillus_licheniformis_9945A_uid207072	0.97055	0
bacteria	Campylobacter_jejuni_PT14_uid176499	0.97055	0
bacteria	Helicobacter_pylori_OK113_uid193715	0.97054	0
bacteria	Halanaerobium_hydrogeniformans_uid60191	0.97053	0
bacteria	Mycoplasma_agalactiae_PG2_uid61619	0.97052	0
bacteria	Alkaliphilus_oremlandii_OhILAs_uid58495	0.97051	0
bacteria	Bacillus_amyloliquefaciens_FZB42_uid58271	0.97051	0
bacteria	Campylobacter_jejuni_NCTC_11168___ATCC_700819_uid57587	0.97049	0
bacteria	Lactococcus_lactis_cremoris_NZ9000_uid167481	0.97047	0
bacteria	Bacillus_cereus_ATCC_10987_uid57673	0.97046	0
bacteria	Helicobacter_pylori_Gambia94_24_uid159493	0.97046	0
bacteria	Bacillus_licheniformis_ATCC_14580_uid58097	0.97045	0
bacteria	Listeria_monocytogenes_SLCC2540_uid175106	0.97044	0
bacteria	Clostridium_botulinum_B1_Okra_uid59147	0.97042	0
bacteria	Mycoplasma_hyorhinis_MCLD_uid162087	0.97042	0
bacteria	Helicobacter_pylori_51_uid161925	0.97041	0
bacteria	Francisella_tularensis_WY96_3418_uid58811	0.97038	0
bacteria	Mycoplasma_mycoides_capri_LC_95010_uid66189	0.97038	0
bacteria	Acholeplasma_laidlawii_PG_8A_uid58901	0.97037	0
bacteria	Lactobacillus_amylovorus_GRL1118_uid160233	0.97035	0
bacteria	Francisella_tularensis_holarctica_OSU18_uid58687	0.97034	0
bacteria	Campylobacter_jejuni_00_2426_uid219324	0.97032	0
bacteria	Helicobacter_pylori_BM012A_uid229744	0.97032	0
bacteria	Clostridium_acetobutylicum_ATCC_824_uid57677	0.97031	0
bacteria	Helicobacter_pylori_Sat464_uid159467	0.97031	0
bacteria	Helicobacter_pylori_PeCan4_uid53539	0.97028	0
bacteria	Leuconostoc_mesenteroides_J18_uid84337	0.97028	0
bacteria	Bacillus_megaterium_QM_B1551_uid15862	0.97027	0
bacteria	Listeria_monocytogenes_serotype_7_SLCC2482_uid174871	0.97024	0
bacteria	Helicobacter_pylori_J99_uid57789	0.97023	0
bacteria	Bacillus_subtilis_BSn5_uid62463	0.9702	0
bacteria	Lactobacillus_acidophilus_NCFM_uid57685	0.97014	0
bacteria	Helicobacter_pylori_SNT49_uid159615	0.97013	0
bacteria	Bacillus_atrophaeus_1942_uid59887	0.97011	0
bacteria	Lactobacillus_acidophilus_30SC_uid63605	0.97009	0
bacteria	Spiroplasma_apis_B31_uid230613	0.97009	0
bacteria	Mycoplasma_penetrans_HF_2_uid57729	0.97008	0
bacteria	Francisella_tularensis_SCHU_S4_uid57589	0.97002	0
bacteria	Helicobacter_pylori_908_uid159985	0.97001	0
bacteria	Bacillus_amyloliquefaciens_plantarum_CAU_B946_uid84215	0.97	0
bacteria	Helicobacter_pylori_2018_uid161159	0.96998	0
bacteria	Arcobacter_butzleri_7h1h_uid200766	0.96997	0
bacteria	Clostridium_botulinum_B_Eklund_17B_uid59159	0.96996	0
bacteria	Francisella_tularensis_TIGB03_uid89379	0.96996	0
bacteria	Helicobacter_pylori_F16_uid161145	0.96996	0
bacteria	Clostridium_acetobutylicum_EA_2018_uid159515	0.96995	0
bacteria	Helicobacter_cetorum_MIT_99_5656_uid162215	0.96995	0
bacteria	Clostridium_acetobutylicum_DSM_1731_uid68293	0.96994	0
bacteria	Helicobacter_pylori_Rif2_uid178203	0.96994	0
bacteria	Mycoplasma_cynos_C142_uid184824	0.96993	0
bacteria	Enterococcus_faecalis_OG1RF_uid54927	0.96992	0
bacteria	Clostridium_botulinum_A_Hall_uid58931	0.96991	0
bacteria	Listeria_monocytogenes_HCC23_uid59203	0.96987	0
bacteria	Helicobacter_pylori_F32_uid161139	0.96986	0
bacteria	Enterococcus_casseliflavus_EC20_uid55693	0.96985	0
bacteria	Listeria_monocytogenes_M7_uid162131	0.96985	0
bacteria	Spiroplasma_taiwanense_CT_1_uid212975	0.96985	0
bacteria	Helicobacter_pylori_UM299_uid203026	0.96984	0
bacteria	Bacillus_megaterium_WSH_002_uid159841	0.96981	0
bacteria	Helicobacter_pylori_UM298_uid213226	0.96981	0
bacteria	Clostridium_botulinum_H04402_065_uid162091	0.96979	0
bacteria	Enterococcus_faecalis_62_uid159663	0.96974	0
bacteria	Francisella_noatunensis_orientalis_Toba_04_uid164779	0.96965	0
bacteria	Lactococcus_lactis_cremoris_SK11_uid57983	0.96965	0
bacteria	Francisella_tularensis_FSC198_uid58693	0.96964	0
bacteria	Brachyspira_pilosicoli_WesB_uid175256	0.96962	0
bacteria	Helicobacter_pylori_Aklavik86_uid182202	0.96961	0
bacteria	Lactobacillus_salivarius_UCC118_uid58233	0.96959	0
bacteria	Bacillus_licheniformis_DSM_13___ATCC_14580_uid58199	0.96958	0
bacteria	Helicobacter_pylori_Cuz20_uid159987	0.96956	0
bacteria	Pediococcus_claussenii_ATCC_BAA_344_uid81103	0.96954	0
bacteria	Lactococcus_lactis_cremoris_MG1363_uid58837	0.96951	0
bacteria	Lactococcus_lactis_CV56_uid160253	0.96949	0
bacteria	Leuconostoc_mesenteroides_ATCC_8293_uid57919	0.96943	0
bacteria	Francisella_cf__novicida_Fx1_uid162105	0.96942	0
bacteria	Helicobacter_pylori_26695_uid178201	0.96941	0
bacteria	Lactococcus_lactis_Il1403_uid57671	0.9694	0
bacteria	Campylobacter_jejuni_00_2544_uid219326	0.96939	0
bacteria	Alkaliphilus_metalliredigens_QYMF_uid58171	0.96938	0
bacteria	Lysinibacillus_sphaericus_C3_41_uid58945	0.96938	0
bacteria	Mycoplasma_hyorhinis_HUB_1_uid51695	0.96937	0
bacteria	Streptococcus_agalactiae_NEM316_uid61585	0.96937	0
bacteria	Lactococcus_lactis_IO_1_uid192185	0.96936	0
bacteria	Bacillus_1NLA3E_uid81841	0.96935	0
bacteria	Lactobacillus_reuteri_TD1_uid213089	0.96935	0
bacteria	Helicobacter_pylori_Rif1_uid178202	0.96934	0
bacteria	Helicobacter_pylori_F30_uid159991	0.96932	0
bacteria	Lactobacillus_kefiranofaciens_ZW3_uid67985	0.96929	0
bacteria	Campylobacter_jejuni_00_2538_uid219325	0.96928	0
bacteria	Streptococcus_salivarius_JIM8777_uid162145	0.96927	0
bacteria	Lactobacillus_reuteri_DSM_20016_uid58471	0.96926	0
bacteria	Enterococcus_7L76_uid197170	0.96925	0
bacteria	Leptotrichia_buccalis_C_1013_b_uid59211	0.96923	0
bacteria	Mycoplasma_hyorhinis_GDL_1_uid87003	0.96922	0
bacteria	Clostridium_botulinum_A_ATCC_3502_uid61579	0.96915	0
bacteria	Helicobacter_acinonychis_Sheeba_uid58685	0.96915	0
bacteria	Brachyspira_pilosicoli_B2904_uid175255	0.96912	0
bacteria	Helicobacter_pylori_Shi112_uid162207	0.96912	0
bacteria	Bacillus_amyloliquefaciens_DSM_7_uid53535	0.96911	0
bacteria	Bacillus_amyloliquefaciens_plantarum_NAU_B3_uid222816	0.96911	0
bacteria	Anaerococcus_prevotii_DSM_20548_uid59219	0.96909	0
bacteria	Flexistipes_sinusarabici_DSM_4947_uid68147	0.96906	0
bacteria	Helicobacter_pylori_Puno120_uid159611	0.96905	0
bacteria	Bacillus_halodurans_C_125_uid57791	0.96904	0
bacteria	Helicobacter_pylori_2017_uid161151	0.969	0
bacteria	Enterococcus_faecalis_Symbioflor_1_uid183342	0.96898	0
bacteria	Enterococcus_hirae_ATCC_9790_uid70619	0.96898	0
bacteria	Filifactor_alocis_ATCC_35896_uid46625	0.96898	0
bacteria	Francisella_noatunensis_orientalis_LADL_07_285A_uid231515	0.96898	0
bacteria	Helicobacter_cetorum_MIT_00_7128_uid162217	0.96898	0
bacteria	Streptococcus_salivarius_CCHSS3_uid70481	0.96898	0
bacteria	Bacillus_amyloliquefaciens_plantarum_YAU_B9601_Y2_uid159001	0.96897	0
bacteria	Helicobacter_pylori_SouthAfrica7_uid159989	0.96895	0
bacteria	Mycoplasma_pulmonis_UAB_CTIP_uid61569	0.96895	0
bacteria	Lactobacillus_reuteri_JCM_1112_uid58875	0.96891	0
bacteria	Helicobacter_pylori_UM032_uid203025	0.96888	0
bacteria	Lactococcus_lactis_cremoris_A76_uid160937	0.96887	0
bacteria	Helicobacter_pylori_India7_uid161149	0.96886	0
bacteria	Clostridium_pasteurianum_BC1_uid201478	0.96885	0
bacteria	Bacillus_amyloliquefaciens_LFB112_uid232246	0.96881	0
bacteria	Helicobacter_pylori_SJM180_uid53541	0.96881	0
bacteria	Bacillus_subtilis_PY79_uid229877	0.9688	0
bacteria	Clostridium_botulinum_A_ATCC_19397_uid58927	0.9688	0
bacteria	Helicobacter_pylori_BM012S_uid229881	0.9688	0
bacteria	Helicobacter_pylori_PeCan18_uid162211	0.96878	0
bacteria	Enterococcus_faecalis_D32_uid171261	0.96877	0
bacteria	Bacillus_subtilis_RO_NN_1_uid158879	0.96872	0
bacteria	Mycoplasma_leachii_PG50_uid60849	0.96872	0
bacteria	Aerococcus_urinae_ACS_120_V_Col10a_uid64757	0.96866	0
bacteria	Helicobacter_pylori_HPAG1_uid58517	0.96863	0
bacteria	Helicobacter_pylori_Puno135_uid161157	0.96862	0
bacteria	Melissococcus_plutonius_ATCC_35311_uid66803	0.96862	0
bacteria	Lactobacillus_reuteri_I5007_uid208677	0.96857	0
bacteria	Helicobacter_pylori_ELS37_uid158157	0.96855	0
bacteria	Lactobacillus_amylovorus_GRL_1112_uid61179	0.96855	0
bacteria	Helicobacter_pylori_Aklavik117_uid182201	0.96854	0
bacteria	Streptococcus_salivarius_57_I_uid162151	0.96853	0
bacteria	Campylobacter_fetus_82_40_uid58545	0.96852	0
bacteria	Flavobacteriales_bacterium_HTCC2170_uid51877	0.9685	0
bacteria	Croceibacter_atlanticus_HTCC2559_uid49661	0.96849	0
bacteria	Helicobacter_pylori_UM066_uid203028	0.96849	0
bacteria	Onion_yellows_phytoplasma_OY_M_uid58015	0.96847	0
bacteria	Clostridium_saccharobutylicum_DSM_13864_uid223284	0.96845	0
bacteria	Streptococcus_gordonii_Challis_substr__CH1_uid57667	0.96845	0
bacteria	Bacillus_amyloliquefaciens_plantarum_AS43_3_uid183682	0.96838	0
bacteria	Campylobacter_lari_RM2100_uid58115	0.96835	0
bacteria	Clostridium_kluyveri_NBRC_12016_uid59369	0.96833	0
bacteria	Lactobacillus_helveticus_R0052_uid174439	0.9683	0
bacteria	Enterococcus_mundtii_QU_25_uid229420	0.96826	0
bacteria	Lactobacillus_plantarum_16_uid209042	0.9682	0
bacteria	Streptococcus_agalactiae_ILRI112_uid208675	0.96818	0
bacteria	Helicobacter_pylori_35A_uid49903	0.96815	0
bacteria	Mycoplasma_hyorhinis_DBS_1050_uid228933	0.96809	0
bacteria	Helicobacter_pylori_Lithuania75_uid159491	0.96807	0
bacteria	Amphibacillus_xylanus_NBRC_15112_uid176453	0.96806	0
bacteria	Clostridium_botulinum_Ba4_657_uid59173	0.96806	0
bacteria	Lactobacillus_plantarum_JDM1_uid59361	0.96806	0
bacteria	Lactococcus_lactis_KLDS_4_0325_uid225028	0.96806	0
bacteria	Weissella_koreensis_KACC_15510_uid68837	0.96804	0
bacteria	Helicobacter_pylori_Shi417_uid162205	0.96798	0
bacteria	Bacillus_JS_uid162189	0.96797	0
bacteria	Bacillus_coagulans_36D1_uid54335	0.96794	0
bacteria	Helicobacter_pylori_SouthAfrica20_uid216150	0.96792	0
bacteria	Lacinutrix_5H_3_7_4_uid68067	0.96792	0
bacteria	Thermoanaerobacterium_thermosaccharolyticum_M0795_uid184821	0.96791	0
bacteria	Streptococcus_agalactiae_SA20_06_uid178722	0.9679	0
bacteria	Francisella_tularensis_NE061598_uid161973	0.96788	0
bacteria	Leuconostoc_gasicomitatum_LMG_18811_uid50385	0.96785	0
bacteria	Candidatus_Phytoplasma_australiense_uid61641	0.96783	0
bacteria	Sulfurospirillum_barnesii_SES_3_uid168117	0.96781	0
bacteria	Melissococcus_plutonius_DAT561_uid89371	0.96779	0
bacteria	Leuconostoc_carnosum_JB16_uid176371	0.96777	0
bacteria	Enterococcus_faecium_Aus0004_uid87025	0.96772	0
bacteria	Lactobacillus_sakei_23K_uid58281	0.9677	0
bacteria	Leuconostoc_citreum_KM20_uid58481	0.96765	0
bacteria	Sulfurihydrogenibium_YO3AOP1_uid58855	0.96764	0
bacteria	Helicobacter_pylori_B8_uid49873	0.9676	0
bacteria	Francisella_tularensis_holarctica_F92_uid181998	0.96758	0
bacteria	Streptococcus_pasteurianus_ATCC_43144_uid68019	0.96758	0
bacteria	Bacillus_amyloliquefaciens_IT_45_uid181617	0.96756	0
bacteria	Clostridium_lentocellum_DSM_5427_uid49117	0.96753	0
bacteria	Helicobacter_cinaedi_ATCC_BAA_847_uid193765	0.96753	0
bacteria	Streptococcus_dysgalactiae_equisimilis_RE378_uid176684	0.96753	0
bacteria	Enterococcus_faecium_Aus0085_uid214432	0.96751	0
bacteria	Leuconostoc_C2_uid68743	0.96749	0
bacteria	Clostridium_botulinum_A2_Kyoto_uid59229	0.96746	0
bacteria	Clostridium_cellulovorans_743B_uid51503	0.96746	0
bacteria	Mycoplasma_conjunctivae_uid59325	0.96745	0
bacteria	Streptococcus_uberis_0140J_uid57959	0.96744	0
bacteria	Streptococcus_agalactiae_2_22_uid202215	0.96742	0
bacteria	Bacillus_subtilis_spizizenii_TU_B_10_uid73967	0.96737	0
bacteria	Leuconostoc_gelidum_JB7_uid175682	0.96737	0
bacteria	Helicobacter_pylori_XZ274_uid165869	0.96734	0
bacteria	Helicobacter_pylori_HUP_B14_uid162213	0.96733	0
bacteria	Enterococcus_faecium_NRRL_B_2354_uid188477	0.96731	0
bacteria	Streptococcus_agalactiae_A909_uid57935	0.96729	0
bacteria	Campylobacter_jejuni_doylei_269_97_uid58671	0.96724	0
bacteria	Aequorivita_sublithincola_DSM_14238_uid168181	0.96723	0
bacteria	Enterococcus_faecalis_V583_uid57669	0.96722	0
bacteria	Mycoplasma_pneumoniae_FH_uid162027	0.96722	0
bacteria	Streptococcus_agalactiae_09mas018883_uid208674	0.96722	0
bacteria	Clostridium_BNL1100_uid84307	0.96717	0
bacteria	Erysipelothrix_rhusiopathiae_Fujisawa_uid68021	0.96715	0
bacteria	Streptococcus_agalactiae_GD201008_001_uid175780	0.96713	0
bacteria	Wolbachia_endosymbiont_of_Drosophila_simulans_wHa_uid198768	0.96713	0
bacteria	Helicobacter_pylori_B38_uid59415	0.96712	0
bacteria	Brachyspira_murdochii_DSM_12563_uid48819	0.96711	0
bacteria	Lactobacillus_plantarum_WCFS1_uid62911	0.96703	0
bacteria	Streptococcus_pneumoniae_INV104_uid162039	0.96703	0
bacteria	Streptococcus_mutans_LJ23_uid162197	0.96702	0
bacteria	Clostridium_cellulolyticum_H10_uid58709	0.96699	0
bacteria	Thermosipho_melanesiensis_BI429_uid58683	0.96699	0
bacteria	Wolbachia_endosymbiont_of_Onchocerca_ochengi_uid171829	0.96699	0
bacteria	Helicobacter_pylori_Shi169_uid162209	0.96696	0
bacteria	Bacillus_selenitireducens_MLS10_uid49513	0.96695	0
bacteria	Bacillus_subtilis_natto_BEST195_uid183001	0.96692	0
bacteria	Streptococcus_gallolyticus_UCN34_uid46061	0.96691	0
bacteria	Thermoanaerobacterium_thermosaccharolyticum_DSM_571_uid51639	0.96688	0
bacteria	Campylobacter_hominis_ATCC_BAA_381_uid58981	0.96687	0
bacteria	Marivirga_tractuosa_DSM_4126_uid60837	0.96685	0
bacteria	Helicobacter_pylori_v225d_uid159639	0.96682	0
bacteria	Bacillus_infantis_NRRL_B_14911_uid222804	0.96674	0
bacteria	Streptococcus_pneumoniae_ATCC_700669_uid59287	0.96673	0
bacteria	Streptococcus_equi_4047_uid59259	0.96666	0
bacteria	Calditerrivibrio_nitroreducens_DSM_19672_uid60821	0.96663	0
bacteria	Streptococcus_parasanguinis_ATCC_15912_uid49313	0.96663	0
bacteria	Streptococcus_sanguinis_SK36_uid58381	0.96663	0
bacteria	Streptococcus_intermedius_C270_uid217999	0.96662	0
bacteria	Bacillus_amyloliquefaciens_TA208_uid158701	0.96661	0
bacteria	Rickettsia_prowazekii_Madrid_E_uid61565	0.96661	0
bacteria	Streptococcus_gallolyticus_ATCC_BAA_2069_uid63617	0.96659	0
bacteria	Mycoplasma_bovis_PG45_uid60859	0.96658	0
bacteria	Rickettsia_prowazekii_GvV257_uid158051	0.96655	0
bacteria	Streptococcus_anginosus_C238_uid218004	0.96655	0
bacteria	Streptococcus_intermedius_JTH08_uid168614	0.96655	0
bacteria	Helicobacter_pylori_Shi470_uid59165	0.96652	0
bacteria	Marinitoga_piezophila_KA3_uid81629	0.9665	0
bacteria	Clostridium_phytofermentans_ISDg_uid58519	0.96648	0
bacteria	Marinomonas_MWYL1_uid58715	0.96643	0
bacteria	Thermosipho_africanus_TCF52B_uid59095	0.96643	0
bacteria	Leuconostoc_kimchii_IMSNU_11154_uid48589	0.96642	0
bacteria	Enterococcus_faecium_DO_uid55353	0.96641	0
bacteria	Campylobacter_concisus_13826_uid58667	0.96638	0
bacteria	Sebaldella_termitidis_ATCC_33386_uid41865	0.96638	0
bacteria	Rickettsia_prowazekii_RpGvF24_uid158065	0.96637	0
bacteria	Streptococcus_intermedius_B196_uid218000	0.96633	0
bacteria	Acetobacterium_woodii_DSM_1030_uid88073	0.96632	0
bacteria	Lactococcus_garvieae_ATCC_49156_uid73413	0.96629	0
bacteria	Marinomonas_posidonica_IVIA_Po_181_uid67323	0.96627	0
bacteria	Streptococcus_parauberis_KCTC_11537_uid67355	0.96627	0
bacteria	Lactococcus_garvieae_Lg2_uid161935	0.96625	0
bacteria	Streptococcus_agalactiae_2603V_R_uid57943	0.96624	0
bacteria	Brachyspira_pilosicoli_P43_6_78_uid184077	0.96619	0
bacteria	Streptococcus_dysgalactiae_equisimilis_ATCC_12394_uid161979	0.96615	0
bacteria	Streptococcus_pneumoniae_SPN034156_uid197185	0.96611	0
bacteria	Mycoplasma_capricolum_ATCC_27343_uid58525	0.96609	0
bacteria	Polaribacter_MED152_uid54207	0.96609	0
bacteria	Borrelia_afzelii_HLJ01_uid177930	0.96607	0
bacteria	Rickettsia_prowazekii_BuV67_CWPP_uid158063	0.96605	0
bacteria	Thermoanaerobacter_mathranii_A3_uid49481	0.96603	0
bacteria	Fervidobacterium_nodosum_Rt17_B1_uid58625	0.966	0
bacteria	Lactobacillus_reuteri_SD2112_uid55357	0.966	0
bacteria	Geobacillus_WCH70_uid59045	0.96595	0
bacteria	Streptococcus_pneumoniae_R6_uid57859	0.96594	0
bacteria	Borrelia_burgdorferi_ZS7_uid59429	0.9659	0
bacteria	Mycoplasma_leachii_99_014_6_uid162031	0.9659	0
bacteria	Brachyspira_hyodysenteriae_WA1_uid59291	0.96589	0
bacteria	Spirochaeta_Buddy_uid63633	0.96588	0
bacteria	Sphaerochaeta_pleomorpha_Grapes_uid82365	0.96583	0
bacteria	Streptococcus_constellatus_pharyngis_C1050_uid218002	0.96583	0
bacteria	Streptococcus_mutans_GS_5_uid169223	0.96583	0
bacteria	Streptococcus_parasanguinis_FW213_uid163997	0.9658	0
bacteria	Streptococcus_constellatus_pharyngis_C818_uid218001	0.96578	0
bacteria	candidate_division_WWE3_bacterium_RAAC2_WWE3_1_uid230713	0.96577	0
bacteria	Dictyoglomus_thermophilum_H_6_12_uid59439	0.96577	0
bacteria	Rickettsia_prowazekii_Chernikova_uid158053	0.96577	0
bacteria	Streptococcus_constellatus_pharyngis_C232_uid217998	0.96576	0
bacteria	Thermoanaerobacterium_xylanolyticum_LX_11_uid63163	0.96572	0
bacteria	Streptococcus_gallolyticus_ATCC_43143_uid162103	0.9657	0
bacteria	Fervidobacterium_pennivorans_DSM_9078_uid78143	0.96569	0
bacteria	Rickettsia_prowazekii_Katsinyian_uid158055	0.96569	0
bacteria	Sulfurihydrogenibium_azorense_Az_Fu1_uid58121	0.96568	0
bacteria	Streptococcus_suis_SC84_uid59323	0.96562	0
bacteria	Listeria_monocytogenes_N53_1_uid193767	0.96557	0
bacteria	Exiguobacterium_AT1b_uid59093	0.96556	0
bacteria	Cellulophaga_lytica_DSM_7489_uid63401	0.96555	0
bacteria	Streptococcus_suis_BM407_uid59321	0.96555	0
bacteria	Tepidanaerobacter_Re1_uid66873	0.96551	0
bacteria	Gramella_forsetii_KT0803_uid58881	0.9655	0
bacteria	Streptococcus_pyogenes_M1_476_uid193766	0.9655	0
bacteria	Streptococcus_pneumoniae_OXC141_uid162037	0.96549	0
bacteria	Streptococcus_pneumoniae_SPN994039_uid197188	0.96549	0
bacteria	Helicobacter_cinaedi_PAGU611_uid162219	0.96547	0
bacteria	Thermotoga_lettingae_TMO_uid58419	0.96547	0
bacteria	Streptococcus_pneumoniae_SPN994038_uid197187	0.96545	0
bacteria	Mycoplasma_bovis_Hubei_1_uid68691	0.96544	0
bacteria	Rickettsia_peacockii_Rustic_uid59301	0.96543	0
bacteria	Streptococcus_equi_zooepidemicus_uid59261	0.96539	0
bacteria	Rickettsia_prowazekii_Dachau_uid158057	0.96534	0
bacteria	Streptococcus_oligofermentans_AS_1_3089_uid201429	0.96529	0
bacteria	Deferribacter_desulfuricans_SSM1_uid46653	0.96528	0
bacteria	Streptococcus_pneumoniae_SPN034183_uid197186	0.96527	0
bacteria	Paenibacillus_Y412MC10_uid41127	0.96522	0
bacteria	Streptococcus_iniae_SF1_uid206041	0.96522	0
bacteria	Flavobacterium_indicum_GPTSA100_9_uid157999	0.96521	0
bacteria	Psychroflexus_torquis_ATCC_700755_uid54205	0.96517	0
bacteria	Borrelia_burgdorferi_CA382_uid214794	0.96514	0
bacteria	Borrelia_afzelii_PKo_uid58653	0.9651	0
bacteria	Streptococcus_suis_P1_7_uid32235	0.96509	0
bacteria	Butyrivibrio_proteoclasticus_B316_uid51489	0.965	0
bacteria	Dictyoglomus_turgidum_DSM_6724_uid59177	0.96498	0
bacteria	Anoxybacillus_flavithermus_WK1_uid59135	0.96496	0
bacteria	Clostridium_kluyveri_DSM_555_uid58885	0.96496	0
bacteria	Flavobacterium_psychrophilum_JIP02_86_uid61627	0.96496	0
bacteria	Krokinobacter_4H_3_7_5_uid66593	0.96496	0
bacteria	Streptococcus_agalactiae_ILRI005_uid208676	0.96494	0
bacteria	Streptococcus_oralis_Uo5_uid65449	0.96493	0
bacteria	Paenibacillus_JDR_2_uid59021	0.96492	0
bacteria	Nautilia_profundicola_AmH_uid59345	0.9649	0
bacteria	Lawsonia_intracellularis_PHE_MN1_00_uid61575	0.96489	0
bacteria	Caldicellulosiruptor_hydrothermalis_108_uid60157	0.96487	0
bacteria	Streptococcus_pneumoniae_A026_uid226114	0.96486	0
bacteria	Cellulophaga_algicola_DSM_14237_uid62159	0.96485	0
bacteria	Lactobacillus_plantarum_ST_III_uid53537	0.9647	0
bacteria	Lactobacillus_brevis_ATCC_367_uid57989	0.96469	0
bacteria	Streptococcus_anginosus_C1051_uid218003	0.96468	0
bacteria	Streptococcus_mutans_UA159_uid57947	0.96467	0
bacteria	Geobacillus_thermoglucosidasius_C56_YS93_uid48129	0.96464	0
bacteria	Hydrogenobaculum_HO_uid190882	0.96462	0
bacteria	Solitalea_canadensis_DSM_3403_uid81783	0.96459	0
bacteria	Bacillus_amyloliquefaciens_CC178_uid226115	0.96458	0
bacteria	Borrelia_afzelii_PKo_uid159867	0.96453	0
bacteria	Mycoplasma_arthritidis_158L3_1_uid58005	0.96449	0
bacteria	Clostridium_stercorarium_DSM_8532_uid195569	0.96448	0
bacteria	Streptococcus_pneumoniae_D39_uid58581	0.96446	0
bacteria	Hydrogenobaculum_SN_uid46251	0.96441	0
bacteria	Brachyspira_intermedia_PWS_A_uid158369	0.96438	0
bacteria	Mycoplasma_fermentans_M64_uid62099	0.96438	0
bacteria	Rickettsia_bellii_RML369_C_uid58405	0.96434	0
bacteria	Riemerella_anatipestifer_ATCC_11845___DSM_15868_uid60727	0.96434	0
bacteria	Thermodesulfobium_narugense_DSM_14796_uid66601	0.96434	0
bacteria	Campylobacter_curvus_525_92_uid58669	0.96431	0
bacteria	Ilyobacter_polytropus_DSM_2926_uid59769	0.9643	0
bacteria	Candidatus_Arthromitus_SFB_mouse_Yit_uid159517	0.96429	0
bacteria	Mannheimia_haemolytica_D171_uid212304	0.96429	0
bacteria	Wolbachia_wRi_uid59371	0.96429	0
bacteria	Ignavibacterium_album_JCM_16511_uid162097	0.96427	0
bacteria	Listeria_monocytogenes_La111_uid193768	0.96427	0
bacteria	Flavobacterium_johnsoniae_UW101_uid58493	0.96425	0
bacteria	Capnocytophaga_canimorsus_Cc5_uid70727	0.96424	0
bacteria	Erysipelothrix_rhusiopathiae_SY1027_uid206518	0.96423	0
bacteria	Streptococcus_pneumoniae_INV200_uid162035	0.96422	0
bacteria	Caldisericum_exile_AZM16c01_uid158173	0.96421	0
bacteria	Actinobacillus_pleuropneumoniae_serovar_3_JL03_uid58891	0.96419	0
bacteria	candidate_division_SR1_bacterium_RAAC1_SR1_1_uid230714	0.96418	0
bacteria	Thermoanaerobacter_X514_uid58589	0.96417	0
bacteria	Exiguobacterium_MH3_uid227425	0.96416	0
bacteria	Vibrio_nigripulchritudo_SnF1_uid222819	0.96416	0
bacteria	Thermoanaerobacter_brockii_finnii_Ako_1_uid55639	0.96414	0
bacteria	Thermoanaerobacter_X513_uid53065	0.96414	0
bacteria	Mycoplasma_bovis_HB0801_uid168665	0.96405	0
bacteria	Pedobacter_saltans_DSM_12145_uid61349	0.96404	0
bacteria	Exiguobacterium_sibiricum_255_15_uid58053	0.96403	0
bacteria	Streptococcus_pneumoniae_AP200_uid52453	0.96403	0
bacteria	Streptococcus_suis_SC070731_uid193769	0.964	0
bacteria	Acinetobacter_baumannii_ZW85_1_uid231518	0.96398	0
bacteria	Lactobacillus_paracasei_8700_2_uid55295	0.96398	0
bacteria	Streptococcus_macedonicus_ACA_DC_198_uid81631	0.96384	0
bacteria	Weeksella_virosa_DSM_16922_uid63627	0.96383	0
bacteria	Pasteurella_multocida_Pm70_uid57627	0.96381	0
bacteria	Riemerella_anatipestifer_ATCC_11845___DSM_15868_uid159857	0.96377	0
bacteria	Borrelia_burgdorferi_JD1_uid161197	0.96375	0
bacteria	Borrelia_bissettii_DN127_uid71231	0.96369	0
bacteria	Legionella_pneumophila_ATCC_43290_uid86885	0.96369	0
bacteria	Mannheimia_haemolytica_USMARC_2286_uid213228	0.96367	0
bacteria	Rickettsia_typhi_B9991CWPP_uid158357	0.96365	0
bacteria	Thermoanaerobacter_italicus_Ab9_uid46241	0.96365	0
bacteria	Actinobacillus_pleuropneumoniae_serovar_5b_L20_uid58789	0.96363	0
bacteria	Flavobacterium_columnare_ATCC_49512_uid80731	0.9636	0
bacteria	Tepidanaerobacter_acetatoxydans_Re1_uid184827	0.9636	0
bacteria	Actinobacillus_pleuropneumoniae_serovar_7_AP76_uid59231	0.96358	0
bacteria	Zunongwangia_profunda_SM_A87_uid48073	0.96358	0
bacteria	Geobacillus_Y4_1MC1_uid55779	0.96357	0
bacteria	Streptococcus_I_G2_uid224251	0.96356	0
bacteria	Streptococcus_infantarius_CJ18_uid87033	0.96355	0
bacteria	Mannheimia_haemolytica_USDA_ARS_SAM_185_uid195457	0.96354	0
bacteria	Lactobacillus_fermentum_CECT_5716_uid162003	0.9635	0
bacteria	Borrelia_duttonii_Ly_uid58791	0.96336	0
bacteria	Clostridium_saccharolyticum_WM1_uid51419	0.96334	0
bacteria	Streptococcus_I_P16_uid224252	0.96334	0
bacteria	Borrelia_turicatae_91E135_uid58311	0.96332	0
bacteria	Bacillus_amyloliquefaciens_LL3_uid158133	0.96331	0
bacteria	Streptococcus_pyogenes_MGAS15252_uid158037	0.9632	0
bacteria	Exiguobacterium_antarcticum_B7_uid176125	0.96319	0
bacteria	Streptococcus_mitis_B6_uid46097	0.96319	0
bacteria	Wolbachia_endosymbiont_of_Drosophila_simulans_wNo_uid198767	0.96317	0
bacteria	Acinetobacter_oleivorans_DR1_uid50119	0.96316	0
bacteria	Legionella_longbeachae_NSW150_uid46099	0.96316	0
bacteria	Streptococcus_pyogenes_MGAS1882_uid158061	0.96315	0
bacteria	Rickettsia_prowazekii_Breinl_uid196851	0.96314	0
bacteria	Streptococcus_pneumoniae_ST556_uid162191	0.96312	0
bacteria	Acinetobacter_calcoaceticus_PHEA_2_uid83123	0.96311	0
bacteria	Streptococcus_equi_zooepidemicus_MGCS10565_uid59263	0.96311	0
bacteria	_Clostridium__sticklandii_uid59585	0.96311	0
bacteria	Borrelia_burgdorferi_N40_uid161241	0.96309	0
bacteria	Borrelia_garinii_NMJW1_uid177081	0.96307	0
bacteria	Streptococcus_pyogenes_HSC5_uid212978	0.96302	0
bacteria	Borrelia_recurrentis_A1_uid58793	0.963	0
bacteria	Emticicia_oligotrophica_DSM_17448_uid177079	0.963	0
bacteria	Haemophilus_parainfluenzae_T3T1_uid72801	0.96297	0
bacteria	Bacteriovorax_marinus_SJ_uid82341	0.96295	0
bacteria	Flexibacter_litoralis_DSM_6794_uid168257	0.96295	0
bacteria	Sulfurospirillum_deleyianum_DSM_6946_uid41861	0.96292	0
bacteria	Mycoplasma_genitalium_M6282_uid173371	0.9629	2.49e-276
bacteria	Rickettsia_africae_ESF_5_uid58799	0.96288	0
bacteria	Rickettsia_massiliae_MTU5_uid58801	0.96288	0
bacteria	Spiroplasma_diminutum_CUAS_1_uid212976	0.96285	0
bacteria	Thermoanaerobacter_pseudethanolicus_ATCC_33223_uid58339	0.96284	0
bacteria	Streptococcus_pneumoniae_Hungary19A_6_uid59117	0.96283	0
bacteria	Acinetobacter_baumannii_AB307_0294_uid59271	0.96282	0
bacteria	Thermoanaerobacter_tengcongensis_MB4_uid57813	0.96275	0
bacteria	Streptococcus_suis_S735_uid174333	0.96274	0
bacteria	Legionella_pneumophila_Thunder_Bay_uid206517	0.96271	0
bacteria	Riemerella_anatipestifer_RA_CH_1_uid175469	0.9627	0
bacteria	Riemerella_anatipestifer_RA_GD_uid162013	0.9627	0
bacteria	Cyclobacterium_marinum_DSM_745_uid71485	0.96269	0
bacteria	Haemophilus_somnus_2336_uid57979	0.96269	0
bacteria	Caldicellulosiruptor_owensensis_OL_uid60165	0.96266	0
bacteria	Candidatus_Arthromitus_SFB_rat_Yit_uid73425	0.96265	0
bacteria	Bacillus_amyloliquefaciens_XH7_uid158881	0.96262	0
bacteria	Lactobacillus_plantarum_ZJ316_uid188689	0.9626	0
bacteria	Muricauda_ruestringensis_DSM_13258_uid72479	0.96258	0
bacteria	Sulfurimonas_autotrophica_DSM_16294_uid53043	0.96255	0
bacteria	Rickettsia_typhi_TH1527_uid158161	0.96254	0
bacteria	Mycoplasma_genitalium_M6320_uid173370	0.96253	1.72e-289
bacteria	Streptococcus_pneumoniae_Taiwan19F_14_uid59119	0.96253	0
bacteria	Borrelia_burgdorferi_B31_uid57581	0.96248	0
bacteria	Thiomicrospira_crunogena_XCL_2_uid58183	0.96245	0
bacteria	Acinetobacter_baumannii_ACICU_uid58765	0.96244	0
bacteria	Mycoplasma_crocodyli_MP145_uid47087	0.96243	0
bacteria	Streptococcus_pyogenes_M1_GAS_uid57845	0.96243	0
bacteria	Vibrio_EJY3_uid83161	0.96243	0
bacteria	Caldicellulosiruptor_bescii_DSM_6725_uid59201	0.96242	0
bacteria	Mannheimia_haemolytica_USDA_ARS_USMARC_183_uid195458	0.96242	0
bacteria	Borrelia_hermsii_DAH_uid59225	0.96239	0
bacteria	Sulfurimonas_denitrificans_DSM_1251_uid58185	0.96237	0
bacteria	Mesoplasma_florum_W37_uid224253	0.96233	0
bacteria	Streptococcus_pyogenes_NZ131_uid59035	0.96233	0
bacteria	Streptococcus_suis_GZ1_uid161937	0.96233	0
bacteria	Mycoplasma_gallisepticum_R_high__uid161999	0.96231	0
bacteria	Streptococcus_pyogenes_Manfredo_uid57847	0.96231	0
bacteria	butyrate_producing_bacterium_SSC_2_uid197181	0.9623	0
bacteria	Caldicellulosiruptor_obsidiansis_OB47_uid51501	0.96227	0
bacteria	Streptococcus_suis_D12_uid162127	0.96225	0
bacteria	Caldicellulosiruptor_kronotskyensis_2002_uid60491	0.96222	0
bacteria	Desulfitobacterium_dehalogenans_ATCC_51507_uid82553	0.96221	0
bacteria	Streptococcus_suis_TL13_uid203123	0.96221	0
bacteria	Borrelia_garinii_BgVir_uid162165	0.96219	0
bacteria	Pasteurella_multocida_3480_uid161955	0.96216	0
bacteria	Riemerella_anatipestifer_RA_CH_2_uid186548	0.96213	0
bacteria	Marinomonas_mediterranea_MMB_1_uid64753	0.96212	0
bacteria	Psychrobacter_PRwf_1_uid58459	0.96208	0
bacteria	Rickettsia_japonica_YH_uid73963	0.96207	0
bacteria	Hydrogenobaculum_Y04AAS1_uid58857	0.96205	0
bacteria	Mycoplasma_genitalium_M2321_uid173373	0.96204	1.84e-282
bacteria	Lactobacillus_delbrueckii_bulgaricus_2038_uid161929	0.96203	0
bacteria	Legionella_pneumophila_Paris_uid58211	0.96203	0
bacteria	Mannheimia_haemolytica_M42548_uid198769	0.96202	0
bacteria	Mycoplasma_gallisepticum_F_uid162001	0.96202	0
bacteria	Mycoplasma_pneumoniae_M129_uid57709	0.96202	0
bacteria	Streptococcus_dysgalactiae_equisimilis_GGS_124_uid59103	0.96202	0
bacteria	Streptococcus_pyogenes_MGAS6180_uid58335	0.96201	0
bacteria	Mannheimia_haemolytica_D153_uid212303	0.962	0
bacteria	Treponema_succinifaciens_DSM_2489_uid65781	0.962	0
bacteria	Pasteurella_multocida_36950_uid86887	0.96195	0
bacteria	Streptococcus_dysgalactiae_equisimilis_167_uid222822	0.96195	0
bacteria	Acinetobacter_baumannii_D1279779_uid190222	0.96193	0
bacteria	Lactobacillus_casei_LOCK919_uid210959	0.96193	0
bacteria	Streptococcus_pneumoniae_SPNA45_uid174986	0.9619	0
bacteria	Lactobacillus_plantarum_P8_uid203333	0.96189	0
bacteria	Streptococcus_pyogenes_Alab49_uid162171	0.96184	0
bacteria	Aquifex_aeolicus_VF5_uid57765	0.96183	0
bacteria	Lactobacillus_casei_BL23_uid59237	0.96182	0
bacteria	Thermoanaerobacter_wiegelii_Rt8_B1_uid52581	0.96181	0
bacteria	Treponema_pedis_T_A4_uid215715	0.9618	0
bacteria	Mycoplasma_fermentans_JER_uid53543	0.96179	0
bacteria	Veillonella_parvula_DSM_2008_uid41927	0.96178	0
bacteria	Flavobacterium_branchiophilum_FL_15_uid73421	0.96177	0
bacteria	Melioribacter_roseus_P3M_uid170941	0.96177	0
bacteria	Streptococcus_pyogenes_MGAS10750_uid58575	0.96177	0
bacteria	Legionella_pneumophila_uid170534	0.96176	0
bacteria	Streptococcus_pneumoniae_70585_uid59125	0.96176	0
bacteria	Streptococcus_pneumoniae_P1031_uid59123	0.96176	0
bacteria	Megamonas_hypermegale_uid197163	0.96172	0
bacteria	Clostridium_clariflavum_DSM_19732_uid82345	0.9617	0
bacteria	Mannheimia_haemolytica_D174_uid212305	0.9617	0
bacteria	Dehalococcoides_GT_uid42115	0.96168	0
bacteria	Legionella_pneumophila_Lens_uid58209	0.96167	0
bacteria	Owenweeksia_hongkongensis_DSM_17368_uid82951	0.96167	0
bacteria	Streptococcus_mutans_NN2025_uid46353	0.96164	0
bacteria	Helicobacter_hepaticus_ATCC_51449_uid57737	0.96163	0
bacteria	Mahella_australiensis_50_1_BON_uid66917	0.96163	0
bacteria	Rickettsia_typhi_Wilmington_uid58063	0.96162	0
bacteria	Cytophaga_hutchinsonii_ATCC_33406_uid57651	0.96161	0
bacteria	Streptococcus_pneumoniae_TIGR4_uid57857	0.96158	0
bacteria	Acinetobacter_baumannii_AYE_uid61637	0.96157	0
bacteria	Psychrobacter_cryohalolentis_K5_uid58373	0.96157	0
bacteria	Acinetobacter_baumannii_TCDC_AB0715_uid158679	0.96156	0
bacteria	Actinobacillus_suis_H91_0380_uid176363	0.96156	0
bacteria	Brevibacillus_brevis_NBRC_100599_uid59175	0.9615	0
bacteria	Lactobacillus_delbrueckii_bulgaricus_ATCC_11842_uid58647	0.96148	0
bacteria	Streptococcus_thermophilus_MN_ZLW_002_uid166827	0.96147	0
bacteria	Streptococcus_pyogenes_A20_uid178106	0.96145	0
bacteria	Acinetobacter_baumannii_BJAB07104_uid210971	0.96143	0
bacteria	Lactobacillus_ruminis_ATCC_27782_uid73417	0.96135	0
bacteria	Bacillus_amyloliquefaciens_Y2_uid165195	0.96134	0
bacteria	Thermotoga_thermarum_DSM_5069_uid68449	0.96134	0
bacteria	Acinetobacter_baumannii_1656_2_uid158677	0.96133	0
bacteria	Gallibacterium_anatis_UMN179_uid66567	0.96131	0
bacteria	Streptococcus_dysgalactiae_equisimilis_AC_2713_uid178644	0.96129	0
bacteria	Pedobacter_heparinus_DSM_2366_uid59111	0.96125	0
bacteria	Streptococcus_suis_YB51_uid222230	0.96124	0
bacteria	Wolbachia_endosymbiont_of_Culex_quinquefasciatus_Pel_uid61645	0.96124	0
bacteria	Helicobacter_mustelae_12198_uid46647	0.96117	0
bacteria	Lactobacillus_casei_ATCC_334_uid57985	0.96117	0
bacteria	Mycoplasma_genitalium_M2288_uid173372	0.96115	6.51e-284
bacteria	Hippea_maritima_DSM_10411_uid65267	0.96114	0
bacteria	Streptococcus_pneumoniae_G54_uid59167	0.96113	0
bacteria	Haemophilus_somnus_129PT_uid57929	0.96111	0
bacteria	Leptospira_biflexa_serovar_Patoc__Patoc_1__Ames__uid58511	0.96108	0
bacteria	Sulfurovum_NBC37_1_uid58863	0.96107	0
bacteria	Legionella_pneumophila_Lorraine_uid170535	0.96103	0
bacteria	Lactobacillus_brevis_KB290_uid195560	0.96102	0
bacteria	Rickettsia_bellii_OSU_85_389_uid58681	0.96102	0
bacteria	Streptococcus_pyogenes_MGAS8232_uid57871	0.961	0
bacteria	Desulfitobacterium_dichloroeliminans_LMG_P_21439_uid82555	0.96099	0
bacteria	Caldicellulosiruptor_saccharolyticus_DSM_8903_uid58289	0.96098	0
bacteria	Clostridium_thermocellum_DSM_1313_uid161989	0.96098	0
bacteria	Helicobacter_felis_ATCC_49179_uid61409	0.96097	0
bacteria	Legionella_pneumophila_Philadelphia_1_uid57609	0.96095	0
bacteria	Acinetobacter_baumannii_BJAB0868_uid210973	0.96094	0
bacteria	Coprothermobacter_proteolyticus_DSM_5265_uid59253	0.96093	0
bacteria	Streptococcus_pseudopneumoniae_IS7493_uid71153	0.96093	0
bacteria	Acinetobacter_baumannii_ATCC_17978_uid58731	0.96092	0
bacteria	Borrelia_miyamotoi_LB_2001_uid215233	0.96083	0
bacteria	Streptococcus_pyogenes_MGAS10394_uid58105	0.96083	0
bacteria	Streptococcus_suis_JS14_uid162095	0.96081	0
bacteria	Streptococcus_pneumoniae_TCH8431_19A_uid49735	0.96078	0
bacteria	Lactobacillus_casei_Zhang_uid50673	0.96075	0
bacteria	Acinetobacter_baumannii_MDR_TJ_uid162739	0.96071	0
bacteria	Vibrio_fischeri_MJ11_uid58907	0.96067	0
bacteria	Paludibacter_propionicigenes_WB4_uid60725	0.96064	0
bacteria	Mycoplasma_gallisepticum_NC96_1596_4_2P_uid172626	0.96063	0
bacteria	Streptococcus_suis_05ZYH33_uid58663	0.9606	0
bacteria	Mesoplasma_florum_L1_uid58055	0.96059	0
bacteria	Psychromonas_CNPT3_uid54249	0.96058	0
bacteria	Streptococcus_suis_98HAH33_uid58665	0.96056	0
bacteria	Streptococcus_pyogenes_MGAS10270_uid58571	0.96055	0
bacteria	Streptococcus_thermophilus_JIM_8232_uid162157	0.96055	0
bacteria	Streptococcus_suis_T15_uid226112	0.96054	0
bacteria	Capnocytophaga_ochracea_DSM_7271_uid59197	0.9605	0
bacteria	Ehrlichia_muris_AS145_uid232250	0.96049	0
bacteria	Rickettsia_prowazekii_Rp22_uid161945	0.96049	0
bacteria	Vibrio_Ex25_uid41601	0.96048	0
bacteria	Persephonella_marina_EX_H1_uid58119	0.96046	0
bacteria	Zobellia_galactanivorans_uid70621	0.96046	0
bacteria	Shewanella_woodyi_ATCC_51908_uid58721	0.96045	0
bacteria	Desulfitobacterium_hafniense_DCB_2_uid57749	0.96044	0
bacteria	Flavobacteriaceae_bacterium_3519_10_uid59413	0.96043	0
bacteria	Leadbetterella_byssophila_DSM_17132_uid60161	0.96043	0
bacteria	Rickettsia_prowazekii_NMRC_Madrid_E_uid196850	0.96041	0
bacteria	Borrelia_garinii_PBi_uid58125	0.9604	0
bacteria	Streptococcus_thermophilus_LMG_18311_uid58219	0.9604	0
bacteria	Streptococcus_suis_D9_uid162125	0.96039	0
bacteria	Streptococcus_pneumoniae_CGSP14_uid59181	0.96036	0
bacteria	Acinetobacter_baumannii_TYTH_1_uid176498	0.96035	0
bacteria	Streptococcus_suis_ST3_uid66327	0.96028	0
bacteria	Clostridium_thermocellum_ATCC_27405_uid57917	0.96026	0
bacteria	Eubacterium_rectale_uid197161	0.96025	0
bacteria	Lawsonia_intracellularis_N343_uid186598	0.9602	0
bacteria	Mycoplasma_gallisepticum_NY01_2001_047_5_1P_uid172627	0.96018	0
bacteria	Rickettsia_felis_URRWXCal2_uid58331	0.96018	0
bacteria	Paenibacillus_polymyxa_M1_uid162159	0.96016	0
bacteria	Treponema_denticola_ATCC_35405_uid57583	0.96016	0
bacteria	Vibrio_alginolyticus_NBRC_15630___ATCC_17749_uid199933	0.96016	0
bacteria	Haemophilus_influenzae_R2866_uid161923	0.96011	0
bacteria	Pasteurella_multocida_HN06_uid156881	0.96011	0
bacteria	Dehalococcoides_VS_uid42393	0.96009	0
bacteria	Legionella_pneumophila_Corby_uid58733	0.96009	0
bacteria	Streptococcus_pneumoniae_gamPNI0373_uid175861	0.96008	0
bacteria	Mycoplasma_gallisepticum_R_low__uid57993	0.96007	0
bacteria	Borrelia_crocidurae_Achema_uid162335	0.96005	0
bacteria	Thermotoga_neapolitana_DSM_4359_uid59065	0.96005	0
bacteria	Mycoplasma_gallisepticum_NC95_13295_2_2P_uid172625	0.96001	0
bacteria	Nitratiruptor_SB155_2_uid58861	0.96001	0
bacteria	Streptococcus_thermophilus_ND03_uid162015	0.95998	0
bacteria	Mycoplasma_genitalium_G37_uid57707	0.95997	1.46e-263
bacteria	Legionella_pneumophila_2300_99_Alcoy_uid48801	0.95996	0
bacteria	Helicobacter_bizzozeronii_CIII_1_uid68141	0.95993	0
bacteria	Acinetobacter_baumannii_MDR_ZJ06_uid158685	0.9599	0
bacteria	Haemophilus_influenzae_Rd_KW20_uid57771	0.95989	0
bacteria	Mycoplasma_gallisepticum_CA06_2006_052_5_2P_uid172630	0.95985	0
bacteria	Vibrio_fischeri_ES114_uid58163	0.95979	0
bacteria	Psychrobacter_G_uid210641	0.95977	0
bacteria	Mycoplasma_gallisepticum_VA94_7994_1_7P_uid172624	0.95973	0
bacteria	Rickettsia_rhipicephali_3_7_female6_CWPP_uid156977	0.9597	0
bacteria	Streptococcus_suis_A7_uid162111	0.95969	0
bacteria	Thermotoga_RQ2_uid58935	0.95969	0
bacteria	Mycoplasma_gallisepticum_WI01_2001_043_13_2P_uid172628	0.95968	0
bacteria	Streptococcus_pyogenes_MGAS5005_uid58337	0.95966	0
bacteria	Carnobacterium_maltaromaticum_LMA28_uid179370	0.95965	0
bacteria	Actinobacillus_succinogenes_130Z_uid58247	0.95963	0
bacteria	Streptococcus_pneumoniae_JJA_uid59121	0.95962	0
bacteria	Caldicellulosiruptor_kristjanssonii_177R1B_uid60393	0.95961	0
bacteria	Cycloclasticus_P1_uid176368	0.95961	0
bacteria	Denitrovibrio_acetiphilus_DSM_12809_uid46657	0.95961	0
bacteria	Mycoplasma_gallisepticum_NC08_2008_031_4_3P_uid172631	0.95959	0
bacteria	Shewanella_sediminis_HAW_EB3_uid58835	0.95957	0
bacteria	Mycoplasma_gallisepticum_NC06_2006_080_5_2P_uid172629	0.95955	0
bacteria	Haemophilus_influenzae_10810_uid86647	0.95954	0
bacteria	Shewanella_pealeana_ATCC_700345_uid58705	0.95953	0
bacteria	Wolbachia_endosymbiont_TRS_of_Brugia_malayi_uid58107	0.95952	0
bacteria	Lactobacillus_delbrueckii_bulgaricus_ATCC_BAA_365_uid57987	0.95951	0
bacteria	Rickettsia_heilongjiangensis_054_uid70839	0.95949	0
bacteria	Mycoplasma_haemocanis_Illinois_uid82367	0.95947	0
bacteria	Haemophilus_influenzae_R2846_uid161921	0.95944	0
bacteria	Legionella_pneumophila_LPE509_uid193710	0.95941	0
bacteria	Acinetobacter_baumannii_AB0057_uid59083	0.9594	0
bacteria	Vibrio_parahaemolyticus_BB22OP_uid184822	0.95939	0
bacteria	Streptococcus_pyogenes_MGAS9429_uid58569	0.95936	0
bacteria	Streptococcus_thermophilus_CNRZ1066_uid58221	0.95934	0
bacteria	Acinetobacter_baumannii_BJAB0715_uid210972	0.95926	0
bacteria	Mycoplasma_fermentans_PG18_uid197154	0.95922	0
bacteria	Acinetobacter_ADP1_uid61597	0.95921	0
bacteria	Streptococcus_equi_zooepidemicus_ATCC_35246_uid162155	0.95921	0
bacteria	Taylorella_equigenitalis_14_56_uid197193	0.95921	0
bacteria	Cyanobacterium_aponinum_PCC_10605_uid183340	0.95916	0
bacteria	Haemophilus_influenzae_F3031_uid62123	0.95915	0
bacteria	Glaciecola_4H_3_7_YE_5_uid66595	0.95914	0
bacteria	Eubacterium_eligens_ATCC_27750_uid59171	0.95909	0
bacteria	Dehalococcoides_BAV1_uid58477	0.95907	0
bacteria	Shewanella_halifaxensis_HAW_EB4_uid59007	0.95907	0
bacteria	Taylorella_equigenitalis_ATCC_35865_uid170255	0.95907	0
bacteria	Lactobacillus_casei_W56_uid178736	0.95903	0
bacteria	Photobacterium_profundum_SS9_uid62923	0.959	0
bacteria	Streptococcus_pneumoniae_670_6B_uid52533	0.959	0
bacteria	Streptococcus_pyogenes_SSI_1_uid57895	0.959	0
bacteria	Aliivibrio_salmonicida_LFI1238_uid59251	0.95896	0
bacteria	Kangiella_koreensis_DSM_16069_uid59209	0.95896	0
bacteria	Rickettsia_montanensis_OSU_85_930_uid158043	0.95896	0
bacteria	Caldicellulosiruptor_lactoaceticus_6A_uid60575	0.95895	0
bacteria	Alteromonas_macleodii__Balearic_Sea_AD45__uid176366	0.95892	0
bacteria	Aggregatibacter_actinomycetemcomitans_ANH9381_uid80743	0.95888	0
bacteria	Aster_yellows_witches_broom_phytoplasma_AYWB_uid58297	0.95887	0
bacteria	Taylorella_asinigenitalis_14_45_uid197194	0.95887	0
bacteria	Yersinia_pestis_D106004_uid158071	0.95881	0
bacteria	Dehalococcoides_CBDB1_uid58413	0.9588	0
bacteria	Desulfosporosinus_meridiei_DSM_13257_uid75097	0.9588	0
bacteria	Psychromonas_ingrahamii_37_uid58521	0.95874	0
bacteria	Streptococcus_pyogenes_MGAS2096_uid58573	0.95874	0
bacteria	Blattabacterium__Blattella_germanica__Bge_uid41533	0.95873	3.7351e-321
bacteria	Rickettsia_conorii_Malish_7_uid57633	0.95873	0
bacteria	Streptococcus_thermophilus_LMD_9_uid58327	0.9587	0
bacteria	Candidatus_Arthromitus_SFB_mouse_Japan_uid71379	0.95869	0
bacteria	Haemophilus_influenzae_F3047_uid62097	0.95864	0
bacteria	Prochlorococcus_marinus_MIT_9301_uid58437	0.9586	0
bacteria	Wolinella_succinogenes_DSM_1740_uid61591	0.95857	0
bacteria	Lactobacillus_fermentum_F6_uid203391	0.95851	0
bacteria	Yersinia_pestis_Z176003_uid47317	0.95849	0
bacteria	Haemophilus_influenzae_86_028NP_uid58093	0.95842	0
bacteria	Clostridium_stercorarium_DSM_8532_uid186819	0.95839	0
bacteria	Dehalococcoides_mccartyi_GY50_uid230266	0.95838	0
bacteria	Taylorella_equigenitalis_MCE9_uid62103	0.95838	0
bacteria	Dehalococcoides_mccartyi_DCMB5_uid190184	0.95837	0
bacteria	Butyrivibrio_fibrisolvens_uid197155	0.95836	0
bacteria	Dehalobacter_CF_uid177714	0.95832	0
bacteria	Lactobacillus_fermentum_IFO_3956_uid58865	0.95832	0
bacteria	Alteromonas_macleodii__Black_Sea_11__uid176365	0.95829	0
bacteria	Rickettsia_parkeri_Portsmouth_uid158045	0.95829	0
bacteria	Prochlorococcus_marinus_MIT_9515_uid58313	0.95828	0
bacteria	_Ruminococcus__torques_uid197166	0.95827	0
bacteria	Cycloclasticus_zancles_7_ME_uid214092	0.95825	0
bacteria	Mycoplasma_hominis_ATCC_23114_uid41875	0.95817	3.04e-285
bacteria	Eubacterium_rectale_uid197162	0.95817	0
bacteria	Paenibacillus_polymyxa_CR1_uid231659	0.95812	0
bacteria	Sphingobacterium_21_uid64755	0.95812	0
bacteria	Blattabacterium__Blaberus_giganteus__uid165873	0.95811	1.0414e-311
bacteria	Leptospira_biflexa_serovar_Patoc__Patoc_1__Paris__uid58993	0.95807	0
bacteria	Mycoplasma_putrefaciens_Mput9231_uid198525	0.95807	0
bacteria	Rickettsia_slovaca_D_CWPP_uid158159	0.95805	0
bacteria	Candidatus_Nasuia_deltocephalinicola_NAS_ALF_uid214084	0.95802	4.03e-75
bacteria	Streptococcus_pyogenes_MGAS315_uid57911	0.95802	0
bacteria	Mycoplasma_pneumoniae_309_uid85495	0.95798	0
bacteria	Ehrlichia_ruminantium_Welgevonden_uid58013	0.95796	0
bacteria	Geobacillus_C56_T3_uid49467	0.95793	0
bacteria	Vibrio_splendidus_LGP32_uid59353	0.9579	0
bacteria	Ornithobacterium_rhinotracheale_DSM_15997_uid168256	0.95786	0
bacteria	Rickettsia_massiliae_AZT80_uid86751	0.95782	0
bacteria	Streptococcus_suis_ST1_uid167482	0.9578	0
bacteria	Eubacterium_cylindroides_T2_87_uid197177	0.95772	0
bacteria	Streptococcus_suis_SS12_uid162123	0.95771	0
bacteria	Candidatus_Mycoplasma_haemominutum__Birmingham_1__uid197195	0.9577	5.28e-297
bacteria	Kosmotoga_olearia_TBF_19_5_1_uid59205	0.95768	0
bacteria	Persicivirga_dokdonensis_DSW_6_uid186842	0.95767	0
bacteria	Geobacillus_thermodenitrificans_NG80_2_uid58829	0.95759	0
bacteria	Haemophilus_influenzae_PittEE_uid58591	0.95758	0
bacteria	Rickettsia_philipii_364D_uid89383	0.95758	0
bacteria	Fluviicola_taffensis_DSM_16823_uid65271	0.95756	0
bacteria	Elusimicrobium_minutum_Pei191_uid58949	0.95754	0
bacteria	Parachlamydia_acanthamoebae_UV7_uid68335	0.95754	0
bacteria	Streptococcus_lutetiensis_033_uid213397	0.95753	0
bacteria	Paenibacillus_terrae_HPL_003_uid82371	0.95751	0
bacteria	Thermosediminibacter_oceani_DSM_16646_uid51421	0.95751	0
bacteria	Mycoplasma_haemofelis_Ohio2_uid162029	0.95748	0
bacteria	Yersinia_pestis_D182038_uid158073	0.95746	0
bacteria	Alteromonas_macleodii_ATCC_27126_uid55253	0.95743	0
bacteria	Coprococcus_catus_GD_7_uid197174	0.95741	0
bacteria	Haemophilus_influenzae_KR494_uid219323	0.95741	0
bacteria	Lactobacillus_casei_BD_II_uid162119	0.95739	0
bacteria	cyanobacterium_UCYN_A_uid43697	0.95738	0
bacteria	Alteromonas_macleodii__Ionian_Sea_U4__uid210780	0.95737	0
bacteria	Shewanella_baltica_BA175_uid52601	0.95737	0
bacteria	Aggregatibacter_actinomycetemcomitans_D11S_1_uid41333	0.95736	0
bacteria	Alteromonas_macleodii__English_Channel_673__uid176367	0.95734	0
bacteria	Mycoplasma_putrefaciens_KS1_uid72481	0.95733	0
bacteria	Pseudoalteromonas_atlantica_T6c_uid58283	0.9573	0
bacteria	Alteromonas_macleodii__Ionian_Sea_U8__uid210782	0.95727	0
bacteria	Mycoplasma_synoviae_53_uid58061	0.95727	0
bacteria	Prochlorococcus_marinus_AS9601_uid58307	0.95727	0
bacteria	Shewanella_putrefaciens_CN_32_uid58267	0.95727	0
bacteria	Alteromonas_macleodii__Ionian_Sea_UM4b__uid210784	0.95726	0
bacteria	Bacillus_coagulans_2_6_uid68053	0.95726	0
bacteria	Cyanobacterium_stanieri_PCC_7202_uid183337	0.95724	0
bacteria	Candidatus_Phytoplasma_solani_284_09_uid225030	0.9572	4.43e-281
bacteria	Rickettsia_canadensis_CA410_uid88063	0.9572	0
bacteria	Salmonella_bongori_NCTC_12419_uid70155	0.95719	0
bacteria	Alteromonas_macleodii__Deep_ecotype__uid58251	0.95717	0
bacteria	Vibrio_furnissii_NCTC_11218_uid82347	0.95714	0
bacteria	Prochlorococcus_marinus_MIT_9312_uid58357	0.95711	0
bacteria	Alteromonas_macleodii__English_Channel_615__uid210781	0.95708	0
bacteria	Enterobacter_asburiae_LF7a_uid72793	0.95706	0
bacteria	Vibrio_cholerae_O1_biovar_El_Tor_N16961_uid57623	0.95705	0
bacteria	Proteus_mirabilis_BB2000_uid214430	0.95702	0
bacteria	Alteromonas_macleodii__Ionian_Sea_UM7__uid210783	0.95698	0
bacteria	Thermotoga_naphthophila_RKU_10_uid42777	0.95698	0
bacteria	Geobacillus_Y412MC61_uid41171	0.95695	0
bacteria	Shewanella_frigidimarina_NCIMB_400_uid58265	0.95693	0
bacteria	_Ruminococcus__obeum_uid197165	0.95689	0
bacteria	Pseudoalteromonas_haloplanktis_TAC125_uid58431	0.95687	0
bacteria	Mycoplasma_parvum_Indiana_uid223379	0.95686	5.7051e-313
bacteria	Dehalococcoides_mccartyi_BTF08_uid190183	0.95685	0
bacteria	Salmonella_enterica_serovar_Enteritidis_P125109_uid59247	0.95685	0
bacteria	Dehalobacter_11DCA_uid177715	0.95684	0
bacteria	Geobacillus_HH01_uid188479	0.95683	0
bacteria	Haemophilus_parasuis_SH0165_uid59273	0.95681	0
bacteria	Serratia_odorifera_4Rx13_uid42253	0.95681	0
bacteria	Alteromonas_macleodii__Aegean_Sea_MED64__uid231689	0.95679	0
bacteria	Aggregatibacter_aphrophilus_NJ8700_uid59407	0.95677	0
bacteria	Coprococcus_ART55_1_uid197176	0.95677	0
bacteria	Idiomarina_loihiensis_GSL_199_uid205256	0.95676	0
bacteria	Enterobacter_cloacae_ENHKU01_uid172463	0.95675	0
bacteria	Hydrogenobacter_thermophilus_TK_6_uid159875	0.95675	0
bacteria	Morganella_morganii_KT_uid180867	0.9567	0
bacteria	Salmonella_enterica_serovar_Thompson_RM6836_uid222802	0.95664	0
bacteria	Alteromonas_macleodii_AltDE1_uid179068	0.95662	0
bacteria	Shewanella_MR_4_uid58345	0.95661	0
bacteria	Thermincola_potens_JR_uid48823	0.95661	0
bacteria	Providencia_stuartii_MRSN_2154_uid162193	0.95659	0
bacteria	Salmonella_enterica_serovar_Gallinarum_287_91_uid59249	0.95659	0
bacteria	Syntrophobotulus_glycolicus_DSM_8271_uid63343	0.95658	0
bacteria	Shewanella_MR_7_uid58343	0.95656	0
bacteria	Desulfitobacterium_hafniense_Y51_uid58605	0.95651	0
bacteria	Enterobacter_cloacae_dissolvens_SDM_uid168997	0.95649	0
bacteria	Paenibacillus_polymyxa_E681_uid53477	0.95648	0
bacteria	Shewanella_baltica_OS223_uid58775	0.95645	0
bacteria	Idiomarina_loihiensis_L2TR_uid58087	0.95644	0
bacteria	Alteromonas_macleodii__Ionian_Sea_U7__uid210785	0.95641	0
bacteria	Enterobacter_638_uid58727	0.95641	0
bacteria	Desulfosporosinus_acidiphilus_SJ4_uid156759	0.95638	0
bacteria	Gardnerella_vaginalis_HMP9231_uid162045	0.95635	0
bacteria	Psychrobacter_arcticus_273_4_uid58021	0.95635	0
bacteria	Bibersteinia_trehalosi_192_uid193709	0.95629	0
bacteria	Ehrlichia_ruminantium_Welgevonden_uid58243	0.95625	0
bacteria	Haemophilus_ducreyi_35000HP_uid57625	0.95622	0
bacteria	Roseburia_intestinalis_uid197164	0.95622	0
bacteria	Desulfotomaculum_reducens_MI_1_uid58277	0.95621	0
bacteria	Shewanella_ANA_3_uid58347	0.95616	0
bacteria	Shewanella_putrefaciens_200_uid161927	0.95614	0
bacteria	Lactobacillus_rhamnosus_Lc_705_uid59315	0.95613	0
bacteria	Prochlorococcus_marinus_pastoris_CCMP1986_uid57761	0.95613	0
bacteria	Salmonella_enterica_serovar_Bareilly_CFSAN000189_uid212971	0.9561	0
bacteria	Rickettsia_rickettsii_Hlp_2_uid88067	0.95608	0
bacteria	Mycoplasma_pneumoniae_M129_B7_uid185759	0.95604	0
bacteria	Taylorella_asinigenitalis_MCE3_uid73771	0.95602	0
bacteria	Alteromonas_SN2_uid67349	0.95596	0
bacteria	Yersinia_enterocolitica_palearctica_105_5R_r__uid63663	0.95595	0
bacteria	Aminobacterium_colombiense_DSM_12261_uid47083	0.9559	0
bacteria	Lactobacillus_delbrueckii_bulgaricus_ND02_uid60621	0.9559	0
bacteria	Thermotoga_petrophila_RKU_1_uid58655	0.9559	0
bacteria	Desulfosporosinus_orientis_DSM_765_uid82939	0.95587	0
bacteria	Glaciecola_nitratireducens_FR1064_uid73759	0.95587	0
bacteria	Lactobacillus_rhamnosus_GG_uid161983	0.95587	0
bacteria	Lactobacillus_rhamnosus_LOCK900_uid210957	0.95586	0
bacteria	Belliella_baltica_DSM_15883_uid168182	0.95582	0
bacteria	Desulfotomaculum_ruminis_DSM_2154_uid67507	0.9558	0
bacteria	Enterobacteriaceae_bacterium_FGI_57_uid185181	0.95579	0
bacteria	Vibrio_vulnificus_MO6_24_O_uid62243	0.95576	0
bacteria	Candidatus_Phytoplasma_mali_uid59087	0.95573	1.42e-255
bacteria	Ruminococcus_bromii_uid197158	0.95573	0
bacteria	Salmonella_enterica_serovar_Typhi_CT18_uid57793	0.9557	0
bacteria	Hydrogenobacter_thermophilus_TK_6_uid45927	0.95568	0
bacteria	Simkania_negevensis_Z_uid68451	0.95562	0
bacteria	Proteus_mirabilis_HI4320_uid61599	0.95557	0
bacteria	Lactobacillus_casei_LC2W_uid162121	0.95556	0
bacteria	Rickettsia_rickettsii_Hino_uid86657	0.95552	0
bacteria	Escherichia_coli_SE15_uid161939	0.95551	0
bacteria	Pseudoalteromonas_SM9913_uid61247	0.9555	0
bacteria	Shewanella_oneidensis_MR_1_uid57949	0.95545	0
bacteria	Rickettsia_rickettsii_Brazil_uid88069	0.95544	0
bacteria	Aggregatibacter_actinomycetemcomitans_D7S_1_uid46989	0.95542	0
bacteria	Escherichia_coli_K_12_substr__MDS42_uid193705	0.95539	0
bacteria	Serratia_proteamaculans_568_uid58725	0.95539	0
bacteria	Rahnella_Y9602_uid62715	0.95538	0
bacteria	Vibrio_parahaemolyticus_RIMD_2210633_uid57969	0.95537	0
bacteria	Bdellovibrio_exovorus_JSS_uid194119	0.95535	0
bacteria	Serratia_liquefaciens_ATCC_27592_uid212306	0.95535	0
bacteria	Prochlorococcus_marinus_MIT_9215_uid58819	0.95529	0
bacteria	Rickettsia_australis_Cutlack_uid158039	0.95519	0
bacteria	Ureaplasma_parvum_serovar_3_ATCC_27815_uid58887	0.95517	3.9525e-323
bacteria	Shewanella_baltica_OS155_uid58259	0.95517	0
bacteria	Listonella_anguillarum_M3_uid217771	0.95515	0
bacteria	Salmonella_enterica_serovar_Typhimurium_798_uid158047	0.95511	0
bacteria	Bacteroides_CF50_uid222805	0.95509	0
bacteria	Rickettsia_rickettsii_Colombia_uid86653	0.95507	0
bacteria	Salmonella_enterica_serovar_Paratyphi_A_ATCC_9150_uid58201	0.95507	0
bacteria	Candidatus_Vesicomyosocius_okutanii_HA_uid59427	0.95506	0
bacteria	Yersinia_pseudotuberculosis_IP_32953_uid58157	0.95506	0
bacteria	Spirochaeta_smaragdinae_DSM_11293_uid51369	0.95505	0
bacteria	Rahnella_aquatilis_HX2_uid158049	0.95502	0
bacteria	Shewanella_W3_18_1_uid58341	0.95502	0
bacteria	Desulfobacula_toluolica_Tol2_uid175777	0.95496	0
bacteria	Desulfurobacterium_thermolithotrophum_DSM_11699_uid63405	0.95495	0
bacteria	Pectobacterium_carotovorum_PC1_uid59295	0.95493	0
bacteria	Halothece_PCC_7418_uid183338	0.95492	0
bacteria	Shewanella_loihica_PV_4_uid58349	0.95491	0
bacteria	Vibrio_harveyi_ATCC_BAA_1116_uid218471	0.95488	0
bacteria	Spirochaeta_caldaria_DSM_7334_uid68753	0.95486	0
bacteria	Mycoplasma_haemofelis_Langford_1_uid62461	0.95484	0
bacteria	Blattabacterium__Nauphoeta_cinerea__uid222815	0.95475	4.22e-307
bacteria	Thermodesulfovibrio_yellowstonii_DSM_11347_uid59257	0.95475	0
bacteria	Cyanothece_PCC_7424_uid59025	0.95474	0
bacteria	Geobacillus_Y412MC52_uid55381	0.95474	0
bacteria	Gardnerella_vaginalis_ATCC_14019_uid55487	0.95473	0
bacteria	Enterobacter_cloacae_NCTC_9394_uid197202	0.95472	0
bacteria	Megasphaera_elsdenii_DSM_20460_uid71135	0.95472	0
bacteria	Yersinia_enterocolitica_8081_uid57741	0.95472	0
bacteria	Anaerobaculum_mobile_DSM_13181_uid168323	0.95471	0
bacteria	Shewanella_baltica_OS117_uid162025	0.95469	0
bacteria	Shewanella_baltica_OS185_uid58743	0.95467	0
bacteria	Salmonella_enterica_serovar_Heidelberg_B182_uid162195	0.95465	0
bacteria	Salmonella_enterica_Serovar_Heidelberg_CFSAN002069_uid212974	0.95465	0
bacteria	Eubacterium_siraeum_V10Sc8a_uid197178	0.95463	0
bacteria	Salmonella_enterica_serovar_Javiana_CFSAN001992_uid190101	0.95461	0
bacteria	Salmonella_enterica_serovar_Pullorum_S06004_uid214431	0.9546	0
bacteria	Roseburia_intestinalis_XB6B4_uid197179	0.95458	0
bacteria	Chitinophaga_pinensis_DSM_2588_uid59113	0.95457	0
bacteria	Colwellia_psychrerythraea_34H_uid57855	0.95457	0
bacteria	Rickettsia_rickettsii_Hauke_uid86659	0.95456	0
bacteria	Haemophilus_parasuis_ZJ0906_uid209117	0.95454	0
bacteria	Klebsiella_variicola_At_22_uid42113	0.9545	0
bacteria	Escherichia_coli_DH1_uid161951	0.95449	0
bacteria	Salmonella_enterica_serovar_4_5_12_i__08_1736_uid212969	0.95448	0
bacteria	Escherichia_coli_BL21_DE3__uid161949	0.95441	0
bacteria	Blattabacterium__Blatta_orientalis__Tarazona_uid188115	0.95436	2.52e-301
bacteria	Rahnella_aquatilis_CIP_78_65___ATCC_33071_uid86855	0.95436	0
bacteria	Enterobacter_aerogenes_KCTC_2190_uid68103	0.95435	0
bacteria	Pseudovibrio_FO_BEG1_uid82373	0.95435	0
bacteria	Pectobacterium_carotovorum_PCC21_uid174335	0.95429	0
bacteria	Enterobacter_R4_368_uid208672	0.95428	0
bacteria	Candidatus_Puniceispirillum_marinum_IMCC1322_uid47081	0.95425	0
bacteria	Escherichia_coli_ATCC_8739_uid58783	0.95425	0
bacteria	Rickettsia_rickettsii_Iowa_uid58961	0.95423	0
bacteria	Salmonella_enterica_serovar_Paratyphi_A_AKU_12601_uid59269	0.95422	0
bacteria	Orientia_tsutsugamushi_Boryong_uid61621	0.9542	0
bacteria	Vibrio_cholerae_IEC224_uid89389	0.95418	0
bacteria	Desulfotomaculum_carboxydivorans_CO_1_SRB_uid67317	0.95417	0
bacteria	Escherichia_coli_B_REL606_uid58803	0.95417	0
bacteria	Pantoea_ananatis_AJ13355_uid162073	0.95412	0
bacteria	Methylophaga_JAM1_uid162947	0.95407	0
bacteria	Niastella_koreensis_GR20_10_uid83125	0.95406	0
bacteria	Salmonella_enterica_serovar_Agona_24249_uid230614	0.95405	0
bacteria	Waddlia_chondrophila_WSU_86_1044_uid49531	0.95404	0
bacteria	Escherichia_coli_BL21_DE3__uid161947	0.95403	0
bacteria	Ehrlichia_canis_Jake_uid58071	0.95401	0
bacteria	Ureaplasma_parvum_serovar_3_ATCC_700970_uid57711	0.95395	3.162e-322
bacteria	Salmonella_enterica_serovar_Typhimurium_UK_1_uid87049	0.95391	0
bacteria	Vibrio_cholerae_MJ_1236_uid59387	0.95391	0
bacteria	Blattabacterium__Mastotermes_darwiniensis__MADAR_uid77127	0.9539	8.24e-282
bacteria	Echinicola_vietnamensis_DSM_17526_uid184076	0.95388	0
bacteria	Rickettsia_rickettsii_Arizona_uid86655	0.95386	0
bacteria	Dactylococcopsis_salina_PCC_8305_uid183341	0.95385	0
bacteria	Salmonella_enterica_Serovar_Cubana_CFSAN002050_uid212973	0.95384	0
bacteria	Vibrio_vulnificus_YJ016_uid58007	0.95383	0
bacteria	Chloroherpeton_thalassium_ATCC_35110_uid59187	0.95379	0
bacteria	Yersinia_pestis_CO92_uid57621	0.95378	0
bacteria	Escherichia_coli_K_12_substr__DH10B_uid58979	0.95374	0
bacteria	butyrate_producing_bacterium_SS3_4_uid197159	0.95373	0
bacteria	Escherichia_coli_K_12_substr__MG1655_uid57779	0.95372	0
bacteria	Acinetobacter_baumannii_SDF_uid61601	0.95371	0
bacteria	Helicobacter_heilmannii_ASB1_4_uid182935	0.95371	0
bacteria	Mycoplasma_suis_KI3806_uid63665	0.95368	0
bacteria	Desulfocapsa_sulfexigens_DSM_10523_uid189952	0.95362	0
bacteria	Bartonella_australis_Aust_NH1_uid189950	0.95361	0
bacteria	Escherichia_coli_DH1_uid162051	0.95361	0
bacteria	Shewanella_denitrificans_OS217_uid58263	0.95361	0
bacteria	Salmonella_enterica_serovar_Heidelberg_41578_uid212970	0.9536	0
bacteria	Erwinia_billingiae_Eb661_uid50547	0.95354	0
bacteria	Klebsiella_pneumoniae_CG43_uid223021	0.95348	0
bacteria	Bifidobacterium_asteroides_PRL2011_uid176921	0.95346	0
bacteria	Escherichia_coli_O83_H1_NRG_857C_uid161987	0.95346	0
bacteria	Vibrio_cholerae_LMA3984_4_uid159541	0.95346	0
bacteria	Haemophilus_influenzae_PittGG_uid58593	0.95344	0
bacteria	Salmonella_enterica_serovar_Typhimurium_LT2_uid57799	0.9534	0
bacteria	Ureaplasma_urealyticum_serovar_10_ATCC_33699_uid59011	0.95337	0
bacteria	Candidatus_Rickettsia_amblyommii_GAT_30V_uid156845	0.95336	0
bacteria	Raoultella_ornithinolytica_B6_uid198431	0.95336	0
bacteria	Salmonella_enterica_serovar_Typhi_Ty2_uid57973	0.95335	0
bacteria	Enterobacter_cloacae_SCF1_uid59969	0.95334	0
bacteria	Blattabacterium__Panesthia_angustipennis_spadica__BPAA_uid193717	0.95333	3.41e-300
bacteria	Chlamydophila_abortus_S26_3_uid57963	0.95331	0
bacteria	Candidatus_Ruthia_magnifica_Cm__Calyptogena_magnifica__uid58645	0.95329	0
bacteria	Salmonella_enterica_serovar_Typhimurium_SL1344_uid86645	0.95329	0
bacteria	Vibrio_cholerae_O395_uid58425	0.95329	0
bacteria	Vibrio_vulnificus_CMCP6_uid62909	0.95329	0
bacteria	Mesotoga_prima_MesG1_Ag_4_2_uid52599	0.95327	0
bacteria	Chlamydia_psittaci_WS_RT_E30_uid175575	0.95325	0
bacteria	Escherichia_coli_LY180_uid219461	0.95323	0
bacteria	Mycoplasma_gallisepticum_S6_uid200523	0.95323	0
bacteria	Salmonella_enterica_Serovar_Typhimurium_var__5__CFSAN001921_uid212972	0.95323	0
bacteria	Escherichia_coli_LF82_uid161965	0.95314	0
bacteria	Atopobium_parvulum_DSM_20469_uid59195	0.95313	0
bacteria	Blattabacterium__Periplaneta_americana__BPLAN_uid41287	0.95312	1.11e-300
bacteria	Leptospira_borgpetersenii_serovar_Hardjo_bovis_L550_uid58507	0.95311	0
bacteria	Escherichia_coli_BW2952_uid59391	0.9531	0
bacteria	Rickettsia_slovaca_13_B_uid82369	0.95309	0
bacteria	Chlamydophila_psittaci_RD1_uid162063	0.95308	0
bacteria	Pectobacterium_atrosepticum_SCRI1043_uid57957	0.95306	0
bacteria	Thermotoga_maritima_MSB8_uid202924	0.95306	0
bacteria	Dehalococcoides_ethenogenes_195_uid57763	0.95304	0
bacteria	Syntrophomonas_wolfei_Goettingen_uid58179	0.95304	0
bacteria	Escherichia_coli_W_uid162011	0.95302	0
bacteria	Klebsiella_pneumoniae_MGH_78578_uid57619	0.95299	0
bacteria	Chlamydia_psittaci_01DC12_uid179070	0.95297	0
bacteria	Vibrio_anguillarum_775_uid68057	0.95295	0
bacteria	Ehrlichia_ruminantium_Gardel_uid58245	0.95293	0
bacteria	Marinobacter_BSs20148_uid171995	0.95289	0
bacteria	Rickettsia_rickettsii__Sheila_Smith__uid58027	0.95288	0
bacteria	Serratia_plymuthica_S13_uid210642	0.95288	0
bacteria	Blattabacterium__Cryptocercus_punctulatus__Cpu_uid81083	0.95285	2.13e-283
bacteria	Paenibacillus_polymyxa_SC2_uid59583	0.95281	0
bacteria	Prevotella_melaninogenica_ATCC_25845_uid51377	0.95274	0
bacteria	Serratia_marcescens_FGI94_uid185180	0.95272	0
bacteria	Serratia_AS12_uid67315	0.95271	0
bacteria	Serratia_plymuthica_AS9_uid67313	0.9527	0
bacteria	Serratia_AS13_uid162065	0.95264	0
bacteria	Escherichia_coli_K_12_substr__W3110_uid161931	0.95259	0
bacteria	Chlamydophila_psittaci_01DC11_uid159527	0.95253	0
bacteria	Leptospira_borgpetersenii_serovar_Hardjo_bovis_JB197_uid58509	0.95253	0
bacteria	Rickettsia_akari_Hartford_uid58161	0.95253	0
bacteria	Salmonella_enterica_serovar_Typhimurium_U288_uid198746	0.95253	0
bacteria	Serratia_marcescens_WW4_uid188478	0.95252	0
bacteria	Chlamydophila_psittaci_C19_98_uid159523	0.95251	0
bacteria	Vibrio_cholerae_M66_2_uid59355	0.95245	0
bacteria	Mycoplasma_suis_Illinois_uid61897	0.95244	0
bacteria	Chlamydia_psittaci_NJ1_uid175579	0.95243	0
bacteria	Escherichia_coli_PMV_1_uid219679	0.95241	0
bacteria	Salmonella_enterica_serovar_Typhimurium_DT2_uid222818	0.95241	0
bacteria	Rickettsia_canadensis_McKiel_uid58159	0.95237	0
bacteria	Chlamydophila_psittaci_08DC60_uid159525	0.95236	0
bacteria	Shewanella_piezotolerans_WP3_uid58745	0.95233	0
bacteria	Yersinia_pestis_Pestoides_F_uid58619	0.9523	0
bacteria	Escherichia_fergusonii_ATCC_35469_uid59375	0.95225	0
bacteria	Escherichia_coli__BL21_Gold_DE3_pLysS_AG__uid59245	0.95223	0
bacteria	Yersinia_pseudotuberculosis_PB1__uid59153	0.95221	0
bacteria	Treponema_brennaborense_DSM_12168_uid66607	0.95219	0
bacteria	Enterobacter_cloacae_ATCC_13047_uid48363	0.95216	0
bacteria	Salmonella_typhimurium_DT104_uid223287	0.95216	0
bacteria	Shewanella_baltica_OS678_uid50553	0.95215	0
bacteria	Chlamydophila_psittaci_6BC_uid159845	0.9521	0
bacteria	Pectobacterium_wasabiae_WPP163_uid41297	0.9521	0
bacteria	Eubacterium_rectale_ATCC_33656_uid59169	0.95205	0
bacteria	Tropheryma_whipplei_TW08_27_uid57961	0.95205	0
bacteria	Salmonella_enterica_serovar_Typhi_Ty21a_uid201427	0.95204	0
bacteria	Chlamydophila_psittaci_02DC15_uid159521	0.95203	0
bacteria	Klebsiella_oxytoca_KCTC_1686_uid83159	0.95203	0
bacteria	Salmonella_enterica_serovar_Typhimurium_T000240_uid84397	0.95203	0
bacteria	Candidatus_Protochlamydia_amoebophila_UWE25_uid58079	0.95202	0
bacteria	Escherichia_coli_W_uid162101	0.95196	0
bacteria	Chlamydia_psittaci_GR9_uid175572	0.95194	0
bacteria	Roseburia_hominis_A2_183_uid73419	0.95192	0
bacteria	Yersinia_pseudotuberculosis_YPIII_uid59151	0.95191	0
bacteria	Shewanella_baltica_OS195_uid58261	0.95188	0
bacteria	Thermobaculum_terrenum_ATCC_BAA_798_uid42011	0.95188	0
bacteria	Wolbachia_endosymbiont_of_Drosophila_melanogaster_uid57851	0.95187	0
bacteria	Enterobacter_cloacae_EcWSU1_uid80739	0.9518	0
bacteria	Bartonella_quintana_RM_11_uid174512	0.95179	0
bacteria	Thermotoga_maritima_MSB8_uid179902	0.95179	0
bacteria	Escherichia_coli_O127_H6_E2348_69_uid59343	0.95178	0
bacteria	Yersinia_pestis_Nepal516_uid58609	0.95178	0
bacteria	Serratia_ATCC_39006_uid218470	0.95176	0
bacteria	Escherichia_blattae_DSM_4481_uid165043	0.95175	0
bacteria	Klebsiella_pneumoniae_KCTC_2242_uid162147	0.95175	0
bacteria	Desulfotalea_psychrophila_LSv54_uid58153	0.95174	0
bacteria	Escherichia_coli_APEC_O1_uid58623	0.95173	0
bacteria	Acidaminococcus_fermentans_DSM_20731_uid43471	0.95172	0
bacteria	Escherichia_coli_JJ1886_uid226103	0.95172	0
bacteria	Wigglesworthia_glossinidia_endosymbiont_of_Glossina_brevipalpis_uid57853	0.9517	1.9e-312
bacteria	Candidatus_Portiera_aleyrodidarum_BT_QVLC_uid176374	0.95169	1.39e-144
bacteria	Paenibacillus_mucilaginosus_3016_uid89377	0.95169	0
bacteria	Yersinia_pestis_biovar_Microtus_91001_uid58037	0.95166	0
bacteria	Desulfobacterium_autotrophicum_HRM2_uid59061	0.95165	0
bacteria	Ehrlichia_chaffeensis_Arkansas_uid57933	0.95162	0
bacteria	Eubacterium_limosum_KIST612_uid59777	0.95161	0
bacteria	Nitrosococcus_watsonii_C_113_uid50331	0.95161	0
bacteria	Chlamydia_pecorum_PV3056_3_uid221290	0.9516	0
bacteria	Salmonella_enterica_serovar_Choleraesuis_SC_B67_uid58017	0.95155	0
bacteria	Vibrio_cholerae_O395_uid159869	0.95155	0
bacteria	Saccharophagus_degradans_2_40_uid57921	0.9515	0
bacteria	Bacteroides_thetaiotaomicron_VPI_5482_uid62913	0.95149	0
bacteria	Pantoea_ananatis_LMG_20103_uid46807	0.95147	0
bacteria	Chlamydia_pecorum_P787_uid221292	0.95144	0
bacteria	Corynebacterium_glutamicum_SCgG1_uid207285	0.95141	0
bacteria	Leptospira_interrogans_serovar_Copenhageni_Fiocruz_L1_130_uid58065	0.9514	0
bacteria	Shewanella_violacea_DSS12_uid47085	0.95138	0
bacteria	Salmonella_enterica_serovar_Typhimurium_D23580_uid86061	0.95136	0
bacteria	Stanieria_cyanosphaera_PCC_7437_uid183115	0.95134	0
bacteria	Cronobacter_sakazakii_ES15_uid167045	0.95133	0
bacteria	Cyanothece_ATCC_51142_uid59013	0.95131	0
bacteria	Yersinia_pestis_Angola_uid58485	0.95128	0
bacteria	Leptospira_interrogans_serovar_Lai_IPAV_uid161957	0.95125	0
bacteria	Escherichia_coli_536_uid58531	0.95124	0
bacteria	Corynebacterium_glutamicum_SCgG2_uid207286	0.95122	0
bacteria	Cyanothece_PCC_7822_uid52547	0.95119	0
bacteria	Thioalkalimicrobium_cyclicum_ALM1_uid67391	0.95119	0
bacteria	Chlamydophila_psittaci_6BC_uid63621	0.95118	0
bacteria	Eubacterium_siraeum_uid197160	0.95115	0
bacteria	Escherichia_coli_KO11FL_uid52593	0.95113	0
bacteria	Geobacillus_JF8_uid215234	0.95112	0
bacteria	Chlamydia_psittaci_MN_uid175573	0.95109	0
bacteria	Escherichia_coli_ABU_83972_uid161975	0.95109	0
bacteria	Neorickettsia_risticii_Illinois_uid58889	0.95109	0
bacteria	Escherichia_coli_IAI1_uid59377	0.95106	0
bacteria	Yersinia_enterocolitica_palearctica_Y11_uid162069	0.95103	0
bacteria	Polynucleobacter_necessarius_asymbioticus_QLW_P1DMWA_1_uid58611	0.95101	0
bacteria	Chlamydia_pecorum_W73_uid221291	0.95099	0
bacteria	Escherichia_coli_SMS_3_5_uid58919	0.95097	0
bacteria	Photorhabdus_asymbiotica_ATCC_43949_uid59243	0.95097	0
bacteria	Yersinia_pseudotuberculosis_IP_31758_uid58487	0.95096	0
bacteria	Gardnerella_vaginalis_409_05_uid43211	0.95091	0
bacteria	Thermotoga_maritima_MSB8_uid57723	0.95091	0
bacteria	Spirochaeta_coccoides_DSM_17374_uid66331	0.95089	0
bacteria	Pantoea_ananatis_PA13_uid162181	0.95085	0
bacteria	Klebsiella_pneumoniae_1084_uid174151	0.95084	0
bacteria	Paenibacillus_mucilaginosus_K02_uid162117	0.95083	0
bacteria	Paenibacillus_larvae_04_309_uid232355	0.95082	0
bacteria	Salmonella_enterica_serovar_Typhimurium_ST4_74_uid84393	0.95081	0
bacteria	Cryptobacterium_curtum_DSM_15641_uid59041	0.9508	0
bacteria	Gloeocapsa_PCC_7428_uid183112	0.9507	0
bacteria	Arcanobacterium_haemolyticum_DSM_20595_uid49489	0.95065	0
bacteria	Escherichia_coli_SE11_uid59425	0.95065	0
bacteria	Chroococcidiopsis_thermalis_PCC_7203_uid183002	0.95063	0
bacteria	Chlamydia_psittaci_WC_uid175577	0.9506	0
bacteria	Selenomonas_sputigena_ATCC_35185_uid55329	0.95057	0
bacteria	Thermocrinis_albus_DSM_14484_uid46231	0.95054	0
bacteria	Yersinia_pestis_KIM_10_uid57875	0.95054	0
bacteria	Pseudomonas_stutzeri_DSM_10701_uid170940	0.95052	0
bacteria	Thermovirga_lienii_DSM_17291_uid77129	0.95049	0
bacteria	Escherichia_coli_042_uid161985	0.95041	0
bacteria	Geobacillus_kaustophilus_HTA426_uid58227	0.95038	0
bacteria	Acidaminococcus_intestini_RyC_MR95_uid74445	0.95035	0
bacteria	Cyanothece_PCC_8801_uid59027	0.95027	0
bacteria	Ethanoligenens_harbinense_YUAN_3_uid46255	0.95027	0
bacteria	Faecalibacterium_prausnitzii_uid197157	0.95027	0
bacteria	Chlamydia_psittaci_VS225_uid175574	0.95024	0
bacteria	Prochlorococcus_marinus_CCMP1375_uid57995	0.95023	0
bacteria	Anaerolinea_thermophila_UNI_1_uid62245	0.95022	0
bacteria	Candidatus_Liberibacter_solanacearum_CLso_ZC1_uid61245	0.95021	0
bacteria	Enterobacter_aerogenes_EA1509E_uid187411	0.95021	0
bacteria	Moraxella_catarrhalis_BBH18_uid48809	0.95019	0
bacteria	Thermodesulfobacterium_OPB45_uid68283	0.95016	0
bacteria	Klebsiella_pneumoniae_JM45_uid215235	0.95012	0
bacteria	Nitrosomonas_AL212_uid55727	0.95011	0
bacteria	Desulfovibrio_salexigens_DSM_2638_uid59223	0.95008	0
bacteria	Leptospira_interrogans_serovar_Lai_56601_uid57881	0.95008	0
bacteria	Neorickettsia_sennetsu_Miyayama_uid57965	0.95008	0
bacteria	Escherichia_coli_IHE3034_uid162007	0.95007	0
bacteria	Salmonella_enterica_serovar_Heidelberg_SL476_uid58973	0.95005	0
bacteria	Klebsiella_pneumoniae_342_uid59145	0.95003	0
bacteria	Prevotella_ruminicola_23_uid47507	0.95003	0
bacteria	Escherichia_coli_UM146_uid162043	0.95002	0
bacteria	Chlamydia_trachomatis_L2b_Canada1_uid196798	0.95001	0
bacteria	Prochlorococcus_marinus_NATL1A_uid58423	0.94997	0
bacteria	Runella_slithyformis_DSM_19594_uid68317	0.94996	0
bacteria	Klebsiella_pneumoniae_NTUH_K2044_uid59073	0.9499	0
bacteria	Salmonella_enterica_serovar_Dublin_CT_02021853_uid58917	0.94988	0
bacteria	Bartonella_quintana_Toulouse_uid57635	0.94987	0
bacteria	Chlamydia_trachomatis_A_363_uid196769	0.94986	0
bacteria	Corynebacterium_glutamicum_ATCC_13032_uid57905	0.94986	0
bacteria	Yersinia_pestis_Antiqua_uid58607	0.94986	0
bacteria	Selenomonas_ruminantium_lactilytica_TAM6421_uid157247	0.94984	0
bacteria	Haliscomenobacter_hydrossis_DSM_1100_uid66777	0.94982	0
bacteria	Salmonella_enterica_serovar_Gallinarum_Pullorum_CDC1983_67_uid217770	0.94981	0
bacteria	Nitrosococcus_oceani_ATCC_19707_uid58403	0.9498	0
bacteria	Pseudomonas_fluorescens_A506_uid165185	0.9498	0
bacteria	Oceanimonas_GK1_uid81627	0.94976	0
bacteria	Cyanothece_PCC_8802_uid59143	0.94975	0
bacteria	Salmonella_enterica_serovar_Schwarzengrund_CVM19633_uid58915	0.94973	0
bacteria	Bacteroides_fragilis_NCTC_9343_uid57639	0.94971	0
bacteria	Erwinia_tasmaniensis_Et1_99_uid59029	0.94969	0
bacteria	Mannheimia_succiniciproducens_MBEL55E_uid58197	0.94969	0
bacteria	Halomonas_elongata_DSM_2581_uid52781	0.94965	0
bacteria	Prevotella_oral_taxon_299_F0039_uid45899	0.94964	7.03e-282
bacteria	Chlamydia_psittaci_CP3_uid175578	0.94964	0
bacteria	Pectobacterium_SCC3193_uid193707	0.94963	0
bacteria	Escherichia_coli_UMN026_uid62981	0.94962	0
bacteria	Desulfotomaculum_gibsoniae_DSM_7213_uid76945	0.94959	0
bacteria	Corynebacterium_kroppenstedtii_DSM_44385_uid59411	0.94957	0
bacteria	Escherichia_coli_KO11FL_uid162099	0.94956	0
bacteria	Pseudomonas_putida_GB_1_uid58735	0.94956	0
bacteria	Chlamydia_trachomatis_A_7249_uid196771	0.94954	0
bacteria	Pantoea_At_9b_uid55845	0.94952	0
bacteria	Lactobacillus_rhamnosus_GG_uid59313	0.94947	0
bacteria	Cronobacter_sakazakii_Sp291_uid189241	0.94944	0
bacteria	Shewanella_amazonensis_SB2B_uid58257	0.94941	0
bacteria	Janthinobacterium_Marseille_uid58603	0.9494	0
bacteria	Parabacteroides_distasonis_ATCC_8503_uid58301	0.9494	0
bacteria	Prochlorococcus_marinus_NATL2A_uid58359	0.94939	0
bacteria	Ruminococcus_albus_7_uid51721	0.94936	0
bacteria	uncultured_Sulfuricurvum_RIFRC_1_uid193658	0.94936	0
bacteria	Escherichia_coli_O103_H2_12009_uid41013	0.94935	0
bacteria	Bacteroides_xylanisolvens_XB1A_uid197168	0.94934	0
bacteria	Corynebacterium_diphtheriae_HC02_uid84317	0.94933	0
bacteria	Corynebacterium_resistens_DSM_45100_uid50555	0.94933	0
bacteria	Escherichia_coli_ETEC_H10407_uid161993	0.94933	0
bacteria	Spirochaeta_africana_DSM_8902_uid81779	0.94933	0
bacteria	Salmonella_enterica_serovar_Newport_SL254_uid58831	0.94932	0
bacteria	Escherichia_coli_NA114_uid162139	0.94931	0
bacteria	Dickeya_zeae_Ech1591_uid59297	0.9493	0
bacteria	Pantoea_vagans_C9_1_uid49871	0.9493	0
bacteria	Pseudomonas_fulva_12_X_uid67351	0.9493	0
bacteria	Bartonella_vinsonii_berkhoffii_Winnie_uid189951	0.94929	0
bacteria	Dickeya_dadantii_Ech703_uid59363	0.94927	0
bacteria	Synechococcus_PCC_7502_uid183008	0.94923	0
bacteria	Chromohalobacter_salexigens_DSM_3043_uid62921	0.94922	0
bacteria	Corynebacterium_pseudotuberculosis_42_02_A_uid159669	0.94922	0
bacteria	Salmonella_enterica_serovar_Gallinarum_pullorum_RKS5078_uid87035	0.9492	0
bacteria	Corynebacterium_ulcerans_809_uid159659	0.94918	0
bacteria	Chlamydia_psittaci_84_55_uid175571	0.94916	0
bacteria	Pseudomonas_putida_BIRD_1_uid162055	0.94913	0
bacteria	Bacteroides_vulgatus_ATCC_8482_uid58253	0.94911	0
bacteria	Chlamydia_trachomatis_L2_25667R_uid196786	0.94911	0
bacteria	Salmonella_enterica_serovar_Agona_SL483_uid59431	0.94909	0
bacteria	Salmonella_enterica_serovar_Bovismorbificans_3114_uid218006	0.94904	0
bacteria	Candidatus_Liberibacter_asiaticus_gxpsy_uid193764	0.94897	0
bacteria	Corynebacterium_glutamicum_ATCC_13032_uid193708	0.94896	0
bacteria	Pseudomonas_stutzeri_RCH2_uid184342	0.94895	0
bacteria	Chlamydia_trachomatis_A_5291_uid196770	0.94894	0
bacteria	Escherichia_coli_APEC_O78_uid187277	0.94893	0
bacteria	Clostridiales_genomosp__BVAB3_UPII9_5_uid46219	0.94891	0
bacteria	Shigella_flexneri_2a_301_uid62907	0.9489	0
bacteria	Candidatus_Liberibacter_asiaticus_psy62_uid59227	0.94889	0
bacteria	Corynebacterium_diphtheriae_INCA_402_uid83605	0.94888	0
bacteria	Klebsiella_pneumoniae_rhinoscleromatis_SB3432_uid203334	0.94884	0
bacteria	Pseudomonas_TKP_uid232248	0.94877	0
bacteria	Chlamydia_trachomatis_D_SotonD6_uid196774	0.94875	0
bacteria	Corynebacterium_diphtheriae_CDCE_8392_uid84295	0.94875	0
bacteria	Salmonella_enterica_serovar_Paratyphi_C_RKS4594_uid59063	0.94874	0
bacteria	Shigella_dysenteriae_Sd197_uid58213	0.94869	0
bacteria	Aeromonas_hydrophila_ML09_119_uid205540	0.94864	0
bacteria	Klebsiella_oxytoca_E718_uid170256	0.94864	0
bacteria	Pseudomonas_putida_F1_uid58355	0.94863	0
bacteria	Chlamydia_trachomatis_K_SotonK1_uid196782	0.94862	0
bacteria	Pseudomonas_putida_W619_uid58651	0.94862	0
bacteria	Chlamydia_trachomatis_D_SotonD5_uid196773	0.94861	0
bacteria	Chlamydia_trachomatis_uid196778	0.94861	0
bacteria	Chlamydia_trachomatis_uid196800	0.9486	0
bacteria	Escherichia_coli_O55_H7_RM12579_uid162153	0.9486	0
bacteria	Bacteroides_fragilis_638R_uid84217	0.94857	0
bacteria	Aeromonas_hydrophila_ATCC_7966_uid58617	0.94854	0
bacteria	Marinobacter_aquaeolei_VT8_uid59419	0.94853	0
bacteria	Carboxydothermus_hydrogenoformans_Z_2901_uid57821	0.94852	0
bacteria	Chlamydia_trachomatis_D_SotonD1_uid196772	0.94851	0
bacteria	Chlamydia_trachomatis_L3_404_LN_uid196797	0.94851	0
bacteria	Candidatus_Azobacteroides_pseudotrichonymphae_genomovar__CFP2_uid59163	0.9485	0
bacteria	Aeromonas_veronii_B565_uid66323	0.94848	0
bacteria	Pseudomonas_poae_RE_1_1_14_uid188480	0.94848	0
bacteria	Lactobacillus_rhamnosus_LOCK908_uid210958	0.94846	0
bacteria	Chlamydia_trachomatis_L1_115_uid196784	0.94845	0
bacteria	Corynebacterium_diphtheriae_HC01_uid84297	0.94845	0
bacteria	Lactobacillus_rhamnosus_ATCC_8530_uid162169	0.94845	0
bacteria	Methylophaga_JAM7_uid162949	0.94844	0
bacteria	Erwinia_amylovora_ATCC_49946_uid46943	0.94843	0
bacteria	Chlamydia_trachomatis_L2b_795_uid196791	0.94842	0
bacteria	Dickeya_dadantii_Ech586_uid42519	0.94842	0
bacteria	Tropheryma_whipplei_Twist_uid57705	0.94842	0
bacteria	Corynebacterium_callunae_DSM_20147_uid193714	0.94841	0
bacteria	Chlamydia_trachomatis_L2b_Ams4_uid196795	0.9484	0
bacteria	Spirosoma_linguale_DSM_74_uid43413	0.9484	0
bacteria	Escherichia_coli_S88_uid62979	0.94839	0
bacteria	Fibrobacter_succinogenes_S85_uid41169	0.94838	0
bacteria	Desulfurispirillum_indicum_S5_uid45897	0.94837	0
bacteria	Corynebacterium_pseudotuberculosis_258_uid167260	0.94834	0
bacteria	Rivularia_PCC_7116_uid182929	0.94834	0
bacteria	Candidatus_Portiera_aleyrodidarum_BT_QVLC_uid175570	0.94833	1.22e-123
bacteria	Chlamydia_trachomatis_L2b_Ams2_uid196793	0.94824	0
bacteria	Ectothiorhodospiraceae_bacterium_M19_40_uid199898	0.94821	0
bacteria	Methylotenera_301_uid49469	0.94818	0
bacteria	Chlamydia_trachomatis_L2b_Canada2_uid196799	0.94817	0
bacteria	Candidatus_Saccharibacteria_bacterium_RAAC3_TM7_1_uid230715	0.94816	0
bacteria	Arthrobacter_arilaitensis_Re117_uid53509	0.94815	0
bacteria	Desulfotomaculum_acetoxidans_DSM_771_uid59109	0.94815	0
bacteria	Pseudomonas_putida_NBRC_14164_uid208670	0.94815	0
bacteria	Chlamydophila_felis_Fe_C_56_uid57971	0.94813	0
bacteria	Chlamydia_trachomatis_E_Bour_uid196775	0.94811	0
bacteria	Chlamydia_trachomatis_L2b_Ams3_uid196794	0.94806	0
bacteria	Aeromonas_salmonicida_A449_uid58631	0.94805	0
bacteria	Pseudanabaena_PCC_7367_uid183004	0.94803	0
bacteria	Salmonella_enterica_arizonae_serovar_62_z4_z23__uid58191	0.94803	0
bacteria	Glaciecola_psychrophila_170_uid193711	0.94802	0
bacteria	Yersinia_pestis_A1122_uid158119	0.94802	0
bacteria	Chlamydia_trachomatis_E_SotonE4_uid196776	0.948	0
bacteria	Pseudomonas_fluorescens_F113_uid87037	0.948	0
bacteria	Bartonella_henselae_Houston_1_uid57745	0.94796	0
bacteria	Odoribacter_splanchnicus_DSM_20712_uid63397	0.94794	0
bacteria	Chlamydia_trachomatis_L2b_8200_07_uid196787	0.94793	0
bacteria	Chlamydia_trachomatis_L2b_Ams1_uid196792	0.94793	0
bacteria	Chlamydia_trachomatis_L2b_CV204_uid196790	0.94793	0
bacteria	Corynebacterium_pseudotuberculosis_Cp162_uid168258	0.94793	0
bacteria	Chlamydia_trachomatis_G_11222_uid161361	0.94792	0
bacteria	Chlamydia_trachomatis_L2b_LST_uid196789	0.94792	0
bacteria	Chlamydia_trachomatis_L2b_UCH_2_uid196788	0.94792	0
bacteria	Fibrobacter_succinogenes_S85_uid161919	0.94792	0
bacteria	Trichodesmium_erythraeum_IMS101_uid57925	0.94789	0
bacteria	Chlamydia_trachomatis_E_11023_uid161369	0.94788	0
bacteria	Escherichia_coli_HS_uid58393	0.94788	0
bacteria	Chlamydia_trachomatis_G_SotonG1_uid196779	0.94787	0
bacteria	Escherichia_coli_O7_K1_CE10_uid162115	0.94782	0
bacteria	Chlamydia_trachomatis_D_EC_uid159881	0.9478	0
bacteria	Chlamydia_trachomatis_L1_224_uid196785	0.94779	0
bacteria	Vibrio_cholerae_O1_2010EL_1786_uid78933	0.94776	0
bacteria	Dyadobacter_fermentans_DSM_18053_uid59049	0.94775	0
bacteria	Chlamydia_trachomatis_D_LC_uid159879	0.94774	0
bacteria	Pseudomonas_fluorescens_Pf_5_uid57937	0.94771	0
bacteria	Candidatus_Liberibacter_americanus_Sao_Paulo_uid227424	0.94767	0
bacteria	Brucella_ceti_TE10759_12_uid229880	0.94765	0
bacteria	Pseudomonas_fluorescens_SBW25_uid158693	0.94765	0
bacteria	Shigella_flexneri_5_8401_uid58583	0.94765	0
bacteria	Salmonella_enterica_serovar_Typhi_P_stx_12_uid87001	0.94764	0
bacteria	Prosthecochloris_aestuarii_DSM_271_uid58151	0.94762	0
bacteria	Chlamydia_trachomatis_L2b_Ams5_uid196796	0.94757	0
bacteria	Pleurocapsa_PCC_7327_uid183006	0.94756	0
bacteria	Chlamydia_trachomatis_RC_J_971_uid213395	0.94753	0
bacteria	Escherichia_coli_IAI39_uid59381	0.94752	0
bacteria	Truepera_radiovictrix_DSM_17093_uid49533	0.94748	0
bacteria	Shigella_sonnei_Ss046_uid58217	0.94745	0
bacteria	Bartonella_grahamii_as4aup_uid59405	0.94743	0
bacteria	Chlamydophila_caviae_GPIC_uid57783	0.94743	0
bacteria	Shigella_flexneri_2a_2457T_uid57991	0.94737	0
bacteria	Escherichia_coli_UMNK88_uid161991	0.94733	0
bacteria	Hirschia_baltica_ATCC_49814_uid59365	0.94729	0
bacteria	Citrobacter_rodentium_ICC168_uid43089	0.94727	0
bacteria	Corynebacterium_ulcerans_BR_AD22_uid68291	0.94725	0
bacteria	Corynebacterium_diphtheriae_VA01_uid84305	0.94724	0
bacteria	Corynebacterium_aurimucosum_ATCC_700975_uid59409	0.94723	0
bacteria	Escherichia_coli__clone_D_i14__uid162049	0.94721	0
bacteria	Escherichia_coli__clone_D_i2__uid162047	0.94721	0
bacteria	Pseudomonas_monteilii_SB3078_uid232252	0.94721	0
bacteria	Corynebacterium_diphtheriae_241_uid83607	0.94719	0
bacteria	Corynebacterium_diphtheriae_NCTC_13129_uid57691	0.94719	0
bacteria	Faecalibacterium_prausnitzii_L2_6_uid197183	0.94717	0
bacteria	Pseudomonas_monteilii_SB3101_uid232253	0.94717	0
bacteria	Chlamydia_trachomatis_E_SotonE8_uid196777	0.94715	0
bacteria	Escherichia_coli_55989_uid59383	0.94715	0
bacteria	Pseudomonas_putida_S16_uid68747	0.94713	0
bacteria	Chlamydia_psittaci_M56_uid175576	0.94711	0
bacteria	Corynebacterium_diphtheriae_C7__beta__uid84313	0.9471	0
bacteria	Salmonella_enterica_serovar_Newport_USMARC_S3124_1_uid213895	0.94709	0
bacteria	Ochrobactrum_anthropi_ATCC_49188_uid58921	0.94708	0
bacteria	Tolumonas_auensis_DSM_9187_uid59395	0.94707	0
bacteria	Corynebacterium_pseudotuberculosis_FRC41_uid50585	0.94706	0
bacteria	Chlamydia_trachomatis_Ia_SotonIa1_uid196780	0.94705	0
bacteria	Chlamydia_trachomatis_uid196781	0.94704	0
bacteria	Corynebacterium_pseudotuberculosis_1_06_A_uid159665	0.94703	0
bacteria	Pseudomonas_stutzeri_DSM_4166_uid162113	0.94702	0
bacteria	Chlamydophila_psittaci_Mat116_uid189026	0.94699	0
bacteria	Pseudomonas_stutzeri_CCUG_29243_uid168379	0.94697	0
bacteria	Chlamydia_trachomatis_RC_L2_55_uid213396	0.94696	0
bacteria	Thermobacillus_composti_KWC4_uid74021	0.94695	0
bacteria	Chlamydia_trachomatis_E_150_uid161403	0.94694	0
bacteria	Chlamydia_trachomatis_L1_440_LN_uid196783	0.94689	0
bacteria	Dehalogenimonas_lykanthroporepellens_BL_DC_9_uid48131	0.94688	0
bacteria	Escherichia_coli_O104_H4_2011C_3493_uid176127	0.94686	0
bacteria	Candidatus_Portiera_aleyrodidarum_BT_B_uid176373	0.94682	1.8e-135
bacteria	Escherichia_coli_O111_H__11128_uid41023	0.9468	0
bacteria	Pseudomonas_putida_HB3267_uid184078	0.94677	0
bacteria	Chlamydia_trachomatis_RC_J_943_uid213388	0.94674	0
bacteria	Mycoplasma_wenyonii_Massachusetts_uid170731	0.94666	6.9169e-322
bacteria	Chlamydophila_pneumoniae_CWL029_uid57811	0.94666	0
bacteria	Chlamydia_trachomatis_RC_J_966_uid213393	0.94665	0
bacteria	Corynebacterium_pseudotuberculosis_3_99_5_uid83609	0.94663	0
bacteria	Chlamydia_trachomatis_RC_L2_s_3_uid213390	0.94661	0
bacteria	Corynebacterium_diphtheriae_HC04_uid84301	0.9466	0
bacteria	Marinobacter_adhaerens_HP15_uid162009	0.94657	0
bacteria	Corynebacterium_pseudotuberculosis_1002_uid159677	0.94656	0
bacteria	Corynebacterium_pseudotuberculosis_PAT10_uid159671	0.94655	0
bacteria	Nostoc_PCC_7107_uid182932	0.94655	0
bacteria	Escherichia_coli_E24377A_uid58395	0.94652	0
bacteria	Cronobacter_turicensis_z3032_uid40821	0.9465	0
bacteria	Chlamydia_muridarum_Nigg_uid57785	0.94649	0
bacteria	Clostridium_SY8519_uid68705	0.94645	0
bacteria	Bacteroides_helcogenes_P_36_108_uid62135	0.94644	0
bacteria	Chlamydia_trachomatis_G_9301_uid161377	0.94644	0
bacteria	Chlamydia_trachomatis_434_Bu_uid61633	0.94641	0
bacteria	Chlamydia_trachomatis_RC_J_953_uid213389	0.94638	0
bacteria	Chlamydia_trachomatis_RC_L2_s_46_uid213386	0.94638	0
bacteria	Klebsiella_pneumoniae_HS11286_uid84387	0.94638	0
bacteria	Pseudomonas_syringae_B728a_uid57931	0.94638	0
bacteria	Corynebacterium_pseudotuberculosis_P54B96_uid157909	0.94632	0
bacteria	Chlamydia_trachomatis_A_HAR_13_uid58333	0.9463	0
bacteria	Chlamydia_trachomatis_IU888_uid193713	0.94628	0
bacteria	Chlamydia_trachomatis_IU824_uid193712	0.94625	0
bacteria	Corynebacterium_glutamicum_ATCC_13032_uid61611	0.94625	0
bacteria	Chloroflexus_aurantiacus_J_10_fl_uid57657	0.94623	0
bacteria	Corynebacterium_pseudotuberculosis_31_uid162167	0.94623	0
bacteria	Methylotenera_mobilis_JLW8_uid59373	0.94621	0
bacteria	Mycoplasma_ovis_Michigan_uid232247	0.94619	0
bacteria	Corynebacterium_ulcerans_0102_uid169879	0.94613	0
bacteria	Escherichia_coli_ED1a_uid59379	0.94607	0
bacteria	Chlamydia_trachomatis_D_UW_3_CX_uid57637	0.94598	0
bacteria	Alcanivorax_borkumensis_SK2_uid58169	0.94597	0
bacteria	Chlamydia_trachomatis_F_SWFPminus_uid222813	0.94597	0
bacteria	Chlamydia_trachomatis_B_TZ1A828_OT_uid59349	0.94596	0
bacteria	Chlamydia_trachomatis_F_SW5_uid167485	0.94595	0
bacteria	Bacteroides_salanitronis_DSM_18170_uid63269	0.94592	0
bacteria	Chlamydia_trachomatis_A2497_uid159863	0.9459	0
bacteria	Chlamydia_trachomatis_F_SW4_uid167484	0.9459	0
bacteria	Vibrio_harveyi_ATCC_BAA_1116_uid58957	0.9459	0
bacteria	Escherichia_coli_O157_H7_EDL933_uid57831	0.94589	0
bacteria	Eggerthella_YY7918_uid68707	0.94586	0
bacteria	Nostoc_punctiforme_PCC_73102_uid57767	0.94585	0
bacteria	Corynebacterium_pseudotuberculosis_I19_uid159673	0.94584	0
bacteria	Corynebacterium_glutamicum_MB001_uid214793	0.94582	0
bacteria	Escherichia_coli_O104_H4_2009EL_2050_uid175905	0.94582	0
bacteria	beta_proteobacterium_CB_uid191340	0.94576	0
bacteria	Corynebacterium_diphtheriae_31A_uid84309	0.94574	0
bacteria	Chlamydia_trachomatis_RC_F_69_uid213385	0.94573	0
bacteria	Pseudomonas_putida_H8234_uid208673	0.94572	0
bacteria	Chlamydia_trachomatis_L2b_UCH_1_proctitis_uid61635	0.9457	0
bacteria	Anabaena_variabilis_ATCC_29413_uid58043	0.94569	0
bacteria	Wigglesworthia_glossinidia_endosymbiont_of_Glossina_morsitans__Yale_colony__uid88075	0.94567	9.12e-303
bacteria	Coxiella_burnetii_RSA_331_uid58637	0.94567	0
bacteria	Chlamydia_trachomatis_E_SW3_uid167483	0.94566	0
bacteria	Chlamydia_trachomatis_E_C599_uid222812	0.94564	0
bacteria	Escherichia_coli_O157_H7_TW14359_uid59235	0.94563	0
bacteria	Shigella_sonnei_53G_uid84383	0.94558	0
bacteria	Escherichia_coli_O55_H7_CB9615_uid46655	0.94557	0
bacteria	Cronobacter_sakazakii_45402_uid231516	0.94556	0
bacteria	Chlamydia_trachomatis_RC_F_s_342_uid213391	0.94554	0
bacteria	Chlamydia_trachomatis_Sweden2_uid161995	0.94554	0
bacteria	Corynebacterium_pseudotuberculosis_C231_uid159675	0.94547	0
bacteria	Pantoea_ananatis_uid86861	0.94544	0
bacteria	Chlamydia_trachomatis_G_11074_uid161409	0.9454	0
bacteria	Nostoc_PCC_7120_uid57803	0.9454	0
bacteria	Corynebacterium_diphtheriae_BH8_uid84311	0.94539	0
bacteria	Chlamydophila_pecorum_E58_uid66295	0.94537	0
bacteria	Corynebacterium_diphtheriae_HC03_uid84299	0.94532	0
bacteria	Corynebacterium_pseudotuberculosis_316_uid89381	0.94531	0
bacteria	Cronobacter_sakazakii_ATCC_BAA_894_uid58145	0.94527	0
bacteria	Meiothermus_ruber_DSM_1279_uid46661	0.94524	0
bacteria	Chlorobaculum_parvum_NCIB_8327_uid59185	0.94522	0
bacteria	Bdellovibrio_bacteriovorus_Tiberius_uid182482	0.9452	0
bacteria	Orientia_tsutsugamushi_Ikeda_uid58869	0.94515	0
bacteria	Chlamydia_trachomatis_G_9768_uid161353	0.94512	0
bacteria	Chlamydia_trachomatis_L2_434_Bu_f__uid198644	0.94511	0
bacteria	Escherichia_coli_O104_H4_2009EL_2071_uid176128	0.94508	0
bacteria	Salmonella_bongori_Sbon_167_uid213088	0.94508	0
bacteria	Corynebacterium_diphtheriae_PW8_uid84303	0.94506	0
bacteria	Bdellovibrio_bacteriovorus_HD100_uid61595	0.94504	0
bacteria	Ruminococcus_uid197156	0.94503	0
bacteria	Chlamydia_trachomatis_B_Jali20_OT_uid59351	0.94502	0
bacteria	Candidatus_Saccharobacterium_alaburgensis_uid203361	0.94499	0
bacteria	Anabaena_cylindrica_PCC_7122_uid183339	0.94496	0
bacteria	Pusillimonas_T7_7_uid66391	0.94493	0
bacteria	Pseudomonas_putida_KT2440_uid57843	0.9449	0
bacteria	Synechocystis_PCC_6803_substr__GT_I_uid158059	0.94485	0
bacteria	Synechocystis_PCC_6803_substr__PCC_N_uid159835	0.94485	0
bacteria	Corynebacterium_urealyticum_DSM_7111_uid188688	0.94484	0
bacteria	Caldilinea_aerophila_DSM_14535___NBRC_104270_uid158165	0.94483	0
bacteria	Synechocystis_PCC_6803_substr__GT_I_uid157913	0.94483	0
bacteria	Chlamydia_trachomatis_J_6276tet1_uid213394	0.94481	0
bacteria	Synechocystis_PCC_6803_uid159873	0.94481	0
bacteria	Pseudomonas_VLB120_uid226717	0.94479	0
bacteria	Pseudomonas_brassicacearum_NFM421_uid66303	0.94476	0
bacteria	Calothrix_PCC_6303_uid183109	0.94474	0
bacteria	Chlamydia_trachomatis_L2_434_Bu_i__uid198643	0.94472	0
bacteria	Methylomicrobium_alcaliphilum_uid77119	0.94472	0
bacteria	Bartonella_bacilliformis_KC583_uid58533	0.94471	0
bacteria	Chlamydia_trachomatis_RC_J_s_122_uid213392	0.94471	0
bacteria	Escherichia_coli_O26_H11_11368_uid41021	0.94471	0
bacteria	Rothia_dentocariosa_ATCC_17931_uid49331	0.9447	0
bacteria	Candidatus_Zinderia_insecticola_CARI_uid52459	0.94467	8.98e-99
bacteria	Crinalium_epipsammum_PCC_9333_uid183113	0.94464	0
bacteria	Agrobacterium_vitis_S4_uid58249	0.94451	0
bacteria	Cellvibrio_japonicus_Ueda107_uid59139	0.94447	0
bacteria	Corynebacterium_pseudotuberculosis_267_uid162175	0.94447	0
bacteria	Meiothermus_ruber_DSM_1279_uid198526	0.94445	0
bacteria	Pseudomonas_fluorescens_Pf0_1_uid57591	0.94444	0
bacteria	Neisseria_meningitidis_8013_uid161967	0.9444	0
bacteria	Chlamydia_trachomatis_RC_F_s_852_uid213387	0.94433	0
bacteria	bacterium_BT_1_uid184079	0.94431	0
bacteria	Marinobacter_hydrocarbonoclasticus_ATCC_49840_uid162203	0.94429	0
bacteria	Eggerthella_lenta_DSM_2243_uid59079	0.94428	0
bacteria	Chelativorans_BNC1_uid58069	0.94426	0
bacteria	Escherichia_coli_O157_H7_EC4115_uid59091	0.94426	0
bacteria	Cylindrospermum_stagnale_PCC_7417_uid183111	0.94422	0
bacteria	Synechocystis_PCC_6803_uid57659	0.94422	0
bacteria	Synechocystis_PCC_6803_uid189748	0.94419	0
bacteria	Candidatus_Amoebophilus_asiaticus_5a2_uid58963	0.94416	0
bacteria	Escherichia_coli_UTI89_uid58541	0.94414	0
bacteria	Pseudomonas_mendocina_NK_01_uid66299	0.94414	0
bacteria	Sulfuricurvum_kujiense_DSM_16994_uid60789	0.94413	0
bacteria	Pseudomonas_stutzeri_A1501_uid58641	0.94409	0
bacteria	Photorhabdus_luminescens_laumondii_TTO1_uid61593	0.94406	0
bacteria	Pseudomonas_mendocina_ymp_uid58723	0.94397	0
bacteria	Advenella_kashmirensis_WT001_uid80859	0.94396	0
bacteria	Pseudomonas_fluorescens_CHA0_uid203393	0.94392	0
bacteria	Bifidobacterium_animalis_lactis_DSM_10140_uid59357	0.9439	0
bacteria	Pseudomonas_syringae_phaseolicola_1448A_uid58099	0.94387	0
bacteria	Escherichia_coli_Xuzhou21_uid163995	0.94386	0
bacteria	Bifidobacterium_animalis_lactis_Bl12_uid210081	0.94385	0
bacteria	Treponema_azotonutricium_ZAS_9_uid67365	0.94385	0
bacteria	Bartonella_clarridgeiae_73_uid62131	0.94381	0
bacteria	Bifidobacterium_animalis_lactis_Bl_04_uid59359	0.9438	0
bacteria	Bordetella_bronchiseptica_MO149_uid177517	0.94376	0
bacteria	Leptolyngbya_PCC_7376_uid182928	0.94372	0
bacteria	Thalassolituus_oleivorans_MIL_1_uid195604	0.94372	0
bacteria	Jonesia_denitrificans_DSM_20603_uid59053	0.94371	0
bacteria	Shigella_boydii_Sb227_uid58215	0.9437	0
bacteria	Chlamydia_trachomatis_A2497_uid159993	0.94369	0
bacteria	Bifidobacterium_animalis_lactis_BLC1_uid158867	0.94368	0
bacteria	Escherichia_coli_CFT073_uid57915	0.94365	0
bacteria	Desulfococcus_oleovorans_Hxd3_uid58777	0.94362	0
bacteria	Bifidobacterium_animalis_lactis_B420_uid163691	0.94358	0
bacteria	Chlorobium_chlorochromatii_CaD3_uid58375	0.94358	0
bacteria	Nostoc_PCC_7524_uid182933	0.94354	0
bacteria	Robiginitalea_biformata_HTCC2501_uid58285	0.94354	0
bacteria	Chlorobium_phaeobacteroides_BS1_uid58131	0.94352	0
bacteria	Desulfovibrio_piezophilus_C1TLV30_uid190704	0.94347	0
bacteria	Herminiimonas_arsenicoxydans_uid58291	0.94344	0
bacteria	Achromobacter_xylosoxidans_A8_uid59899	0.94341	0
bacteria	Neisseria_meningitidis_Z2491_uid57819	0.94341	0
bacteria	Bifidobacterium_animalis_lactis_V9_uid158865	0.9434	0
bacteria	Nitrosomonas_eutropha_C91_uid58363	0.94337	0
bacteria	Prochlorococcus_marinus_MIT_9211_uid58309	0.94336	0
bacteria	Corynebacterium_urealyticum_DSM_7109_uid61639	0.94333	0
bacteria	Desulfovibrio_hydrothermalis_AM13___DSM_14728_uid184831	0.94333	0
bacteria	Neisseria_meningitidis_FAM18_uid57825	0.94331	0
bacteria	Pseudomonas_putida_UW4_uid182733	0.9433	0
bacteria	Corynebacterium_glutamicum_R_uid58897	0.94329	0
bacteria	Halorhodospira_halophila_SL1_uid58473	0.94329	0
bacteria	Microcoleus_PCC_7113_uid183114	0.94327	0
bacteria	Agrobacterium_H13_3_uid63403	0.94318	0
bacteria	Escherichia_coli_O157_H7_uid57781	0.94315	0
bacteria	Nitrosomonas_Is79A3_uid68745	0.94315	0
bacteria	Corynebacterium_maris_DSM_45190_uid214081	0.94313	0
bacteria	Cyanothece_PCC_7425_uid59435	0.94311	0
bacteria	Roseobacter_litoralis_Och_149_uid54719	0.9431	0
bacteria	Chlamydophila_pneumoniae_J138_uid57829	0.94305	0
bacteria	Candidatus_Cloacamonas_acidaminovorans_Evry_uid62959	0.94303	0
bacteria	Sulfuricella_denitrificans_skB26_uid170240	0.943	0
bacteria	Ruminococcus_champanellensis_18P13_uid197169	0.94293	0
bacteria	Polynucleobacter_necessarius_STIR1_uid58967	0.94291	0
bacteria	Buchnera_aphidicola_Sg__Schizaphis_graminum__uid57913	0.94286	8.12e-262
bacteria	Bifidobacterium_animalis_lactis_AD011_uid58911	0.94284	0
bacteria	Corynebacterium_halotolerans_YIM_70093___DSM_44683_uid189953	0.94284	0
bacteria	Deinococcus_peraridilitoris_DSM_19664_uid183485	0.94281	0
bacteria	Shigella_flexneri_2002017_uid159233	0.94281	0
bacteria	Corynebacterium_argentoratense_DSM_44202_uid217419	0.94278	0
bacteria	Pseudomonas_entomophila_L48_uid58639	0.94274	0
bacteria	Corynebacterium_pseudotuberculosis_CIP_52_97_uid159667	0.94269	0
bacteria	Teredinibacter_turnerae_T7901_uid59267	0.94268	0
bacteria	Erwinia_pyrifoliae_Ep1_96_uid40659	0.94267	0
bacteria	Corynebacterium_jeikeium_K411_uid58399	0.94263	0
bacteria	Simiduia_agarivorans_SA1_uid177713	0.94262	0
bacteria	Moorella_thermoacetica_ATCC_39073_uid58051	0.94261	0
bacteria	Candidatus_Sulcia_muelleri_CARI_uid52535	0.94259	3.25e-118
bacteria	Candidatus_Portiera_aleyrodidarum_BT_B_uid173859	0.94253	6.27e-123
bacteria	delta_proteobacterium_BABL1_uid230716	0.94252	0
bacteria	uncultured_Termite_group_1_bacterium_phylotype_Rs_D17_uid59059	0.94249	0
bacteria	Erwinia_Ejp617_uid159955	0.94244	0
bacteria	Brachybacterium_faecium_DSM_4810_uid58649	0.9424	0
bacteria	Chlamydophila_pneumoniae_AR39_uid57809	0.94238	0
bacteria	Edwardsiella_tarda_C07_087_uid193773	0.94234	0
bacteria	Bifidobacterium_dentium_Bd1_uid43091	0.9423	0
bacteria	Arthrobacter_Rue61a_uid174511	0.94225	0
bacteria	Yersinia_pestis_biovar_Medievalis_Harbin_35_uid158537	0.9422	0
bacteria	_Nostoc_azollae__0708_uid49725	0.9422	0
bacteria	Geobacillus_thermoleovorans_CCB_US3_UF5_uid82949	0.94207	0
bacteria	Methylobacillus_flagellatus_KT_uid58049	0.94207	0
bacteria	Bordetella_bronchiseptica_253_uid178913	0.942	0
bacteria	Chlamydia_trachomatis_C_TW_3_uid232251	0.94196	0
bacteria	Pseudomonas_resinovorans_NBRC_106553_uid208671	0.94196	0
bacteria	Pseudomonas_putida_DOT_T1E_uid171260	0.94194	0
bacteria	Brucella_abortus_S19_uid58873	0.94193	0
bacteria	Bifidobacterium_animalis_ATCC_25527_uid162513	0.94189	0
bacteria	Candidatus_Sulcia_muelleri_DMIN_uid47075	0.94187	4.44e-108
bacteria	Methylovorus_glucosetrophus_SIP3_4_uid59367	0.94187	0
bacteria	Desulfomonile_tiedjei_DSM_6799_uid168320	0.94184	0
bacteria	Thermovibrio_ammonificans_HB_1_uid62095	0.94183	0
bacteria	Anaplasma_marginale_Florida_uid58577	0.94171	0
bacteria	Syntrophothermus_lipocalidus_DSM_12680_uid49527	0.94158	0
bacteria	Arthrobacter_aurescens_TC1_uid58109	0.94154	0
bacteria	Candidatus_Kinetoplastibacterium_blastocrithidii__ex_Strigomonas_culicis__uid183629	0.94152	0
bacteria	Jannaschia_CCS1_uid58147	0.94142	0
bacteria	Anaplasma_marginale_Maries_uid57629	0.94135	0
bacteria	Methylomonas_methanica_MC09_uid67363	0.94135	0
bacteria	Anabaena_90_uid179383	0.94133	0
bacteria	Bordetella_parapertussis_12822_uid57615	0.94132	0
bacteria	Candidatus_Sulcia_muelleri_SMDSEM_uid59393	0.94131	3.43e-115
bacteria	Chlamydophila_pneumoniae_LPCoLN_uid159529	0.94128	0
bacteria	Nitrosococcus_halophilus_Nc4_uid46803	0.94122	0
bacteria	Dickeya_dadantii_3937_uid52537	0.94118	0
bacteria	Xylella_fastidiosa_M12_uid58763	0.94116	0
bacteria	Methylovorus_MP688_uid60723	0.9411	0
bacteria	Pseudomonas_syringae_tomato_DC3000_uid57967	0.94106	0
bacteria	Bifidobacterium_animalis_lactis_ATCC_27673_uid222803	0.94103	0
bacteria	Ferrimonas_balearica_DSM_9799_uid53371	0.94099	0
bacteria	Rhizobium_IRBG74_uid222820	0.94098	0
bacteria	Thermodesulfatator_indicus_DSM_15286_uid68285	0.94093	0
bacteria	Brucella_ceti_TE28753_12_uid229879	0.94088	0
bacteria	Agrobacterium_fabrum_C58_uid57865	0.94085	0
bacteria	Arthrobacter_phenanthrenivorans_Sphe3_uid63629	0.94084	0
bacteria	Spiribacter_UAH_SP71_uid226111	0.94084	0
bacteria	Chamaesiphon_minutus_PCC_6605_uid183005	0.94081	0
bacteria	Synechococcus_PCC_6312_uid182934	0.94073	0
bacteria	Neisseria_meningitidis_WUE_2594_uid162093	0.9407	0
bacteria	Plautia_stali_symbiont_uid65033	0.9407	0
bacteria	Bordetella_pertussis_Tohama_I_uid57617	0.94068	0
bacteria	Rhodococcus_erythropolis_CCM2595_uid216088	0.94067	0
bacteria	Xylella_fastidiosa_Temecula1_uid57869	0.94062	0
bacteria	Pseudomonas_stutzeri_ATCC_17588___LMG_11199_uid68749	0.94058	0
bacteria	Sinorhizobium_meliloti_AK83_uid52607	0.94056	0
bacteria	Edwardsiella_tarda_FL6_60_uid159657	0.94055	0
bacteria	Propionibacterium_acnes_6609_uid162137	0.9405	0
bacteria	Bordetella_pertussis_CS_uid158859	0.94048	0
bacteria	Chlorobium_limicola_DSM_245_uid58127	0.94046	0
bacteria	Rhizobium_leguminosarum_bv__trifolii_WSM1325_uid58991	0.94045	0
bacteria	Geitlerinema_PCC_7407_uid183007	0.94042	0
bacteria	Nitrosospira_multiformis_ATCC_25196_uid58361	0.94039	0
bacteria	Anaplasma_marginale_Gypsy_Plains_uid227217	0.94036	0
bacteria	Polaromonas_JS666_uid58207	0.94036	0
bacteria	Bradyrhizobium_S23321_uid158167	0.94035	0
bacteria	Coxiella_burnetii_RSA_493_uid57631	0.94034	0
bacteria	Bacteroides_fragilis_YCH46_uid58195	0.94033	0
bacteria	Arthrobacter_chlorophenolicus_A6_uid58969	0.94026	0
bacteria	Rhizobium_leguminosarum_bv__trifolii_WSM2304_uid58997	0.94021	0
bacteria	Propionibacterium_acnes_TypeIA2_P_acn31_uid80733	0.9402	0
bacteria	Propionibacterium_acnes_TypeIA2_P_acn33_uid80745	0.9402	0
bacteria	Chloroflexus_aggregans_DSM_9485_uid58621	0.94017	0
bacteria	Thioalkalivibrio_K90mix_uid46181	0.94016	0
bacteria	Propionibacterium_acnes_HL096PA1_uid198524	0.94015	0
bacteria	Serratia_symbiotica__Cinara_cedri__uid82363	0.94012	2.0928e-315
bacteria	Brucella_melitensis_NI_uid158853	0.94008	0
bacteria	Bordetella_parapertussis_18323_uid175569	0.94004	0
bacteria	Fibrella_aestuarina_uid178352	0.94004	0
bacteria	Alcanivorax_dieselolei_B5_uid176364	0.94002	0
bacteria	Coxiella_burnetii_Dugway_5J108_111_uid58629	0.94002	0
bacteria	Paenibacillus_mucilaginosus_KNP414_uid68311	0.93999	0
bacteria	Roseobacter_denitrificans_OCh_114_uid58597	0.93999	0
bacteria	Propionibacterium_acnes_TypeIA2_P_acn17_uid80735	0.93997	0
bacteria	Candidatus_Carsonella_ruddii_HT_isolate_Thao2000_uid172735	0.93992	1.54e-84
bacteria	Bordetella_bronchiseptica_RB50_uid57613	0.9399	0
bacteria	Pelagibacterium_halotolerans_B2_uid74393	0.93988	0
bacteria	Propionibacterium_avidum_44067_uid197361	0.93987	0
bacteria	Coxiella_burnetii_CbuG_Q212_uid58893	0.93983	0
[truncated: 1,800 more rows]

## Sheet: R>0.9
three domains	species name	pearson correlation coeflicient	p-value
archaea	Haloquadratum_walsbyi_C23_uid162019	0.97002	0
archaea	Methanobacterium_AL_21_uid63623	0.97002	0
archaea	Picrophilus_torridus_DSM_9790_uid58041	0.96938	0
archaea	Ferroplasma_acidarmanus_fer1_uid54095	0.96886	0
archaea	Methanobrevibacter_AbM4_uid206516	0.96866	0
archaea	Methanobacterium_SWAN_1_uid67359	0.9685	0
archaea	Methanosphaera_stadtmanae_DSM_3091_uid58407	0.96784	0
archaea	Haloquadratum_walsbyi_DSM_16790_uid58673	0.9665	0
archaea	Methanobrevibacter_ruminantium_M1_uid45857	0.96646	0
archaea	Caldisphaera_lagunensis_DSM_15908_uid183486	0.96631	0
archaea	Methanobrevibacter_smithii_ATCC_35061_uid58827	0.96614	0
archaea	Sulfolobus_acidocaldarius_DSM_639_uid58379	0.96585	0
archaea	Methanococcus_maripaludis_X1_uid70729	0.96548	0
archaea	Thermoplasma_volcanium_GSS1_uid57751	0.96543	0
archaea	Natrialba_magadii_ATCC_43099_uid46245	0.96513	0
archaea	Haloarcula_hispanica_ATCC_33960_uid72475	0.96481	0
archaea	Haloarcula_hispanica_N601_uid230920	0.96435	0
archaea	Sulfolobus_islandicus_HVE10_4_uid162067	0.96432	0
archaea	Halalkalicoccus_jeotgali_B3_uid50305	0.96399	0
archaea	Methanohalobium_evestigatum_Z_7303_uid49857	0.9639	0
archaea	Sulfolobus_islandicus_M_14_25_uid58849	0.96386	0
archaea	Sulfolobus_islandicus_L_S_2_15_uid58871	0.96383	0
archaea	Sulfolobus_islandicus_REY15A_uid162071	0.96377	0
archaea	Haloarcula_marismortui_ATCC_43049_uid57719	0.96349	0
archaea	Methanobacterium_MB1_uid231690	0.96334	0
archaea	Sulfolobus_islandicus_M_16_27_uid58851	0.96321	0
archaea	Methanothermococcus_okinawensis_IH1_uid51535	0.96296	0
archaea	Methanococcus_maripaludis_C5_uid58741	0.96288	0
archaea	Methanococcus_voltae_A3_uid49529	0.96284	0
archaea	Halopiger_xanaduensis_SH_6_uid68105	0.96271	0
archaea	Sulfolobus_islandicus_LAL14_1_uid197216	0.96266	0
archaea	Sulfolobus_islandicus_M_16_4_uid58841	0.96256	0
archaea	Halorhabdus_utahensis_DSM_12940_uid59189	0.96251	0
archaea	Halogeometricum_borinquense_DSM_11551_uid54919	0.96197	0
archaea	Sulfolobus_acidocaldarius_SUSAZ_uid232254	0.9618	0
archaea	Acidianus_hospitalis_W1_uid66875	0.96179	0
archaea	Natronobacterium_gregoryi_SP2_uid74439	0.96168	0
archaea	halophilic_archaeon_DL31_uid72619	0.96162	0
archaea	Sulfolobus_tokodaii_7_uid57807	0.96156	0
archaea	Methanococcus_maripaludis_S2_uid58035	0.9615	0
archaea	Sulfolobus_acidocaldarius_N8_uid189027	0.96148	0
archaea	Thermoplasma_acidophilum_DSM_1728_uid61573	0.96133	0
archaea	Natronococcus_occultus_SP4_uid184863	0.96127	0
archaea	Halomicrobium_mukohataei_DSM_12286_uid59107	0.96116	0
archaea	Methanococcus_maripaludis_C7_uid58847	0.96114	0
archaea	Natronomonas_pharaonis_DSM_2160_uid58435	0.96105	0
archaea	Methanoplanus_petrolearius_DSM_11571_uid52695	0.96103	0
archaea	Sulfolobus_acidocaldarius_Ron12_I_uid189028	0.96102	0
archaea	Methanosalsum_zhilinae_DSM_4017_uid68249	0.96094	0
archaea	Sulfolobus_islandicus_Y_G_57_14_uid58923	0.96088	0
archaea	Salinarchaeum_laminariae_Harcht_Bsk1_uid207001	0.9607	0
archaea	Sulfolobus_islandicus_L_D_8_5_uid43679	0.9605	0
archaea	Methanococcus_maripaludis_C6_uid58947	0.96048	0
archaea	Haloferax_mediterranei_ATCC_33500_uid167315	0.96011	0
archaea	Natrinema_pellirubrum_DSM_15624_uid74437	0.95994	0
archaea	Sulfolobus_solfataricus_98_2_uid167998	0.95958	0
archaea	Halovivax_ruber_XH_70_uid184819	0.95948	0
archaea	Halobacterium_salinarum_R1_uid61571	0.95925	0
archaea	Methanococcus_vannielii_SB_uid58767	0.95916	0
archaea	Sulfolobus_islandicus_Y_N_15_51_uid58825	0.9591	0
archaea	Methanocella_paludicola_SANAE_uid42887	0.95874	0
archaea	Methanococcoides_burtonii_DSM_6242_uid58023	0.95867	0
archaea	Haloterrigena_turkmenica_DSM_5511_uid43501	0.95787	0
archaea	Halorubrum_lacusprofundi_ATCC_49239_uid58807	0.95755	0
archaea	Methanococcus_aeolicus_Nankai_3_uid58823	0.95743	0
archaea	Methanocaldococcus_FS406_22_uid42499	0.95679	0
archaea	Halorhabdus_tiamatea_SARL4B_uid214082	0.95642	0
archaea	Aciduliprofundum_boonei_T469_uid43333	0.95639	0
archaea	Methanohalophilus_mahii_DSM_5219_uid47313	0.95635	0
archaea	Sulfolobus_solfataricus_P2_uid57721	0.95634	0
archaea	Methanosarcina_barkeri_Fusaro_uid57715	0.95626	0
archaea	Methanocorpusculum_labreanum_Z_uid58785	0.95595	0
archaea	Natronomonas_moolapensis_8_8_11_uid190182	0.95568	0
archaea	Candidatus_Nitrosopumilus_AR2_uid176130	0.95564	0
archaea	Nitrosopumilus_maritimus_SCM1_uid58903	0.95523	0
archaea	Candidatus_Nitrosopumilus_koreensis_AR1_uid176129	0.95505	0
archaea	Metallosphaera_cuprina_Ar_4_uid66329	0.95492	0
archaea	Methanosarcina_mazei_Go1_uid57893	0.9548	0
archaea	Methanocaldococcus_infernus_ME_uid48803	0.95477	0
archaea	Methanomassiliicoccus_Mx1_Issoire_uid207287	0.95467	0
archaea	Thermococcus_barophilus_MP_uid54733	0.95454	0
archaea	Metallosphaera_sedula_DSM_5348_uid58717	0.95437	0
archaea	Halobacterium_NRC_1_uid57769	0.95435	0
archaea	Haloferax_volcanii_DS2_uid46845	0.95434	0
archaea	Methanomethylovorans_hollandica_DSM_15978_uid184864	0.95429	0
archaea	Caldivirga_maquilingensis_IC_167_uid58711	0.95381	0
archaea	Methanocaldococcus_vulcanius_M7_uid41131	0.95376	0
archaea	Methanocella_conradii_HZ254_uid157911	0.95283	0
archaea	Desulfurococcus_fermentans_DSM_16532_uid75119	0.95275	0
archaea	Aciduliprofundum_MAR08_339_uid184407	0.95223	0
archaea	Thermococcus_sibiricus_MM_739_uid59399	0.95203	0
archaea	Candidatus_Caldiarchaeum_subterraneum_uid227223	0.95139	0
archaea	Thermofilum_1910b_uid215374	0.95133	0
archaea	Pyrococcus_ST04_uid167261	0.95118	0
archaea	Thermococcus_litoralis_DSM_5473_uid82997	0.95087	0
archaea	Methanosarcina_acetivorans_C2A_uid57879	0.95085	0
archaea	Pyrococcus_abyssi_GE5_uid62903	0.95021	0
archaea	Pyrococcus_NA2_uid66551	0.94943	0
archaea	Methanocaldococcus_fervens_AG86_uid59347	0.94929	0
archaea	Methanosarcina_mazei_Tuc01_uid190185	0.94924	0
archaea	Ferroglobus_placidus_DSM_10642_uid40863	0.94898	0
archaea	Methanocaldococcus_jannaschii_DSM_2661_uid57713	0.94895	0
archaea	Thermosphaera_aggregans_DSM_11486_uid48993	0.94892	0
archaea	Methanotorris_igneus_Kol_5_uid67321	0.94825	0
archaea	Methanolobus_psychrophilus_R15_uid177925	0.94809	0
archaea	Thermococcus_onnurineus_NA1_uid59043	0.94808	0
archaea	Methanothermus_fervidus_DSM_2088_uid60167	0.94784	0
archaea	Pyrococcus_furiosus_COM1_uid169620	0.94771	0
archaea	Pyrococcus_horikoshii_OT3_uid57753	0.9476	0
archaea	Fervidicoccus_fontis_Kam940_uid162201	0.94731	0
archaea	Methanocella_arvoryzae_MRE50_uid61623	0.94717	0
archaea	Pyrococcus_furiosus_DSM_3638_uid57873	0.947	0
archaea	Methanoregula_boonei_6A8_uid58815	0.94672	0
archaea	Thermococcus_4557_uid70841	0.94604	0
archaea	Staphylothermus_marinus_F1_uid58719	0.94582	0
archaea	Desulfurococcus_kamchatkensis_1221n_uid59133	0.9455	0
archaea	Candidatus_Korarchaeum_cryptofilum_OPF8_uid58601	0.94519	0
archaea	Vulcanisaeta_moutnovskia_768_28_uid63631	0.94515	0
archaea	Methanospirillum_hungatei_JF_1_uid58181	0.94497	0
archaea	Thermococcus_CL1_uid168259	0.94487	0
archaea	Archaeoglobus_sulfaticallidus_PM70_1_uid201033	0.94478	0
archaea	Methanosphaerula_palustris_E1_9c_uid59193	0.94471	0
archaea	Ignisphaera_aggregans_DSM_17230_uid51875	0.94409	0
archaea	Thermococcus_kodakarensis_KOD1_uid58225	0.94383	0
archaea	Archaeoglobus_profundus_DSM_5631_uid43493	0.94301	0
archaea	Methanoregula_formicicum_SMSP_uid184406	0.94287	0
archaea	Methanothermobacter_marburgensis_Marburg_uid51637	0.94236	0
archaea	Nanoarchaeum_equitans_Kin4_M_uid58009	0.94161	4.89e-256
archaea	Thermogladius_1633_uid167488	0.94144	0
archaea	Vulcanisaeta_distributa_DSM_14429_uid52827	0.94138	0
archaea	Candidatus_Nitrososphaera_gargensis_Ga9_2_uid176707	0.94131	0
archaea	Pyrobaculum_arsenaticum_DSM_13514_uid58409	0.94073	0
archaea	Staphylothermus_hellenicus_DSM_12710_uid45893	0.94036	0
archaea	Archaeoglobus_veneficus_SNP6_uid65269	0.94033	0
archaea	Methanoculleus_marisnigri_JR1_uid58561	0.94019	0
archaea	Thermofilum_pendens_Hrk_5_uid58563	0.93931	0
archaea	Pyrobaculum_islandicum_DSM_4184_uid58635	0.93922	0
archaea	Thermococcus_AM4_uid54735	0.93914	0
archaea	Desulfurococcus_mucosus_DSM_2162_uid62227	0.93876	0
archaea	Archaeoglobus_fulgidus_DSM_4304_uid57717	0.93875	0
archaea	Thermococcus_gammatolerans_EJ3_uid59389	0.9387	0
archaea	Thermoplasmatales_archaeon_BRNA1_uid195930	0.93858	0
archaea	Pyrobaculum_calidifontis_JCM_11548_uid58787	0.93721	0
archaea	Pyrococcus_yayanosii_CH1_uid68281	0.9369	0
archaea	Methanothermobacter_thermautotrophicus_Delta_H_uid57877	0.93687	0
archaea	Pyrobaculum_oguniense_TE7_uid84411	0.93667	0
archaea	Acidilobus_saccharovorans_345_15_uid51395	0.93641	0
archaea	Methanosaeta_concilii_GP6_uid66207	0.93568	0
archaea	Pyrobaculum_aerophilum_IM2_uid57727	0.93522	0
archaea	Methanoculleus_bourgensis_MS2_uid171377	0.93467	0
archaea	Thermoproteus_uzoniensis_768_20_uid65089	0.93074	0
archaea	Ignicoccus_hospitalis_KIN4_I_uid58365	0.9292	0
archaea	Thermoproteus_tenax_Kra_1_uid74443	0.92663	0
archaea	Pyrobaculum_neutrophilum_V24Sta_uid58421	0.92662	0
archaea	Pyrobaculum_1860_uid82379	0.9258	0
archaea	Methanosaeta_thermophila_PT_uid58469	0.92383	0
archaea	Pyrolobus_fumarii_1A_uid73415	0.91751	0
archaea	Aeropyrum_pernix_K1_uid57757	0.91667	0
archaea	Hyperthermus_butylicus_DSM_5456_uid57755	0.91663	0
archaea	Aeropyrum_camini_SY1___JCM_12091_uid222311	0.91584	0
archaea	Methanosaeta_harundinacea_6Ac_uid81199	0.91147	0
archaea	Natrinema_J7_uid171337	0.90786	0
bacteria	Staphylococcus_aureus_ST228_16035_uid193757	0.98443	0
bacteria	Staphylococcus_aureus_uid193758	0.98441	0
bacteria	Staphylococcus_aureus_ST228_10388_uid193754	0.9844	0
bacteria	Staphylococcus_aureus_ST228_15532_uid193756	0.98438	0
bacteria	Staphylococcus_aureus_uid193759	0.98437	0
bacteria	Staphylococcus_aureus_ST228_10497_uid193755	0.98436	0
bacteria	Staphylococcus_aureus_ST228_18412_uid193760	0.98426	0
bacteria	Staphylococcus_aureus_ST228_18583_uid193761	0.98426	0
bacteria	Staphylococcus_warneri_SG1_uid187059	0.97928	0
bacteria	Staphylococcus_aureus_MSHR1132_uid89393	0.97914	0
bacteria	Staphylococcus_aureus_SA40_uid221289	0.97899	0
bacteria	Lactobacillus_salivarius_CECT_5713_uid162005	0.97898	0
bacteria	Staphylococcus_pasteuri_SP1_uid226267	0.97898	0
bacteria	Staphylococcus_saprophyticus_ATCC_15305_uid58411	0.9788	0
bacteria	Staphylococcus_aureus_LGA251_uid159391	0.97872	0
bacteria	Staphylococcus_aureus_SA957_uid221288	0.97869	0
bacteria	Staphylococcus_aureus_ECT_R_2_uid159389	0.9786	0
bacteria	Staphylococcus_aureus_MSSA476_uid57841	0.97858	0
bacteria	Staphylococcus_aureus_HO_5096_0412_uid162163	0.97857	0
bacteria	Staphylococcus_carnosus_TM300_uid59401	0.97853	0
bacteria	Staphylococcus_aureus_M1_uid197263	0.97852	0
bacteria	Staphylococcus_aureus_11819_97_uid159981	0.97842	0
bacteria	Staphylococcus_aureus_N315_uid57837	0.97842	0
bacteria	Staphylococcus_aureus_M013_uid88065	0.97838	0
bacteria	Oceanobacillus_iheyensis_HTE831_uid57867	0.97812	0
bacteria	Staphylococcus_aureus_JKD6159_uid159691	0.97807	0
bacteria	Staphylococcus_aureus_USA300_FPR3757_uid58555	0.97803	0
bacteria	Staphylococcus_aureus_Mu3_uid58817	0.97792	0
bacteria	Staphylococcus_aureus_MW2_uid57903	0.97787	0
bacteria	Staphylococcus_aureus_RF122_uid57661	0.97778	0
bacteria	Staphylococcus_haemolyticus_JCSC1435_uid62919	0.97777	0
bacteria	Staphylococcus_aureus_55_2053_uid55909	0.97776	0
bacteria	alpha_proteobacterium_HIMB5_uid175779	0.97762	0
bacteria	Staphylococcus_lugdunensis_HKU09_01_uid46233	0.97762	0
bacteria	Staphylococcus_aureus_04_02981_uid161969	0.9776	0
bacteria	Staphylococcus_aureus_ST398_uid159247	0.9776	0
bacteria	Staphylococcus_aureus_JH9_uid58455	0.97757	0
bacteria	Staphylococcus_aureus_Mu50_uid57835	0.97755	0
bacteria	Staphylococcus_lugdunensis_N920143_uid162143	0.97755	0
bacteria	Staphylococcus_aureus_JH1_uid58457	0.97751	0
bacteria	Staphylococcus_aureus_VC40_uid88071	0.97745	0
bacteria	Staphylococcus_aureus_Bmb9393_uid210640	0.97737	0
bacteria	Staphylococcus_aureus_6850_uid217772	0.97731	0
bacteria	Fusobacterium_nucleatum_ATCC_25586_uid57885	0.97726	0
bacteria	Staphylococcus_aureus_ED98_uid41455	0.97721	0
bacteria	Staphylococcus_aureus_CC45_uid209174	0.97719	0
bacteria	Staphylococcus_aureus_TW20_uid159241	0.97717	0
bacteria	Staphylococcus_aureus_Newman_uid58839	0.97712	0
bacteria	Staphylococcus_aureus_T0131_uid159861	0.97709	0
bacteria	Staphylococcus_aureus_ED133_uid159689	0.97705	0
bacteria	Staphylococcus_aureus_USA300_TCH1516_uid58925	0.97694	0
bacteria	Staphylococcus_aureus_JKD6008_uid159855	0.9769	0
bacteria	Staphylococcus_aureus_Z172_uid225604	0.97685	0
bacteria	Staphylococcus_aureus_TCH60_uid159859	0.97678	0
bacteria	Staphylococcus_aureus_COL_uid57797	0.97676	0
bacteria	alpha_proteobacterium_HIMB59_uid175778	0.97668	0
bacteria	Clostridium_perfringens_13_uid57681	0.97651	0
bacteria	Staphylococcus_aureus_MRSA252_uid57839	0.97646	0
bacteria	Candidatus_Pelagibacter_ubique_HTCC1062_uid58401	0.97643	0
bacteria	Fusobacterium_3_1_36A2_uid55995	0.97642	0
bacteria	Lactobacillus_johnsonii_NCC_533_uid58029	0.97635	0
bacteria	Staphylococcus_pseudintermedius_HKU10_03_uid62125	0.97632	0
bacteria	Staphylococcus_aureus_NCTC_8325_uid57795	0.9761	0
bacteria	Campylobacter_jejuni_ICDCCJ07001_uid61249	0.97593	0
bacteria	Clostridium_difficile_CD196_uid41017	0.97589	0
bacteria	Macrococcus_caseolyticus_JCSC5402_uid59003	0.97583	0
bacteria	Staphylococcus_aureus_08BA02176_uid175257	0.97579	0
bacteria	Staphylococcus_aureus_CN1_uid217769	0.97577	0
bacteria	Staphylococcus_pseudintermedius_ED99_uid162109	0.97577	0
bacteria	Clostridium_perfringens_SM101_uid58117	0.97558	0
bacteria	Bacillus_thuringiensis_serovar_konkukian_97_27_uid58089	0.97532	0
bacteria	Bacillus_cereus_biovar_anthracis_CI_uid50615	0.97518	0
bacteria	Bacillus_weihenstephanensis_KBAB4_uid58315	0.97514	0
bacteria	Clostridium_difficile_R20291_uid40921	0.9751	0
bacteria	Finegoldia_magna_ATCC_29328_uid58867	0.975	0
bacteria	Bacillus_anthracis_Sterne_uid58091	0.97498	0
bacteria	Clostridium_perfringens_ATCC_13124_uid57901	0.97498	0
bacteria	Bacillus_cereus_E33L_uid58103	0.97492	0
bacteria	Lactobacillus_johnsonii_N6_2_uid229876	0.97475	0
bacteria	Lactobacillus_johnsonii_DPC_6026_uid162057	0.97471	0
bacteria	Francisella_TX077308_uid68321	0.97468	0
bacteria	Fusobacterium_4_8_uid205051	0.97466	0
bacteria	Staphylococcus_aureus_71193_uid162141	0.97463	0
bacteria	Staphylococcus_epidermidis_ATCC_12228_uid57861	0.97452	0
bacteria	Streptobacillus_moniliformis_DSM_12112_uid41863	0.97452	0
bacteria	Clostridium_tetani_E88_uid57683	0.97451	0
bacteria	Bacillus_anthracis__Ames_Ancestor__uid58083	0.97449	0
bacteria	Staphylococcus_epidermidis_RP62A_uid57663	0.97447	0
bacteria	Natranaerobius_thermophilus_JW_NM_WN_LF_uid59001	0.97441	0
bacteria	Arcobacter_nitrofigilis_DSM_7299_uid49001	0.97429	0
bacteria	Bacillus_anthracis_Ames_uid57909	0.97427	0
bacteria	Lactobacillus_johnsonii_FI9785_uid41735	0.97419	0
bacteria	Candidatus_Pelagibacter_IMCC9063_uid66305	0.97398	0
bacteria	Bacillus_thuringiensis_Al_Hakam_uid58795	0.97397	0
bacteria	Bacillus_toyonensis_BCT_7112_uid227218	0.97378	0
bacteria	Lactobacillus_gasseri_ATCC_33323_uid57687	0.97371	0
bacteria	Oenococcus_oeni_PSU_1_uid59417	0.97368	0
bacteria	Bacillus_thuringiensis_Bt407_uid177931	0.97366	0
bacteria	Bacillus_cereus_AH820_uid58751	0.97359	0
bacteria	Bacillus_thuringiensis_HD_789_uid173860	0.97359	0
bacteria	Bacillus_cereus_FRI_35_uid173403	0.97355	0
bacteria	Clostridium_acidurici_9a_uid176126	0.97355	0
bacteria	Francisella_philomiragia_ATCC_25017_uid59105	0.97354	0
bacteria	Clostridium_difficile_BI1_uid158363	0.97353	0
bacteria	Bacillus_cereus_F837_76_uid83611	0.97348	0
bacteria	Bacillus_cereus_Q1_uid58529	0.97347	0
bacteria	Bacillus_anthracis_H9401_uid162021	0.97342	0
bacteria	Halobacillus_halophilus_DSM_2266_uid162033	0.97342	0
bacteria	Bacillus_anthracis_A0248_uid59385	0.97332	0
bacteria	Mycoplasma_hyopneumoniae_7422_uid212968	0.9733	0
bacteria	Bacillus_cereus_AH187_uid58753	0.97328	0
bacteria	Campylobacter_coli_15_537360_uid226113	0.97328	0
bacteria	Bacillus_cereus_ATCC_14579_uid57975	0.97327	0
bacteria	Mycoplasma_hyopneumoniae_168_L_uid205052	0.97322	0
bacteria	Lactobacillus_sanfranciscensis_TMW_1_1304_uid72937	0.9732	0
bacteria	Clostridium_ljungdahlii_DSM_13528_uid50583	0.97316	0
bacteria	Bacillus_cereus_B4264_uid58757	0.97307	0
bacteria	Bacillus_amyloliquefaciens_plantarum_UCMB5036_uid190705	0.97306	0
bacteria	Bacillus_cereus_G9842_uid58759	0.97295	0
bacteria	Listeria_ivanovii_PAM_55_uid73473	0.97293	0
bacteria	Listeria_monocytogenes_serotype_4b_LL195_uid182103	0.97291	0
bacteria	Petrotoga_mobilis_SJ95_uid58747	0.9729	0
bacteria	Helicobacter_pylori_83_uid161153	0.97289	0
bacteria	Solibacillus_silvestris_StLB046_uid168516	0.97289	0
bacteria	Halobacteroides_halobius_DSM_5150_uid184862	0.97286	0
bacteria	Halothermothrix_orenii_H_168_uid58585	0.9728	0
bacteria	Bacillus_thuringiensis_serovar_IS5056_uid190186	0.97277	0
bacteria	Bacillus_anthracis_CDC_684_uid59303	0.97275	0
bacteria	Clostridium_beijerinckii_NCIMB_8052_uid58137	0.97275	0
bacteria	Bacillus_thuringiensis_serovar_chinensis_CT_43_uid158151	0.97274	0
bacteria	Campylobacter_coli_CVM_N29710_uid219322	0.97274	0
bacteria	Strawberry_lethal_yellows_phytoplasma__CPA__NZSb11_uid203392	0.97272	0
bacteria	Bacillus_cytotoxicus_NVH_391_98_uid58317	0.97269	0
bacteria	Bacillus_thuringiensis_HD_771_uid173374	0.97267	0
bacteria	Listeria_monocytogenes_Clip80459_uid59317	0.97265	0
bacteria	Spiroplasma_syrphidicola_EA_1_uid205054	0.97264	0
bacteria	Bacillus_thuringiensis_YBT_1518_uid229419	0.97262	0
bacteria	Mycoplasma_hyopneumoniae_232_uid58205	0.97262	0
bacteria	Bacillus_cereus_03BB102_uid59299	0.97258	0
bacteria	Bacillus_thuringiensis_MC28_uid176369	0.97258	0
bacteria	Francisella_novicida_U112_uid58499	0.97257	0
bacteria	Bacillus_cellulosilyticus_DSM_2522_uid43329	0.97255	0
bacteria	Listeria_monocytogenes_07PF0776_uid162185	0.97255	0
bacteria	Helicobacter_pylori_P12_uid59327	0.97254	0
bacteria	Halanaerobium_praevalens_DSM_2228_uid161959	0.97249	0
bacteria	Lactobacillus_acidophilus_La_14_uid201479	0.97245	0
bacteria	Campylobacter_jejuni_M1_uid159535	0.97243	0
bacteria	Mycoplasma_hyopneumoniae_168_uid162053	0.97242	0
bacteria	Carnobacterium_17_4_uid65789	0.97241	0
bacteria	Lactobacillus_buchneri_uid73657	0.97241	0
bacteria	Listeria_welshimeri_serovar_6b_SLCC5334_uid61605	0.97241	0
bacteria	Lactobacillus_helveticus_CNRZ32_uid212302	0.97238	0
bacteria	Clostridium_difficile_630_uid57679	0.97237	0
bacteria	Mycoplasma_mycoides_SC_PG1_uid58031	0.97232	0
bacteria	Bacillus_megaterium_DSM319_uid48371	0.97223	0
bacteria	Mycoplasma_hyorhinis_SK76_uid181997	0.97223	0
bacteria	Campylobacter_jejuni_4031_uid222817	0.9722	0
bacteria	Arcobacter_L_uid158135	0.97219	0
bacteria	Bacillus_thuringiensis_serovar_finitimus_YBT_020_uid158875	0.97217	0
bacteria	Bacillus_cereus_NC7401_uid82815	0.97214	0
bacteria	Bacillus_thuringiensis_BMB171_uid49135	0.97214	0
bacteria	Lactococcus_lactis_cremoris_KW2_uid219629	0.97214	0
bacteria	Lactobacillus_helveticus_DPC_4571_uid58761	0.97211	0
bacteria	Listeria_monocytogenes_J1_220_uid179735	0.97206	0
bacteria	Bacillus_subtilis_XF_1_uid189187	0.97197	0
bacteria	Bacillus_pseudofirmus_OF4_uid45847	0.97192	0
bacteria	Campylobacter_jejuni_81116_uid58771	0.97188	0
bacteria	Clostridium_botulinum_E3_Alaska_E43_uid59157	0.97188	0
bacteria	Listeria_monocytogenes_10403S_uid54461	0.97184	0
bacteria	Francisella_tularensis_TI0902_uid89373	0.97182	0
bacteria	Listeria_monocytogenes_EGD_e_uid61583	0.97182	0
bacteria	Bacillus_subtilis_BAB_1_uid195461	0.97177	0
bacteria	Francisella_tularensis_holarctica_LVS_uid58595	0.97177	0
bacteria	Pediococcus_pentosaceus_ATCC_25745_uid57981	0.97177	0
bacteria	Bacillus_pumilus_SAFR_032_uid59017	0.97173	0
bacteria	Mycoplasma_agalactiae_uid46679	0.97169	0
bacteria	Bacillus_amyloliquefaciens_plantarum_UCMB5113_uid215236	0.97168	0
bacteria	Lactobacillus_helveticus_H10_uid162017	0.97168	0
bacteria	Listeria_monocytogenes_J1816_uid179734	0.97165	0
bacteria	Acetohalobium_arabaticum_DSM_5501_uid51423	0.97155	0
bacteria	Clostridium_autoethanogenum_DSM_10061_uid225029	0.97155	0
bacteria	Clostridium_saccharoperbutylacetonicum_ATCC_27021_uid189747	0.97154	0
bacteria	Listeria_seeligeri_serovar_1_2b_SLCC3954_uid46215	0.97153	0
bacteria	Helicobacter_pylori_UM037_uid203027	0.97152	0
bacteria	Listeria_monocytogenes_SLCC7179_uid175107	0.97151	0
bacteria	Francisella_cf__novicida_3523_uid162107	0.9715	0
bacteria	Helicobacter_pylori_uid159983	0.97149	0
bacteria	Lactobacillus_buchneri_NRRL_B_30929_uid66205	0.97148	0
bacteria	Campylobacter_jejuni_S3_uid159533	0.97147	0
bacteria	Listeria_monocytogenes_J0161_uid54459	0.97146	0
bacteria	Listeria_monocytogenes_SLCC5850_uid175110	0.97146	0
bacteria	Bacillus_thuringiensis_serovar_kurstaki_HD73_uid189188	0.97145	0
bacteria	Listeria_monocytogenes_SLCC2376_uid175111	0.97145	0
bacteria	Bacillus_subtilis_168_uid57675	0.97144	0
bacteria	Listeria_monocytogenes_Finland_1998_uid54443	0.97144	0
bacteria	Lactococcus_lactis_cremoris_UC509_9_uid179384	0.97142	0
bacteria	Listeria_monocytogenes_FSL_R2_561_uid54441	0.97142	0
bacteria	Listeria_monocytogenes_serotype_1_2c_SLCC2372_uid174872	0.97142	0
bacteria	Arcobacter_butzleri_RM4018_uid58557	0.9714	0
bacteria	Listeria_monocytogenes_EGD_uid223288	0.97139	0
bacteria	Campylobacter_jejuni_81_176_uid58503	0.97138	0
bacteria	Bacillus_subtilis_QB928_uid173926	0.97137	0
bacteria	Mycoplasma_hyopneumoniae_7448_uid58039	0.97137	0
bacteria	Clostridium_botulinum_F_Langeland_uid58929	0.97133	0
bacteria	Helicobacter_pylori_G27_uid59305	0.97133	0
bacteria	Francisella_tularensis_holarctica_FTNF002_00_uid58999	0.97132	0
bacteria	Bacillus_subtilis_6051_HGW_uid193706	0.9713	0
bacteria	Francisella_tularensis_mediasiatica_FSC147_uid58939	0.9713	0
bacteria	Bacillus_clausii_KSM_K16_uid58237	0.97129	0
bacteria	Campylobacter_jejuni_RM1221_uid57899	0.97127	0
bacteria	Helicobacter_pylori_26695_uid57787	0.97125	0
bacteria	Listeria_monocytogenes_08_5923_uid43727	0.97125	0
bacteria	Listeria_monocytogenes_L312_uid175768	0.97124	0
bacteria	Mycoplasma_mobile_163K_uid58077	0.97122	0
bacteria	Tetragenococcus_halophilus_uid74441	0.97121	0
bacteria	Clostridium_novyi_NT_uid58643	0.9712	0
bacteria	Listeria_monocytogenes_SLCC2378_uid175105	0.9712	0
bacteria	Lactococcus_lactis_KF147_uid42831	0.97119	0
bacteria	Bacillus_amyloliquefaciens_plantarum_UCMB5033_uid215237	0.97116	0
bacteria	Spiroplasma_chrysopicola_DF_1_uid205053	0.97114	0
bacteria	Pediococcus_pentosaceus_SL4_uid227215	0.97113	0
bacteria	Lactobacillus_crispatus_ST1_uid48359	0.97102	0
bacteria	Listeria_innocua_Clip11262_uid61567	0.97101	0
bacteria	Francisella_tularensis_holarctica_FSC200_uid54341	0.971	0
bacteria	Acholeplasma_palmae_J233_uid222824	0.97099	0
bacteria	Helicobacter_pylori_OK310_uid193716	0.97095	0
bacteria	Clostridium_botulinum_BKT015925_uid66203	0.97093	0
bacteria	Listeria_monocytogenes_ATCC_19117_uid175109	0.97091	0
bacteria	Bacillus_subtilis_BSP1_uid184010	0.97088	0
bacteria	Clostridium_botulinum_A3_Loch_Maree_uid59149	0.97088	0
bacteria	Mycoplasma_mycoides_SC_Gladysdale_uid197153	0.97087	0
bacteria	Listeria_monocytogenes_serotype_4b_F2365_uid57689	0.97083	0
bacteria	Listeria_monocytogenes_SLCC2479_uid175108	0.97081	0
bacteria	Bacillus_subtilis_spizizenii_W23_uid51879	0.97079	0
bacteria	Mycoplasma_hyopneumoniae_J_uid58059	0.97079	0
bacteria	Campylobacter_coli_76339_uid217050	0.97076	0
bacteria	Clostridium_botulinum_F_230613_uid159513	0.97076	0
bacteria	Campylobacter_03_427_uid226993	0.97075	0
bacteria	Campylobacter_jejuni_IA3902_uid159531	0.97075	0
bacteria	Listeria_monocytogenes_serotype_4a_L99_uid161953	0.97073	0
bacteria	Listeria_monocytogenes_uid43671	0.97073	0
bacteria	Carnobacterium_WN1359_uid225603	0.9707	0
bacteria	Brachyspira_pilosicoli_95_1000_uid50609	0.97069	0
bacteria	Helicobacter_pylori_F57_uid161143	0.97069	0
bacteria	Campylobacter_jejuni_NCTC_11168_BN148_uid174152	0.97068	0
bacteria	Acholeplasma_brassicae_uid222823	0.97066	0
bacteria	Campylobacter_jejuni_00_2425_uid219359	0.97066	0
bacteria	Clostridium_tetani_12124569_uid227214	0.97066	0
bacteria	Listeria_monocytogenes_serotype_1_2b_SLCC2755_uid52455	0.97063	0
bacteria	Arcobacter_butzleri_ED_1_uid158699	0.97056	0
bacteria	Bacillus_licheniformis_9945A_uid207072	0.97055	0
bacteria	Campylobacter_jejuni_PT14_uid176499	0.97055	0
bacteria	Helicobacter_pylori_OK113_uid193715	0.97054	0
bacteria	Halanaerobium_hydrogeniformans_uid60191	0.97053	0
bacteria	Mycoplasma_agalactiae_PG2_uid61619	0.97052	0
bacteria	Alkaliphilus_oremlandii_OhILAs_uid58495	0.97051	0
bacteria	Bacillus_amyloliquefaciens_FZB42_uid58271	0.97051	0
bacteria	Campylobacter_jejuni_NCTC_11168___ATCC_700819_uid57587	0.97049	0
bacteria	Lactococcus_lactis_cremoris_NZ9000_uid167481	0.97047	0
bacteria	Bacillus_cereus_ATCC_10987_uid57673	0.97046	0
bacteria	Helicobacter_pylori_Gambia94_24_uid159493	0.97046	0
bacteria	Bacillus_licheniformis_ATCC_14580_uid58097	0.97045	0
bacteria	Listeria_monocytogenes_SLCC2540_uid175106	0.97044	0
bacteria	Clostridium_botulinum_B1_Okra_uid59147	0.97042	0
bacteria	Mycoplasma_hyorhinis_MCLD_uid162087	0.97042	0
bacteria	Helicobacter_pylori_51_uid161925	0.97041	0
bacteria	Francisella_tularensis_WY96_3418_uid58811	0.97038	0
bacteria	Mycoplasma_mycoides_capri_LC_95010_uid66189	0.97038	0
bacteria	Acholeplasma_laidlawii_PG_8A_uid58901	0.97037	0
bacteria	Lactobacillus_amylovorus_GRL1118_uid160233	0.97035	0
bacteria	Francisella_tularensis_holarctica_OSU18_uid58687	0.97034	0
bacteria	Campylobacter_jejuni_00_2426_uid219324	0.97032	0
bacteria	Helicobacter_pylori_BM012A_uid229744	0.97032	0
bacteria	Clostridium_acetobutylicum_ATCC_824_uid57677	0.97031	0
bacteria	Helicobacter_pylori_Sat464_uid159467	0.97031	0
bacteria	Helicobacter_pylori_PeCan4_uid53539	0.97028	0
bacteria	Leuconostoc_mesenteroides_J18_uid84337	0.97028	0
bacteria	Bacillus_megaterium_QM_B1551_uid15862	0.97027	0
bacteria	Listeria_monocytogenes_serotype_7_SLCC2482_uid174871	0.97024	0
bacteria	Helicobacter_pylori_J99_uid57789	0.97023	0
bacteria	Bacillus_subtilis_BSn5_uid62463	0.9702	0
bacteria	Lactobacillus_acidophilus_NCFM_uid57685	0.97014	0
bacteria	Helicobacter_pylori_SNT49_uid159615	0.97013	0
bacteria	Bacillus_atrophaeus_1942_uid59887	0.97011	0
bacteria	Lactobacillus_acidophilus_30SC_uid63605	0.97009	0
bacteria	Spiroplasma_apis_B31_uid230613	0.97009	0
bacteria	Mycoplasma_penetrans_HF_2_uid57729	0.97008	0
bacteria	Francisella_tularensis_SCHU_S4_uid57589	0.97002	0
bacteria	Helicobacter_pylori_908_uid159985	0.97001	0
bacteria	Bacillus_amyloliquefaciens_plantarum_CAU_B946_uid84215	0.97	0
bacteria	Helicobacter_pylori_2018_uid161159	0.96998	0
bacteria	Arcobacter_butzleri_7h1h_uid200766	0.96997	0
bacteria	Clostridium_botulinum_B_Eklund_17B_uid59159	0.96996	0
bacteria	Francisella_tularensis_TIGB03_uid89379	0.96996	0
bacteria	Helicobacter_pylori_F16_uid161145	0.96996	0
bacteria	Clostridium_acetobutylicum_EA_2018_uid159515	0.96995	0
bacteria	Helicobacter_cetorum_MIT_99_5656_uid162215	0.96995	0
bacteria	Clostridium_acetobutylicum_DSM_1731_uid68293	0.96994	0
bacteria	Helicobacter_pylori_Rif2_uid178203	0.96994	0
bacteria	Mycoplasma_cynos_C142_uid184824	0.96993	0
bacteria	Enterococcus_faecalis_OG1RF_uid54927	0.96992	0
bacteria	Clostridium_botulinum_A_Hall_uid58931	0.96991	0
bacteria	Listeria_monocytogenes_HCC23_uid59203	0.96987	0
bacteria	Helicobacter_pylori_F32_uid161139	0.96986	0
bacteria	Enterococcus_casseliflavus_EC20_uid55693	0.96985	0
bacteria	Listeria_monocytogenes_M7_uid162131	0.96985	0
bacteria	Spiroplasma_taiwanense_CT_1_uid212975	0.96985	0
bacteria	Helicobacter_pylori_UM299_uid203026	0.96984	0
bacteria	Bacillus_megaterium_WSH_002_uid159841	0.96981	0
bacteria	Helicobacter_pylori_UM298_uid213226	0.96981	0
bacteria	Clostridium_botulinum_H04402_065_uid162091	0.96979	0
bacteria	Enterococcus_faecalis_62_uid159663	0.96974	0
bacteria	Francisella_noatunensis_orientalis_Toba_04_uid164779	0.96965	0
bacteria	Lactococcus_lactis_cremoris_SK11_uid57983	0.96965	0
bacteria	Francisella_tularensis_FSC198_uid58693	0.96964	0
bacteria	Brachyspira_pilosicoli_WesB_uid175256	0.96962	0
bacteria	Helicobacter_pylori_Aklavik86_uid182202	0.96961	0
bacteria	Lactobacillus_salivarius_UCC118_uid58233	0.96959	0
bacteria	Bacillus_licheniformis_DSM_13___ATCC_14580_uid58199	0.96958	0
bacteria	Helicobacter_pylori_Cuz20_uid159987	0.96956	0
bacteria	Pediococcus_claussenii_ATCC_BAA_344_uid81103	0.96954	0
bacteria	Lactococcus_lactis_cremoris_MG1363_uid58837	0.96951	0
bacteria	Lactococcus_lactis_CV56_uid160253	0.96949	0
bacteria	Leuconostoc_mesenteroides_ATCC_8293_uid57919	0.96943	0
bacteria	Francisella_cf__novicida_Fx1_uid162105	0.96942	0
bacteria	Helicobacter_pylori_26695_uid178201	0.96941	0
bacteria	Lactococcus_lactis_Il1403_uid57671	0.9694	0
bacteria	Campylobacter_jejuni_00_2544_uid219326	0.96939	0
bacteria	Alkaliphilus_metalliredigens_QYMF_uid58171	0.96938	0
bacteria	Lysinibacillus_sphaericus_C3_41_uid58945	0.96938	0
bacteria	Mycoplasma_hyorhinis_HUB_1_uid51695	0.96937	0
bacteria	Streptococcus_agalactiae_NEM316_uid61585	0.96937	0
bacteria	Lactococcus_lactis_IO_1_uid192185	0.96936	0
bacteria	Bacillus_1NLA3E_uid81841	0.96935	0
bacteria	Lactobacillus_reuteri_TD1_uid213089	0.96935	0
bacteria	Helicobacter_pylori_Rif1_uid178202	0.96934	0
bacteria	Helicobacter_pylori_F30_uid159991	0.96932	0
bacteria	Lactobacillus_kefiranofaciens_ZW3_uid67985	0.96929	0
bacteria	Campylobacter_jejuni_00_2538_uid219325	0.96928	0
bacteria	Streptococcus_salivarius_JIM8777_uid162145	0.96927	0
bacteria	Lactobacillus_reuteri_DSM_20016_uid58471	0.96926	0
bacteria	Enterococcus_7L76_uid197170	0.96925	0
bacteria	Leptotrichia_buccalis_C_1013_b_uid59211	0.96923	0
bacteria	Mycoplasma_hyorhinis_GDL_1_uid87003	0.96922	0
bacteria	Clostridium_botulinum_A_ATCC_3502_uid61579	0.96915	0
bacteria	Helicobacter_acinonychis_Sheeba_uid58685	0.96915	0
bacteria	Brachyspira_pilosicoli_B2904_uid175255	0.96912	0
bacteria	Helicobacter_pylori_Shi112_uid162207	0.96912	0
bacteria	Bacillus_amyloliquefaciens_DSM_7_uid53535	0.96911	0
bacteria	Bacillus_amyloliquefaciens_plantarum_NAU_B3_uid222816	0.96911	0
bacteria	Anaerococcus_prevotii_DSM_20548_uid59219	0.96909	0
bacteria	Flexistipes_sinusarabici_DSM_4947_uid68147	0.96906	0
bacteria	Helicobacter_pylori_Puno120_uid159611	0.96905	0
bacteria	Bacillus_halodurans_C_125_uid57791	0.96904	0
bacteria	Helicobacter_pylori_2017_uid161151	0.969	0
bacteria	Enterococcus_faecalis_Symbioflor_1_uid183342	0.96898	0
bacteria	Enterococcus_hirae_ATCC_9790_uid70619	0.96898	0
bacteria	Filifactor_alocis_ATCC_35896_uid46625	0.96898	0
bacteria	Francisella_noatunensis_orientalis_LADL_07_285A_uid231515	0.96898	0
bacteria	Helicobacter_cetorum_MIT_00_7128_uid162217	0.96898	0
bacteria	Streptococcus_salivarius_CCHSS3_uid70481	0.96898	0
bacteria	Bacillus_amyloliquefaciens_plantarum_YAU_B9601_Y2_uid159001	0.96897	0
bacteria	Helicobacter_pylori_SouthAfrica7_uid159989	0.96895	0
bacteria	Mycoplasma_pulmonis_UAB_CTIP_uid61569	0.96895	0
bacteria	Lactobacillus_reuteri_JCM_1112_uid58875	0.96891	0
bacteria	Helicobacter_pylori_UM032_uid203025	0.96888	0
bacteria	Lactococcus_lactis_cremoris_A76_uid160937	0.96887	0
bacteria	Helicobacter_pylori_India7_uid161149	0.96886	0
bacteria	Clostridium_pasteurianum_BC1_uid201478	0.96885	0
bacteria	Bacillus_amyloliquefaciens_LFB112_uid232246	0.96881	0
bacteria	Helicobacter_pylori_SJM180_uid53541	0.96881	0
bacteria	Bacillus_subtilis_PY79_uid229877	0.9688	0
bacteria	Clostridium_botulinum_A_ATCC_19397_uid58927	0.9688	0
bacteria	Helicobacter_pylori_BM012S_uid229881	0.9688	0
bacteria	Helicobacter_pylori_PeCan18_uid162211	0.96878	0
bacteria	Enterococcus_faecalis_D32_uid171261	0.96877	0
bacteria	Bacillus_subtilis_RO_NN_1_uid158879	0.96872	0
bacteria	Mycoplasma_leachii_PG50_uid60849	0.96872	0
bacteria	Aerococcus_urinae_ACS_120_V_Col10a_uid64757	0.96866	0
bacteria	Helicobacter_pylori_HPAG1_uid58517	0.96863	0
bacteria	Helicobacter_pylori_Puno135_uid161157	0.96862	0
bacteria	Melissococcus_plutonius_ATCC_35311_uid66803	0.96862	0
bacteria	Lactobacillus_reuteri_I5007_uid208677	0.96857	0
bacteria	Helicobacter_pylori_ELS37_uid158157	0.96855	0
bacteria	Lactobacillus_amylovorus_GRL_1112_uid61179	0.96855	0
bacteria	Helicobacter_pylori_Aklavik117_uid182201	0.96854	0
bacteria	Streptococcus_salivarius_57_I_uid162151	0.96853	0
bacteria	Campylobacter_fetus_82_40_uid58545	0.96852	0
bacteria	Flavobacteriales_bacterium_HTCC2170_uid51877	0.9685	0
bacteria	Croceibacter_atlanticus_HTCC2559_uid49661	0.96849	0
bacteria	Helicobacter_pylori_UM066_uid203028	0.96849	0
bacteria	Onion_yellows_phytoplasma_OY_M_uid58015	0.96847	0
bacteria	Clostridium_saccharobutylicum_DSM_13864_uid223284	0.96845	0
bacteria	Streptococcus_gordonii_Challis_substr__CH1_uid57667	0.96845	0
bacteria	Bacillus_amyloliquefaciens_plantarum_AS43_3_uid183682	0.96838	0
bacteria	Campylobacter_lari_RM2100_uid58115	0.96835	0
bacteria	Clostridium_kluyveri_NBRC_12016_uid59369	0.96833	0
bacteria	Lactobacillus_helveticus_R0052_uid174439	0.9683	0
bacteria	Enterococcus_mundtii_QU_25_uid229420	0.96826	0
bacteria	Lactobacillus_plantarum_16_uid209042	0.9682	0
bacteria	Streptococcus_agalactiae_ILRI112_uid208675	0.96818	0
bacteria	Helicobacter_pylori_35A_uid49903	0.96815	0
bacteria	Mycoplasma_hyorhinis_DBS_1050_uid228933	0.96809	0
bacteria	Helicobacter_pylori_Lithuania75_uid159491	0.96807	0
bacteria	Amphibacillus_xylanus_NBRC_15112_uid176453	0.96806	0
bacteria	Clostridium_botulinum_Ba4_657_uid59173	0.96806	0
bacteria	Lactobacillus_plantarum_JDM1_uid59361	0.96806	0
bacteria	Lactococcus_lactis_KLDS_4_0325_uid225028	0.96806	0
bacteria	Weissella_koreensis_KACC_15510_uid68837	0.96804	0
bacteria	Helicobacter_pylori_Shi417_uid162205	0.96798	0
bacteria	Bacillus_JS_uid162189	0.96797	0
bacteria	Bacillus_coagulans_36D1_uid54335	0.96794	0
bacteria	Helicobacter_pylori_SouthAfrica20_uid216150	0.96792	0
bacteria	Lacinutrix_5H_3_7_4_uid68067	0.96792	0
bacteria	Thermoanaerobacterium_thermosaccharolyticum_M0795_uid184821	0.96791	0
bacteria	Streptococcus_agalactiae_SA20_06_uid178722	0.9679	0
bacteria	Francisella_tularensis_NE061598_uid161973	0.96788	0
bacteria	Leuconostoc_gasicomitatum_LMG_18811_uid50385	0.96785	0
bacteria	Candidatus_Phytoplasma_australiense_uid61641	0.96783	0
bacteria	Sulfurospirillum_barnesii_SES_3_uid168117	0.96781	0
bacteria	Melissococcus_plutonius_DAT561_uid89371	0.96779	0
bacteria	Leuconostoc_carnosum_JB16_uid176371	0.96777	0
bacteria	Enterococcus_faecium_Aus0004_uid87025	0.96772	0
bacteria	Lactobacillus_sakei_23K_uid58281	0.9677	0
bacteria	Leuconostoc_citreum_KM20_uid58481	0.96765	0
bacteria	Sulfurihydrogenibium_YO3AOP1_uid58855	0.96764	0
bacteria	Helicobacter_pylori_B8_uid49873	0.9676	0
bacteria	Francisella_tularensis_holarctica_F92_uid181998	0.96758	0
bacteria	Streptococcus_pasteurianus_ATCC_43144_uid68019	0.96758	0
bacteria	Bacillus_amyloliquefaciens_IT_45_uid181617	0.96756	0
bacteria	Clostridium_lentocellum_DSM_5427_uid49117	0.96753	0
bacteria	Helicobacter_cinaedi_ATCC_BAA_847_uid193765	0.96753	0
bacteria	Streptococcus_dysgalactiae_equisimilis_RE378_uid176684	0.96753	0
bacteria	Enterococcus_faecium_Aus0085_uid214432	0.96751	0
bacteria	Leuconostoc_C2_uid68743	0.96749	0
bacteria	Clostridium_botulinum_A2_Kyoto_uid59229	0.96746	0
bacteria	Clostridium_cellulovorans_743B_uid51503	0.96746	0
bacteria	Mycoplasma_conjunctivae_uid59325	0.96745	0
bacteria	Streptococcus_uberis_0140J_uid57959	0.96744	0
bacteria	Streptococcus_agalactiae_2_22_uid202215	0.96742	0
bacteria	Bacillus_subtilis_spizizenii_TU_B_10_uid73967	0.96737	0
bacteria	Leuconostoc_gelidum_JB7_uid175682	0.96737	0
bacteria	Helicobacter_pylori_XZ274_uid165869	0.96734	0
bacteria	Helicobacter_pylori_HUP_B14_uid162213	0.96733	0
bacteria	Enterococcus_faecium_NRRL_B_2354_uid188477	0.96731	0
bacteria	Streptococcus_agalactiae_A909_uid57935	0.96729	0
bacteria	Campylobacter_jejuni_doylei_269_97_uid58671	0.96724	0
bacteria	Aequorivita_sublithincola_DSM_14238_uid168181	0.96723	0
bacteria	Enterococcus_faecalis_V583_uid57669	0.96722	0
bacteria	Mycoplasma_pneumoniae_FH_uid162027	0.96722	0
bacteria	Streptococcus_agalactiae_09mas018883_uid208674	0.96722	0
bacteria	Clostridium_BNL1100_uid84307	0.96717	0
bacteria	Erysipelothrix_rhusiopathiae_Fujisawa_uid68021	0.96715	0
bacteria	Streptococcus_agalactiae_GD201008_001_uid175780	0.96713	0
bacteria	Wolbachia_endosymbiont_of_Drosophila_simulans_wHa_uid198768	0.96713	0
bacteria	Helicobacter_pylori_B38_uid59415	0.96712	0
bacteria	Brachyspira_murdochii_DSM_12563_uid48819	0.96711	0
bacteria	Lactobacillus_plantarum_WCFS1_uid62911	0.96703	0
bacteria	Streptococcus_pneumoniae_INV104_uid162039	0.96703	0
bacteria	Streptococcus_mutans_LJ23_uid162197	0.96702	0
bacteria	Clostridium_cellulolyticum_H10_uid58709	0.96699	0
bacteria	Thermosipho_melanesiensis_BI429_uid58683	0.96699	0
bacteria	Wolbachia_endosymbiont_of_Onchocerca_ochengi_uid171829	0.96699	0
bacteria	Helicobacter_pylori_Shi169_uid162209	0.96696	0
bacteria	Bacillus_selenitireducens_MLS10_uid49513	0.96695	0
bacteria	Bacillus_subtilis_natto_BEST195_uid183001	0.96692	0
bacteria	Streptococcus_gallolyticus_UCN34_uid46061	0.96691	0
bacteria	Thermoanaerobacterium_thermosaccharolyticum_DSM_571_uid51639	0.96688	0
bacteria	Campylobacter_hominis_ATCC_BAA_381_uid58981	0.96687	0
bacteria	Marivirga_tractuosa_DSM_4126_uid60837	0.96685	0
bacteria	Helicobacter_pylori_v225d_uid159639	0.96682	0
bacteria	Bacillus_infantis_NRRL_B_14911_uid222804	0.96674	0
bacteria	Streptococcus_pneumoniae_ATCC_700669_uid59287	0.96673	0
bacteria	Streptococcus_equi_4047_uid59259	0.96666	0
bacteria	Calditerrivibrio_nitroreducens_DSM_19672_uid60821	0.96663	0
bacteria	Streptococcus_parasanguinis_ATCC_15912_uid49313	0.96663	0
bacteria	Streptococcus_sanguinis_SK36_uid58381	0.96663	0
bacteria	Streptococcus_intermedius_C270_uid217999	0.96662	0
bacteria	Bacillus_amyloliquefaciens_TA208_uid158701	0.96661	0
bacteria	Rickettsia_prowazekii_Madrid_E_uid61565	0.96661	0
bacteria	Streptococcus_gallolyticus_ATCC_BAA_2069_uid63617	0.96659	0
bacteria	Mycoplasma_bovis_PG45_uid60859	0.96658	0
bacteria	Rickettsia_prowazekii_GvV257_uid158051	0.96655	0
bacteria	Streptococcus_anginosus_C238_uid218004	0.96655	0
bacteria	Streptococcus_intermedius_JTH08_uid168614	0.96655	0
bacteria	Helicobacter_pylori_Shi470_uid59165	0.96652	0
bacteria	Marinitoga_piezophila_KA3_uid81629	0.9665	0
bacteria	Clostridium_phytofermentans_ISDg_uid58519	0.96648	0
bacteria	Marinomonas_MWYL1_uid58715	0.96643	0
bacteria	Thermosipho_africanus_TCF52B_uid59095	0.96643	0
bacteria	Leuconostoc_kimchii_IMSNU_11154_uid48589	0.96642	0
bacteria	Enterococcus_faecium_DO_uid55353	0.96641	0
bacteria	Campylobacter_concisus_13826_uid58667	0.96638	0
bacteria	Sebaldella_termitidis_ATCC_33386_uid41865	0.96638	0
bacteria	Rickettsia_prowazekii_RpGvF24_uid158065	0.96637	0
bacteria	Streptococcus_intermedius_B196_uid218000	0.96633	0
bacteria	Acetobacterium_woodii_DSM_1030_uid88073	0.96632	0
bacteria	Lactococcus_garvieae_ATCC_49156_uid73413	0.96629	0
bacteria	Marinomonas_posidonica_IVIA_Po_181_uid67323	0.96627	0
bacteria	Streptococcus_parauberis_KCTC_11537_uid67355	0.96627	0
bacteria	Lactococcus_garvieae_Lg2_uid161935	0.96625	0
bacteria	Streptococcus_agalactiae_2603V_R_uid57943	0.96624	0
bacteria	Brachyspira_pilosicoli_P43_6_78_uid184077	0.96619	0
bacteria	Streptococcus_dysgalactiae_equisimilis_ATCC_12394_uid161979	0.96615	0
bacteria	Streptococcus_pneumoniae_SPN034156_uid197185	0.96611	0
bacteria	Mycoplasma_capricolum_ATCC_27343_uid58525	0.96609	0
bacteria	Polaribacter_MED152_uid54207	0.96609	0
bacteria	Borrelia_afzelii_HLJ01_uid177930	0.96607	0
bacteria	Rickettsia_prowazekii_BuV67_CWPP_uid158063	0.96605	0
bacteria	Thermoanaerobacter_mathranii_A3_uid49481	0.96603	0
bacteria	Fervidobacterium_nodosum_Rt17_B1_uid58625	0.966	0
bacteria	Lactobacillus_reuteri_SD2112_uid55357	0.966	0
bacteria	Geobacillus_WCH70_uid59045	0.96595	0
bacteria	Streptococcus_pneumoniae_R6_uid57859	0.96594	0
bacteria	Borrelia_burgdorferi_ZS7_uid59429	0.9659	0
bacteria	Mycoplasma_leachii_99_014_6_uid162031	0.9659	0
bacteria	Brachyspira_hyodysenteriae_WA1_uid59291	0.96589	0
bacteria	Spirochaeta_Buddy_uid63633	0.96588	0
bacteria	Sphaerochaeta_pleomorpha_Grapes_uid82365	0.96583	0
bacteria	Streptococcus_constellatus_pharyngis_C1050_uid218002	0.96583	0
bacteria	Streptococcus_mutans_GS_5_uid169223	0.96583	0
bacteria	Streptococcus_parasanguinis_FW213_uid163997	0.9658	0
bacteria	Streptococcus_constellatus_pharyngis_C818_uid218001	0.96578	0
bacteria	candidate_division_WWE3_bacterium_RAAC2_WWE3_1_uid230713	0.96577	0
bacteria	Dictyoglomus_thermophilum_H_6_12_uid59439	0.96577	0
bacteria	Rickettsia_prowazekii_Chernikova_uid158053	0.96577	0
bacteria	Streptococcus_constellatus_pharyngis_C232_uid217998	0.96576	0
bacteria	Thermoanaerobacterium_xylanolyticum_LX_11_uid63163	0.96572	0
bacteria	Streptococcus_gallolyticus_ATCC_43143_uid162103	0.9657	0
bacteria	Fervidobacterium_pennivorans_DSM_9078_uid78143	0.96569	0
bacteria	Rickettsia_prowazekii_Katsinyian_uid158055	0.96569	0
bacteria	Sulfurihydrogenibium_azorense_Az_Fu1_uid58121	0.96568	0
bacteria	Streptococcus_suis_SC84_uid59323	0.96562	0
bacteria	Listeria_monocytogenes_N53_1_uid193767	0.96557	0
bacteria	Exiguobacterium_AT1b_uid59093	0.96556	0
bacteria	Cellulophaga_lytica_DSM_7489_uid63401	0.96555	0
bacteria	Streptococcus_suis_BM407_uid59321	0.96555	0
bacteria	Tepidanaerobacter_Re1_uid66873	0.96551	0
bacteria	Gramella_forsetii_KT0803_uid58881	0.9655	0
bacteria	Streptococcus_pyogenes_M1_476_uid193766	0.9655	0
bacteria	Streptococcus_pneumoniae_OXC141_uid162037	0.96549	0
bacteria	Streptococcus_pneumoniae_SPN994039_uid197188	0.96549	0
bacteria	Helicobacter_cinaedi_PAGU611_uid162219	0.96547	0
bacteria	Thermotoga_lettingae_TMO_uid58419	0.96547	0
bacteria	Streptococcus_pneumoniae_SPN994038_uid197187	0.96545	0
bacteria	Mycoplasma_bovis_Hubei_1_uid68691	0.96544	0
bacteria	Rickettsia_peacockii_Rustic_uid59301	0.96543	0
bacteria	Streptococcus_equi_zooepidemicus_uid59261	0.96539	0
bacteria	Rickettsia_prowazekii_Dachau_uid158057	0.96534	0
bacteria	Streptococcus_oligofermentans_AS_1_3089_uid201429	0.96529	0
bacteria	Deferribacter_desulfuricans_SSM1_uid46653	0.96528	0
bacteria	Streptococcus_pneumoniae_SPN034183_uid197186	0.96527	0
bacteria	Paenibacillus_Y412MC10_uid41127	0.96522	0
bacteria	Streptococcus_iniae_SF1_uid206041	0.96522	0
bacteria	Flavobacterium_indicum_GPTSA100_9_uid157999	0.96521	0
bacteria	Psychroflexus_torquis_ATCC_700755_uid54205	0.96517	0
bacteria	Borrelia_burgdorferi_CA382_uid214794	0.96514	0
bacteria	Borrelia_afzelii_PKo_uid58653	0.9651	0
bacteria	Streptococcus_suis_P1_7_uid32235	0.96509	0
bacteria	Butyrivibrio_proteoclasticus_B316_uid51489	0.965	0
bacteria	Dictyoglomus_turgidum_DSM_6724_uid59177	0.96498	0
bacteria	Anoxybacillus_flavithermus_WK1_uid59135	0.96496	0
bacteria	Clostridium_kluyveri_DSM_555_uid58885	0.96496	0
bacteria	Flavobacterium_psychrophilum_JIP02_86_uid61627	0.96496	0
bacteria	Krokinobacter_4H_3_7_5_uid66593	0.96496	0
bacteria	Streptococcus_agalactiae_ILRI005_uid208676	0.96494	0
bacteria	Streptococcus_oralis_Uo5_uid65449	0.96493	0
bacteria	Paenibacillus_JDR_2_uid59021	0.96492	0
bacteria	Nautilia_profundicola_AmH_uid59345	0.9649	0
bacteria	Lawsonia_intracellularis_PHE_MN1_00_uid61575	0.96489	0
bacteria	Caldicellulosiruptor_hydrothermalis_108_uid60157	0.96487	0
bacteria	Streptococcus_pneumoniae_A026_uid226114	0.96486	0
bacteria	Cellulophaga_algicola_DSM_14237_uid62159	0.96485	0
bacteria	Lactobacillus_plantarum_ST_III_uid53537	0.9647	0
bacteria	Lactobacillus_brevis_ATCC_367_uid57989	0.96469	0
bacteria	Streptococcus_anginosus_C1051_uid218003	0.96468	0
bacteria	Streptococcus_mutans_UA159_uid57947	0.96467	0
bacteria	Geobacillus_thermoglucosidasius_C56_YS93_uid48129	0.96464	0
bacteria	Hydrogenobaculum_HO_uid190882	0.96462	0
bacteria	Solitalea_canadensis_DSM_3403_uid81783	0.96459	0
bacteria	Bacillus_amyloliquefaciens_CC178_uid226115	0.96458	0
bacteria	Borrelia_afzelii_PKo_uid159867	0.96453	0
bacteria	Mycoplasma_arthritidis_158L3_1_uid58005	0.96449	0
bacteria	Clostridium_stercorarium_DSM_8532_uid195569	0.96448	0
bacteria	Streptococcus_pneumoniae_D39_uid58581	0.96446	0
bacteria	Hydrogenobaculum_SN_uid46251	0.96441	0
bacteria	Brachyspira_intermedia_PWS_A_uid158369	0.96438	0
bacteria	Mycoplasma_fermentans_M64_uid62099	0.96438	0
bacteria	Rickettsia_bellii_RML369_C_uid58405	0.96434	0
bacteria	Riemerella_anatipestifer_ATCC_11845___DSM_15868_uid60727	0.96434	0
bacteria	Thermodesulfobium_narugense_DSM_14796_uid66601	0.96434	0
bacteria	Campylobacter_curvus_525_92_uid58669	0.96431	0
bacteria	Ilyobacter_polytropus_DSM_2926_uid59769	0.9643	0
bacteria	Candidatus_Arthromitus_SFB_mouse_Yit_uid159517	0.96429	0
bacteria	Mannheimia_haemolytica_D171_uid212304	0.96429	0
bacteria	Wolbachia_wRi_uid59371	0.96429	0
bacteria	Ignavibacterium_album_JCM_16511_uid162097	0.96427	0
bacteria	Listeria_monocytogenes_La111_uid193768	0.96427	0
bacteria	Flavobacterium_johnsoniae_UW101_uid58493	0.96425	0
bacteria	Capnocytophaga_canimorsus_Cc5_uid70727	0.96424	0
bacteria	Erysipelothrix_rhusiopathiae_SY1027_uid206518	0.96423	0
bacteria	Streptococcus_pneumoniae_INV200_uid162035	0.96422	0
bacteria	Caldisericum_exile_AZM16c01_uid158173	0.96421	0
bacteria	Actinobacillus_pleuropneumoniae_serovar_3_JL03_uid58891	0.96419	0
bacteria	candidate_division_SR1_bacterium_RAAC1_SR1_1_uid230714	0.96418	0
bacteria	Thermoanaerobacter_X514_uid58589	0.96417	0
bacteria	Exiguobacterium_MH3_uid227425	0.96416	0
bacteria	Vibrio_nigripulchritudo_SnF1_uid222819	0.96416	0
bacteria	Thermoanaerobacter_brockii_finnii_Ako_1_uid55639	0.96414	0
bacteria	Thermoanaerobacter_X513_uid53065	0.96414	0
bacteria	Mycoplasma_bovis_HB0801_uid168665	0.96405	0
bacteria	Pedobacter_saltans_DSM_12145_uid61349	0.96404	0
bacteria	Exiguobacterium_sibiricum_255_15_uid58053	0.96403	0
bacteria	Streptococcus_pneumoniae_AP200_uid52453	0.96403	0
bacteria	Streptococcus_suis_SC070731_uid193769	0.964	0
bacteria	Acinetobacter_baumannii_ZW85_1_uid231518	0.96398	0
bacteria	Lactobacillus_paracasei_8700_2_uid55295	0.96398	0
bacteria	Streptococcus_macedonicus_ACA_DC_198_uid81631	0.96384	0
bacteria	Weeksella_virosa_DSM_16922_uid63627	0.96383	0
bacteria	Pasteurella_multocida_Pm70_uid57627	0.96381	0
bacteria	Riemerella_anatipestifer_ATCC_11845___DSM_15868_uid159857	0.96377	0
bacteria	Borrelia_burgdorferi_JD1_uid161197	0.96375	0
bacteria	Borrelia_bissettii_DN127_uid71231	0.96369	0
bacteria	Legionella_pneumophila_ATCC_43290_uid86885	0.96369	0
bacteria	Mannheimia_haemolytica_USMARC_2286_uid213228	0.96367	0
bacteria	Rickettsia_typhi_B9991CWPP_uid158357	0.96365	0
bacteria	Thermoanaerobacter_italicus_Ab9_uid46241	0.96365	0
bacteria	Actinobacillus_pleuropneumoniae_serovar_5b_L20_uid58789	0.96363	0
bacteria	Flavobacterium_columnare_ATCC_49512_uid80731	0.9636	0
bacteria	Tepidanaerobacter_acetatoxydans_Re1_uid184827	0.9636	0
bacteria	Actinobacillus_pleuropneumoniae_serovar_7_AP76_uid59231	0.96358	0
bacteria	Zunongwangia_profunda_SM_A87_uid48073	0.96358	0
bacteria	Geobacillus_Y4_1MC1_uid55779	0.96357	0
bacteria	Streptococcus_I_G2_uid224251	0.96356	0
bacteria	Streptococcus_infantarius_CJ18_uid87033	0.96355	0
bacteria	Mannheimia_haemolytica_USDA_ARS_SAM_185_uid195457	0.96354	0
bacteria	Lactobacillus_fermentum_CECT_5716_uid162003	0.9635	0
bacteria	Borrelia_duttonii_Ly_uid58791	0.96336	0
bacteria	Clostridium_saccharolyticum_WM1_uid51419	0.96334	0
bacteria	Streptococcus_I_P16_uid224252	0.96334	0
bacteria	Borrelia_turicatae_91E135_uid58311	0.96332	0
bacteria	Bacillus_amyloliquefaciens_LL3_uid158133	0.96331	0
bacteria	Streptococcus_pyogenes_MGAS15252_uid158037	0.9632	0
bacteria	Exiguobacterium_antarcticum_B7_uid176125	0.96319	0
bacteria	Streptococcus_mitis_B6_uid46097	0.96319	0
bacteria	Wolbachia_endosymbiont_of_Drosophila_simulans_wNo_uid198767	0.96317	0
bacteria	Acinetobacter_oleivorans_DR1_uid50119	0.96316	0
bacteria	Legionella_longbeachae_NSW150_uid46099	0.96316	0
bacteria	Streptococcus_pyogenes_MGAS1882_uid158061	0.96315	0
bacteria	Rickettsia_prowazekii_Breinl_uid196851	0.96314	0
bacteria	Streptococcus_pneumoniae_ST556_uid162191	0.96312	0
bacteria	Acinetobacter_calcoaceticus_PHEA_2_uid83123	0.96311	0
bacteria	Streptococcus_equi_zooepidemicus_MGCS10565_uid59263	0.96311	0
bacteria	_Clostridium__sticklandii_uid59585	0.96311	0
bacteria	Borrelia_burgdorferi_N40_uid161241	0.96309	0
bacteria	Borrelia_garinii_NMJW1_uid177081	0.96307	0
bacteria	Streptococcus_pyogenes_HSC5_uid212978	0.96302	0
bacteria	Borrelia_recurrentis_A1_uid58793	0.963	0
bacteria	Emticicia_oligotrophica_DSM_17448_uid177079	0.963	0
bacteria	Haemophilus_parainfluenzae_T3T1_uid72801	0.96297	0
bacteria	Bacteriovorax_marinus_SJ_uid82341	0.96295	0
bacteria	Flexibacter_litoralis_DSM_6794_uid168257	0.96295	0
bacteria	Sulfurospirillum_deleyianum_DSM_6946_uid41861	0.96292	0
bacteria	Mycoplasma_genitalium_M6282_uid173371	0.9629	2.49e-276
bacteria	Rickettsia_africae_ESF_5_uid58799	0.96288	0
bacteria	Rickettsia_massiliae_MTU5_uid58801	0.96288	0
bacteria	Spiroplasma_diminutum_CUAS_1_uid212976	0.96285	0
bacteria	Thermoanaerobacter_pseudethanolicus_ATCC_33223_uid58339	0.96284	0
bacteria	Streptococcus_pneumoniae_Hungary19A_6_uid59117	0.96283	0
bacteria	Acinetobacter_baumannii_AB307_0294_uid59271	0.96282	0
bacteria	Thermoanaerobacter_tengcongensis_MB4_uid57813	0.96275	0
bacteria	Streptococcus_suis_S735_uid174333	0.96274	0
bacteria	Legionella_pneumophila_Thunder_Bay_uid206517	0.96271	0
bacteria	Riemerella_anatipestifer_RA_CH_1_uid175469	0.9627	0
bacteria	Riemerella_anatipestifer_RA_GD_uid162013	0.9627	0
bacteria	Cyclobacterium_marinum_DSM_745_uid71485	0.96269	0
bacteria	Haemophilus_somnus_2336_uid57979	0.96269	0
bacteria	Caldicellulosiruptor_owensensis_OL_uid60165	0.96266	0
bacteria	Candidatus_Arthromitus_SFB_rat_Yit_uid73425	0.96265	0
bacteria	Bacillus_amyloliquefaciens_XH7_uid158881	0.96262	0
bacteria	Lactobacillus_plantarum_ZJ316_uid188689	0.9626	0
bacteria	Muricauda_ruestringensis_DSM_13258_uid72479	0.96258	0
bacteria	Sulfurimonas_autotrophica_DSM_16294_uid53043	0.96255	0
bacteria	Rickettsia_typhi_TH1527_uid158161	0.96254	0
bacteria	Mycoplasma_genitalium_M6320_uid173370	0.96253	1.72e-289
bacteria	Streptococcus_pneumoniae_Taiwan19F_14_uid59119	0.96253	0
bacteria	Borrelia_burgdorferi_B31_uid57581	0.96248	0
bacteria	Thiomicrospira_crunogena_XCL_2_uid58183	0.96245	0
bacteria	Acinetobacter_baumannii_ACICU_uid58765	0.96244	0
bacteria	Mycoplasma_crocodyli_MP145_uid47087	0.96243	0
bacteria	Streptococcus_pyogenes_M1_GAS_uid57845	0.96243	0
bacteria	Vibrio_EJY3_uid83161	0.96243	0
bacteria	Caldicellulosiruptor_bescii_DSM_6725_uid59201	0.96242	0
bacteria	Mannheimia_haemolytica_USDA_ARS_USMARC_183_uid195458	0.96242	0
bacteria	Borrelia_hermsii_DAH_uid59225	0.96239	0
bacteria	Sulfurimonas_denitrificans_DSM_1251_uid58185	0.96237	0
bacteria	Mesoplasma_florum_W37_uid224253	0.96233	0
bacteria	Streptococcus_pyogenes_NZ131_uid59035	0.96233	0
bacteria	Streptococcus_suis_GZ1_uid161937	0.96233	0
bacteria	Mycoplasma_gallisepticum_R_high__uid161999	0.96231	0
bacteria	Streptococcus_pyogenes_Manfredo_uid57847	0.96231	0
bacteria	butyrate_producing_bacterium_SSC_2_uid197181	0.9623	0
bacteria	Caldicellulosiruptor_obsidiansis_OB47_uid51501	0.96227	0
bacteria	Streptococcus_suis_D12_uid162127	0.96225	0
bacteria	Caldicellulosiruptor_kronotskyensis_2002_uid60491	0.96222	0
bacteria	Desulfitobacterium_dehalogenans_ATCC_51507_uid82553	0.96221	0
bacteria	Streptococcus_suis_TL13_uid203123	0.96221	0
bacteria	Borrelia_garinii_BgVir_uid162165	0.96219	0
bacteria	Pasteurella_multocida_3480_uid161955	0.96216	0
bacteria	Riemerella_anatipestifer_RA_CH_2_uid186548	0.96213	0
bacteria	Marinomonas_mediterranea_MMB_1_uid64753	0.96212	0
bacteria	Psychrobacter_PRwf_1_uid58459	0.96208	0
bacteria	Rickettsia_japonica_YH_uid73963	0.96207	0
bacteria	Hydrogenobaculum_Y04AAS1_uid58857	0.96205	0
bacteria	Mycoplasma_genitalium_M2321_uid173373	0.96204	1.84e-282
bacteria	Lactobacillus_delbrueckii_bulgaricus_2038_uid161929	0.96203	0
bacteria	Legionella_pneumophila_Paris_uid58211	0.96203	0
bacteria	Mannheimia_haemolytica_M42548_uid198769	0.96202	0
bacteria	Mycoplasma_gallisepticum_F_uid162001	0.96202	0
bacteria	Mycoplasma_pneumoniae_M129_uid57709	0.96202	0
bacteria	Streptococcus_dysgalactiae_equisimilis_GGS_124_uid59103	0.96202	0
bacteria	Streptococcus_pyogenes_MGAS6180_uid58335	0.96201	0
bacteria	Mannheimia_haemolytica_D153_uid212303	0.962	0
bacteria	Treponema_succinifaciens_DSM_2489_uid65781	0.962	0
bacteria	Pasteurella_multocida_36950_uid86887	0.96195	0
bacteria	Streptococcus_dysgalactiae_equisimilis_167_uid222822	0.96195	0
bacteria	Acinetobacter_baumannii_D1279779_uid190222	0.96193	0
bacteria	Lactobacillus_casei_LOCK919_uid210959	0.96193	0
bacteria	Streptococcus_pneumoniae_SPNA45_uid174986	0.9619	0
bacteria	Lactobacillus_plantarum_P8_uid203333	0.96189	0
bacteria	Streptococcus_pyogenes_Alab49_uid162171	0.96184	0
bacteria	Aquifex_aeolicus_VF5_uid57765	0.96183	0
bacteria	Lactobacillus_casei_BL23_uid59237	0.96182	0
bacteria	Thermoanaerobacter_wiegelii_Rt8_B1_uid52581	0.96181	0
bacteria	Treponema_pedis_T_A4_uid215715	0.9618	0
bacteria	Mycoplasma_fermentans_JER_uid53543	0.96179	0
bacteria	Veillonella_parvula_DSM_2008_uid41927	0.96178	0
bacteria	Flavobacterium_branchiophilum_FL_15_uid73421	0.96177	0
bacteria	Melioribacter_roseus_P3M_uid170941	0.96177	0
bacteria	Streptococcus_pyogenes_MGAS10750_uid58575	0.96177	0
bacteria	Legionella_pneumophila_uid170534	0.96176	0
bacteria	Streptococcus_pneumoniae_70585_uid59125	0.96176	0
bacteria	Streptococcus_pneumoniae_P1031_uid59123	0.96176	0
bacteria	Megamonas_hypermegale_uid197163	0.96172	0
bacteria	Clostridium_clariflavum_DSM_19732_uid82345	0.9617	0
bacteria	Mannheimia_haemolytica_D174_uid212305	0.9617	0
bacteria	Dehalococcoides_GT_uid42115	0.96168	0
bacteria	Legionella_pneumophila_Lens_uid58209	0.96167	0
bacteria	Owenweeksia_hongkongensis_DSM_17368_uid82951	0.96167	0
bacteria	Streptococcus_mutans_NN2025_uid46353	0.96164	0
bacteria	Helicobacter_hepaticus_ATCC_51449_uid57737	0.96163	0
bacteria	Mahella_australiensis_50_1_BON_uid66917	0.96163	0
bacteria	Rickettsia_typhi_Wilmington_uid58063	0.96162	0
bacteria	Cytophaga_hutchinsonii_ATCC_33406_uid57651	0.96161	0
bacteria	Streptococcus_pneumoniae_TIGR4_uid57857	0.96158	0
bacteria	Acinetobacter_baumannii_AYE_uid61637	0.96157	0
bacteria	Psychrobacter_cryohalolentis_K5_uid58373	0.96157	0
bacteria	Acinetobacter_baumannii_TCDC_AB0715_uid158679	0.96156	0
bacteria	Actinobacillus_suis_H91_0380_uid176363	0.96156	0
bacteria	Brevibacillus_brevis_NBRC_100599_uid59175	0.9615	0
bacteria	Lactobacillus_delbrueckii_bulgaricus_ATCC_11842_uid58647	0.96148	0
bacteria	Streptococcus_thermophilus_MN_ZLW_002_uid166827	0.96147	0
bacteria	Streptococcus_pyogenes_A20_uid178106	0.96145	0
bacteria	Acinetobacter_baumannii_BJAB07104_uid210971	0.96143	0
bacteria	Lactobacillus_ruminis_ATCC_27782_uid73417	0.96135	0
bacteria	Bacillus_amyloliquefaciens_Y2_uid165195	0.96134	0
bacteria	Thermotoga_thermarum_DSM_5069_uid68449	0.96134	0
bacteria	Acinetobacter_baumannii_1656_2_uid158677	0.96133	0
bacteria	Gallibacterium_anatis_UMN179_uid66567	0.96131	0
bacteria	Streptococcus_dysgalactiae_equisimilis_AC_2713_uid178644	0.96129	0
bacteria	Pedobacter_heparinus_DSM_2366_uid59111	0.96125	0
bacteria	Streptococcus_suis_YB51_uid222230	0.96124	0
bacteria	Wolbachia_endosymbiont_of_Culex_quinquefasciatus_Pel_uid61645	0.96124	0
bacteria	Helicobacter_mustelae_12198_uid46647	0.96117	0
bacteria	Lactobacillus_casei_ATCC_334_uid57985	0.96117	0
bacteria	Mycoplasma_genitalium_M2288_uid173372	0.96115	6.51e-284
bacteria	Hippea_maritima_DSM_10411_uid65267	0.96114	0
bacteria	Streptococcus_pneumoniae_G54_uid59167	0.96113	0
bacteria	Haemophilus_somnus_129PT_uid57929	0.96111	0
bacteria	Leptospira_biflexa_serovar_Patoc__Patoc_1__Ames__uid58511	0.96108	0
bacteria	Sulfurovum_NBC37_1_uid58863	0.96107	0
bacteria	Legionella_pneumophila_Lorraine_uid170535	0.96103	0
bacteria	Lactobacillus_brevis_KB290_uid195560	0.96102	0
bacteria	Rickettsia_bellii_OSU_85_389_uid58681	0.96102	0
bacteria	Streptococcus_pyogenes_MGAS8232_uid57871	0.961	0
bacteria	Desulfitobacterium_dichloroeliminans_LMG_P_21439_uid82555	0.96099	0
bacteria	Caldicellulosiruptor_saccharolyticus_DSM_8903_uid58289	0.96098	0
bacteria	Clostridium_thermocellum_DSM_1313_uid161989	0.96098	0
bacteria	Helicobacter_felis_ATCC_49179_uid61409	0.96097	0
bacteria	Legionella_pneumophila_Philadelphia_1_uid57609	0.96095	0
bacteria	Acinetobacter_baumannii_BJAB0868_uid210973	0.96094	0
bacteria	Coprothermobacter_proteolyticus_DSM_5265_uid59253	0.96093	0
bacteria	Streptococcus_pseudopneumoniae_IS7493_uid71153	0.96093	0
bacteria	Acinetobacter_baumannii_ATCC_17978_uid58731	0.96092	0
bacteria	Borrelia_miyamotoi_LB_2001_uid215233	0.96083	0
bacteria	Streptococcus_pyogenes_MGAS10394_uid58105	0.96083	0
bacteria	Streptococcus_suis_JS14_uid162095	0.96081	0
bacteria	Streptococcus_pneumoniae_TCH8431_19A_uid49735	0.96078	0
bacteria	Lactobacillus_casei_Zhang_uid50673	0.96075	0
bacteria	Acinetobacter_baumannii_MDR_TJ_uid162739	0.96071	0
bacteria	Vibrio_fischeri_MJ11_uid58907	0.96067	0
bacteria	Paludibacter_propionicigenes_WB4_uid60725	0.96064	0
bacteria	Mycoplasma_gallisepticum_NC96_1596_4_2P_uid172626	0.96063	0
bacteria	Streptococcus_suis_05ZYH33_uid58663	0.9606	0
bacteria	Mesoplasma_florum_L1_uid58055	0.96059	0
bacteria	Psychromonas_CNPT3_uid54249	0.96058	0
bacteria	Streptococcus_suis_98HAH33_uid58665	0.96056	0
bacteria	Streptococcus_pyogenes_MGAS10270_uid58571	0.96055	0
bacteria	Streptococcus_thermophilus_JIM_8232_uid162157	0.96055	0
bacteria	Streptococcus_suis_T15_uid226112	0.96054	0
bacteria	Capnocytophaga_ochracea_DSM_7271_uid59197	0.9605	0
bacteria	Ehrlichia_muris_AS145_uid232250	0.96049	0
bacteria	Rickettsia_prowazekii_Rp22_uid161945	0.96049	0
bacteria	Vibrio_Ex25_uid41601	0.96048	0
bacteria	Persephonella_marina_EX_H1_uid58119	0.96046	0
bacteria	Zobellia_galactanivorans_uid70621	0.96046	0
bacteria	Shewanella_woodyi_ATCC_51908_uid58721	0.96045	0
bacteria	Desulfitobacterium_hafniense_DCB_2_uid57749	0.96044	0
bacteria	Flavobacteriaceae_bacterium_3519_10_uid59413	0.96043	0
bacteria	Leadbetterella_byssophila_DSM_17132_uid60161	0.96043	0
bacteria	Rickettsia_prowazekii_NMRC_Madrid_E_uid196850	0.96041	0
bacteria	Borrelia_garinii_PBi_uid58125	0.9604	0
bacteria	Streptococcus_thermophilus_LMG_18311_uid58219	0.9604	0
bacteria	Streptococcus_suis_D9_uid162125	0.96039	0
bacteria	Streptococcus_pneumoniae_CGSP14_uid59181	0.96036	0
bacteria	Acinetobacter_baumannii_TYTH_1_uid176498	0.96035	0
bacteria	Streptococcus_suis_ST3_uid66327	0.96028	0
bacteria	Clostridium_thermocellum_ATCC_27405_uid57917	0.96026	0
bacteria	Eubacterium_rectale_uid197161	0.96025	0
bacteria	Lawsonia_intracellularis_N343_uid186598	0.9602	0
bacteria	Mycoplasma_gallisepticum_NY01_2001_047_5_1P_uid172627	0.96018	0
bacteria	Rickettsia_felis_URRWXCal2_uid58331	0.96018	0
bacteria	Paenibacillus_polymyxa_M1_uid162159	0.96016	0
bacteria	Treponema_denticola_ATCC_35405_uid57583	0.96016	0
bacteria	Vibrio_alginolyticus_NBRC_15630___ATCC_17749_uid199933	0.96016	0
bacteria	Haemophilus_influenzae_R2866_uid161923	0.96011	0
bacteria	Pasteurella_multocida_HN06_uid156881	0.96011	0
bacteria	Dehalococcoides_VS_uid42393	0.96009	0
bacteria	Legionella_pneumophila_Corby_uid58733	0.96009	0
bacteria	Streptococcus_pneumoniae_gamPNI0373_uid175861	0.96008	0
bacteria	Mycoplasma_gallisepticum_R_low__uid57993	0.96007	0
bacteria	Borrelia_crocidurae_Achema_uid162335	0.96005	0
bacteria	Thermotoga_neapolitana_DSM_4359_uid59065	0.96005	0
bacteria	Mycoplasma_gallisepticum_NC95_13295_2_2P_uid172625	0.96001	0
bacteria	Nitratiruptor_SB155_2_uid58861	0.96001	0
bacteria	Streptococcus_thermophilus_ND03_uid162015	0.95998	0
bacteria	Mycoplasma_genitalium_G37_uid57707	0.95997	1.46e-263
bacteria	Legionella_pneumophila_2300_99_Alcoy_uid48801	0.95996	0
bacteria	Helicobacter_bizzozeronii_CIII_1_uid68141	0.95993	0
bacteria	Acinetobacter_baumannii_MDR_ZJ06_uid158685	0.9599	0
bacteria	Haemophilus_influenzae_Rd_KW20_uid57771	0.95989	0
bacteria	Mycoplasma_gallisepticum_CA06_2006_052_5_2P_uid172630	0.95985	0
bacteria	Vibrio_fischeri_ES114_uid58163	0.95979	0
bacteria	Psychrobacter_G_uid210641	0.95977	0
bacteria	Mycoplasma_gallisepticum_VA94_7994_1_7P_uid172624	0.95973	0
bacteria	Rickettsia_rhipicephali_3_7_female6_CWPP_uid156977	0.9597	0
bacteria	Streptococcus_suis_A7_uid162111	0.95969	0
bacteria	Thermotoga_RQ2_uid58935	0.95969	0
bacteria	Mycoplasma_gallisepticum_WI01_2001_043_13_2P_uid172628	0.95968	0
bacteria	Streptococcus_pyogenes_MGAS5005_uid58337	0.95966	0
bacteria	Carnobacterium_maltaromaticum_LMA28_uid179370	0.95965	0
bacteria	Actinobacillus_succinogenes_130Z_uid58247	0.95963	0
bacteria	Streptococcus_pneumoniae_JJA_uid59121	0.95962	0
bacteria	Caldicellulosiruptor_kristjanssonii_177R1B_uid60393	0.95961	0
bacteria	Cycloclasticus_P1_uid176368	0.95961	0
bacteria	Denitrovibrio_acetiphilus_DSM_12809_uid46657	0.95961	0
bacteria	Mycoplasma_gallisepticum_NC08_2008_031_4_3P_uid172631	0.95959	0
bacteria	Shewanella_sediminis_HAW_EB3_uid58835	0.95957	0
bacteria	Mycoplasma_gallisepticum_NC06_2006_080_5_2P_uid172629	0.95955	0
bacteria	Haemophilus_influenzae_10810_uid86647	0.95954	0
bacteria	Shewanella_pealeana_ATCC_700345_uid58705	0.95953	0
bacteria	Wolbachia_endosymbiont_TRS_of_Brugia_malayi_uid58107	0.95952	0
bacteria	Lactobacillus_delbrueckii_bulgaricus_ATCC_BAA_365_uid57987	0.95951	0
bacteria	Rickettsia_heilongjiangensis_054_uid70839	0.95949	0
bacteria	Mycoplasma_haemocanis_Illinois_uid82367	0.95947	0
bacteria	Haemophilus_influenzae_R2846_uid161921	0.95944	0
bacteria	Legionella_pneumophila_LPE509_uid193710	0.95941	0
bacteria	Acinetobacter_baumannii_AB0057_uid59083	0.9594	0
bacteria	Vibrio_parahaemolyticus_BB22OP_uid184822	0.95939	0
bacteria	Streptococcus_pyogenes_MGAS9429_uid58569	0.95936	0
bacteria	Streptococcus_thermophilus_CNRZ1066_uid58221	0.95934	0
bacteria	Acinetobacter_baumannii_BJAB0715_uid210972	0.95926	0
bacteria	Mycoplasma_fermentans_PG18_uid197154	0.95922	0
bacteria	Acinetobacter_ADP1_uid61597	0.95921	0
bacteria	Streptococcus_equi_zooepidemicus_ATCC_35246_uid162155	0.95921	0
bacteria	Taylorella_equigenitalis_14_56_uid197193	0.95921	0
bacteria	Cyanobacterium_aponinum_PCC_10605_uid183340	0.95916	0
bacteria	Haemophilus_influenzae_F3031_uid62123	0.95915	0
bacteria	Glaciecola_4H_3_7_YE_5_uid66595	0.95914	0
bacteria	Eubacterium_eligens_ATCC_27750_uid59171	0.95909	0
bacteria	Dehalococcoides_BAV1_uid58477	0.95907	0
bacteria	Shewanella_halifaxensis_HAW_EB4_uid59007	0.95907	0
bacteria	Taylorella_equigenitalis_ATCC_35865_uid170255	0.95907	0
bacteria	Lactobacillus_casei_W56_uid178736	0.95903	0
bacteria	Photobacterium_profundum_SS9_uid62923	0.959	0
bacteria	Streptococcus_pneumoniae_670_6B_uid52533	0.959	0
bacteria	Streptococcus_pyogenes_SSI_1_uid57895	0.959	0
bacteria	Aliivibrio_salmonicida_LFI1238_uid59251	0.95896	0
bacteria	Kangiella_koreensis_DSM_16069_uid59209	0.95896	0
bacteria	Rickettsia_montanensis_OSU_85_930_uid158043	0.95896	0
bacteria	Caldicellulosiruptor_lactoaceticus_6A_uid60575	0.95895	0
bacteria	Alteromonas_macleodii__Balearic_Sea_AD45__uid176366	0.95892	0
bacteria	Aggregatibacter_actinomycetemcomitans_ANH9381_uid80743	0.95888	0
bacteria	Aster_yellows_witches_broom_phytoplasma_AYWB_uid58297	0.95887	0
bacteria	Taylorella_asinigenitalis_14_45_uid197194	0.95887	0
bacteria	Yersinia_pestis_D106004_uid158071	0.95881	0
bacteria	Dehalococcoides_CBDB1_uid58413	0.9588	0
bacteria	Desulfosporosinus_meridiei_DSM_13257_uid75097	0.9588	0
bacteria	Psychromonas_ingrahamii_37_uid58521	0.95874	0
bacteria	Streptococcus_pyogenes_MGAS2096_uid58573	0.95874	0
bacteria	Blattabacterium__Blattella_germanica__Bge_uid41533	0.95873	3.7351e-321
bacteria	Rickettsia_conorii_Malish_7_uid57633	0.95873	0
bacteria	Streptococcus_thermophilus_LMD_9_uid58327	0.9587	0
bacteria	Candidatus_Arthromitus_SFB_mouse_Japan_uid71379	0.95869	0
bacteria	Haemophilus_influenzae_F3047_uid62097	0.95864	0
bacteria	Prochlorococcus_marinus_MIT_9301_uid58437	0.9586	0
bacteria	Wolinella_succinogenes_DSM_1740_uid61591	0.95857	0
bacteria	Lactobacillus_fermentum_F6_uid203391	0.95851	0
bacteria	Yersinia_pestis_Z176003_uid47317	0.95849	0
bacteria	Haemophilus_influenzae_86_028NP_uid58093	0.95842	0
bacteria	Clostridium_stercorarium_DSM_8532_uid186819	0.95839	0
bacteria	Dehalococcoides_mccartyi_GY50_uid230266	0.95838	0
bacteria	Taylorella_equigenitalis_MCE9_uid62103	0.95838	0
bacteria	Dehalococcoides_mccartyi_DCMB5_uid190184	0.95837	0
bacteria	Butyrivibrio_fibrisolvens_uid197155	0.95836	0
bacteria	Dehalobacter_CF_uid177714	0.95832	0
bacteria	Lactobacillus_fermentum_IFO_3956_uid58865	0.95832	0
bacteria	Alteromonas_macleodii__Black_Sea_11__uid176365	0.95829	0
bacteria	Rickettsia_parkeri_Portsmouth_uid158045	0.95829	0
bacteria	Prochlorococcus_marinus_MIT_9515_uid58313	0.95828	0
bacteria	_Ruminococcus__torques_uid197166	0.95827	0
bacteria	Cycloclasticus_zancles_7_ME_uid214092	0.95825	0
bacteria	Mycoplasma_hominis_ATCC_23114_uid41875	0.95817	3.04e-285
bacteria	Eubacterium_rectale_uid197162	0.95817	0
bacteria	Paenibacillus_polymyxa_CR1_uid231659	0.95812	0
bacteria	Sphingobacterium_21_uid64755	0.95812	0
bacteria	Blattabacterium__Blaberus_giganteus__uid165873	0.95811	1.0414e-311
bacteria	Leptospira_biflexa_serovar_Patoc__Patoc_1__Paris__uid58993	0.95807	0
bacteria	Mycoplasma_putrefaciens_Mput9231_uid198525	0.95807	0
bacteria	Rickettsia_slovaca_D_CWPP_uid158159	0.95805	0
bacteria	Candidatus_Nasuia_deltocephalinicola_NAS_ALF_uid214084	0.95802	4.03e-75
bacteria	Streptococcus_pyogenes_MGAS315_uid57911	0.95802	0
bacteria	Mycoplasma_pneumoniae_309_uid85495	0.95798	0
bacteria	Ehrlichia_ruminantium_Welgevonden_uid58013	0.95796	0
bacteria	Geobacillus_C56_T3_uid49467	0.95793	0
bacteria	Vibrio_splendidus_LGP32_uid59353	0.9579	0
bacteria	Ornithobacterium_rhinotracheale_DSM_15997_uid168256	0.95786	0
bacteria	Rickettsia_massiliae_AZT80_uid86751	0.95782	0
bacteria	Streptococcus_suis_ST1_uid167482	0.9578	0
bacteria	Eubacterium_cylindroides_T2_87_uid197177	0.95772	0
bacteria	Streptococcus_suis_SS12_uid162123	0.95771	0
bacteria	Candidatus_Mycoplasma_haemominutum__Birmingham_1__uid197195	0.9577	5.28e-297
bacteria	Kosmotoga_olearia_TBF_19_5_1_uid59205	0.95768	0
bacteria	Persicivirga_dokdonensis_DSW_6_uid186842	0.95767	0
bacteria	Geobacillus_thermodenitrificans_NG80_2_uid58829	0.95759	0
bacteria	Haemophilus_influenzae_PittEE_uid58591	0.95758	0
bacteria	Rickettsia_philipii_364D_uid89383	0.95758	0
bacteria	Fluviicola_taffensis_DSM_16823_uid65271	0.95756	0
bacteria	Elusimicrobium_minutum_Pei191_uid58949	0.95754	0
bacteria	Parachlamydia_acanthamoebae_UV7_uid68335	0.95754	0
bacteria	Streptococcus_lutetiensis_033_uid213397	0.95753	0
bacteria	Paenibacillus_terrae_HPL_003_uid82371	0.95751	0
bacteria	Thermosediminibacter_oceani_DSM_16646_uid51421	0.95751	0
bacteria	Mycoplasma_haemofelis_Ohio2_uid162029	0.95748	0
bacteria	Yersinia_pestis_D182038_uid158073	0.95746	0
bacteria	Alteromonas_macleodii_ATCC_27126_uid55253	0.95743	0
bacteria	Coprococcus_catus_GD_7_uid197174	0.95741	0
bacteria	Haemophilus_influenzae_KR494_uid219323	0.95741	0
bacteria	Lactobacillus_casei_BD_II_uid162119	0.95739	0
bacteria	cyanobacterium_UCYN_A_uid43697	0.95738	0
bacteria	Alteromonas_macleodii__Ionian_Sea_U4__uid210780	0.95737	0
bacteria	Shewanella_baltica_BA175_uid52601	0.95737	0
bacteria	Aggregatibacter_actinomycetemcomitans_D11S_1_uid41333	0.95736	0
bacteria	Alteromonas_macleodii__English_Channel_673__uid176367	0.95734	0
bacteria	Mycoplasma_putrefaciens_KS1_uid72481	0.95733	0
bacteria	Pseudoalteromonas_atlantica_T6c_uid58283	0.9573	0
bacteria	Alteromonas_macleodii__Ionian_Sea_U8__uid210782	0.95727	0
bacteria	Mycoplasma_synoviae_53_uid58061	0.95727	0
bacteria	Prochlorococcus_marinus_AS9601_uid58307	0.95727	0
bacteria	Shewanella_putrefaciens_CN_32_uid58267	0.95727	0
bacteria	Alteromonas_macleodii__Ionian_Sea_UM4b__uid210784	0.95726	0
bacteria	Bacillus_coagulans_2_6_uid68053	0.95726	0
bacteria	Cyanobacterium_stanieri_PCC_7202_uid183337	0.95724	0
bacteria	Candidatus_Phytoplasma_solani_284_09_uid225030	0.9572	4.43e-281
bacteria	Rickettsia_canadensis_CA410_uid88063	0.9572	0
bacteria	Salmonella_bongori_NCTC_12419_uid70155	0.95719	0
bacteria	Alteromonas_macleodii__Deep_ecotype__uid58251	0.95717	0
bacteria	Vibrio_furnissii_NCTC_11218_uid82347	0.95714	0
bacteria	Prochlorococcus_marinus_MIT_9312_uid58357	0.95711	0
bacteria	Alteromonas_macleodii__English_Channel_615__uid210781	0.95708	0
bacteria	Enterobacter_asburiae_LF7a_uid72793	0.95706	0
bacteria	Vibrio_cholerae_O1_biovar_El_Tor_N16961_uid57623	0.95705	0
bacteria	Proteus_mirabilis_BB2000_uid214430	0.95702	0
bacteria	Alteromonas_macleodii__Ionian_Sea_UM7__uid210783	0.95698	0
bacteria	Thermotoga_naphthophila_RKU_10_uid42777	0.95698	0
bacteria	Geobacillus_Y412MC61_uid41171	0.95695	0
bacteria	Shewanella_frigidimarina_NCIMB_400_uid58265	0.95693	0
bacteria	_Ruminococcus__obeum_uid197165	0.95689	0
bacteria	Pseudoalteromonas_haloplanktis_TAC125_uid58431	0.95687	0
bacteria	Mycoplasma_parvum_Indiana_uid223379	0.95686	5.7051e-313
bacteria	Dehalococcoides_mccartyi_BTF08_uid190183	0.95685	0
bacteria	Salmonella_enterica_serovar_Enteritidis_P125109_uid59247	0.95685	0
bacteria	Dehalobacter_11DCA_uid177715	0.95684	0
bacteria	Geobacillus_HH01_uid188479	0.95683	0
bacteria	Haemophilus_parasuis_SH0165_uid59273	0.95681	0
bacteria	Serratia_odorifera_4Rx13_uid42253	0.95681	0
bacteria	Alteromonas_macleodii__Aegean_Sea_MED64__uid231689	0.95679	0
bacteria	Aggregatibacter_aphrophilus_NJ8700_uid59407	0.95677	0
bacteria	Coprococcus_ART55_1_uid197176	0.95677	0
bacteria	Idiomarina_loihiensis_GSL_199_uid205256	0.95676	0
bacteria	Enterobacter_cloacae_ENHKU01_uid172463	0.95675	0
bacteria	Hydrogenobacter_thermophilus_TK_6_uid159875	0.95675	0
bacteria	Morganella_morganii_KT_uid180867	0.9567	0
bacteria	Salmonella_enterica_serovar_Thompson_RM6836_uid222802	0.95664	0
bacteria	Alteromonas_macleodii_AltDE1_uid179068	0.95662	0
bacteria	Shewanella_MR_4_uid58345	0.95661	0
bacteria	Thermincola_potens_JR_uid48823	0.95661	0
bacteria	Providencia_stuartii_MRSN_2154_uid162193	0.95659	0
bacteria	Salmonella_enterica_serovar_Gallinarum_287_91_uid59249	0.95659	0
bacteria	Syntrophobotulus_glycolicus_DSM_8271_uid63343	0.95658	0
bacteria	Shewanella_MR_7_uid58343	0.95656	0
bacteria	Desulfitobacterium_hafniense_Y51_uid58605	0.95651	0
bacteria	Enterobacter_cloacae_dissolvens_SDM_uid168997	0.95649	0
bacteria	Paenibacillus_polymyxa_E681_uid53477	0.95648	0
bacteria	Shewanella_baltica_OS223_uid58775	0.95645	0
bacteria	Idiomarina_loihiensis_L2TR_uid58087	0.95644	0
bacteria	Alteromonas_macleodii__Ionian_Sea_U7__uid210785	0.95641	0
bacteria	Enterobacter_638_uid58727	0.95641	0
bacteria	Desulfosporosinus_acidiphilus_SJ4_uid156759	0.95638	0
bacteria	Gardnerella_vaginalis_HMP9231_uid162045	0.95635	0
bacteria	Psychrobacter_arcticus_273_4_uid58021	0.95635	0
bacteria	Bibersteinia_trehalosi_192_uid193709	0.95629	0
bacteria	Ehrlichia_ruminantium_Welgevonden_uid58243	0.95625	0
bacteria	Haemophilus_ducreyi_35000HP_uid57625	0.95622	0
bacteria	Roseburia_intestinalis_uid197164	0.95622	0
bacteria	Desulfotomaculum_reducens_MI_1_uid58277	0.95621	0
bacteria	Shewanella_ANA_3_uid58347	0.95616	0
bacteria	Shewanella_putrefaciens_200_uid161927	0.95614	0
bacteria	Lactobacillus_rhamnosus_Lc_705_uid59315	0.95613	0
bacteria	Prochlorococcus_marinus_pastoris_CCMP1986_uid57761	0.95613	0
bacteria	Salmonella_enterica_serovar_Bareilly_CFSAN000189_uid212971	0.9561	0
bacteria	Rickettsia_rickettsii_Hlp_2_uid88067	0.95608	0
bacteria	Mycoplasma_pneumoniae_M129_B7_uid185759	0.95604	0
bacteria	Taylorella_asinigenitalis_MCE3_uid73771	0.95602	0
bacteria	Alteromonas_SN2_uid67349	0.95596	0
bacteria	Yersinia_enterocolitica_palearctica_105_5R_r__uid63663	0.95595	0
bacteria	Aminobacterium_colombiense_DSM_12261_uid47083	0.9559	0
bacteria	Lactobacillus_delbrueckii_bulgaricus_ND02_uid60621	0.9559	0
bacteria	Thermotoga_petrophila_RKU_1_uid58655	0.9559	0
bacteria	Desulfosporosinus_orientis_DSM_765_uid82939	0.95587	0
bacteria	Glaciecola_nitratireducens_FR1064_uid73759	0.95587	0
bacteria	Lactobacillus_rhamnosus_GG_uid161983	0.95587	0
bacteria	Lactobacillus_rhamnosus_LOCK900_uid210957	0.95586	0
bacteria	Belliella_baltica_DSM_15883_uid168182	0.95582	0
bacteria	Desulfotomaculum_ruminis_DSM_2154_uid67507	0.9558	0
bacteria	Enterobacteriaceae_bacterium_FGI_57_uid185181	0.95579	0
bacteria	Vibrio_vulnificus_MO6_24_O_uid62243	0.95576	0
bacteria	Candidatus_Phytoplasma_mali_uid59087	0.95573	1.42e-255
bacteria	Ruminococcus_bromii_uid197158	0.95573	0
bacteria	Salmonella_enterica_serovar_Typhi_CT18_uid57793	0.9557	0
bacteria	Hydrogenobacter_thermophilus_TK_6_uid45927	0.95568	0
bacteria	Simkania_negevensis_Z_uid68451	0.95562	0
bacteria	Proteus_mirabilis_HI4320_uid61599	0.95557	0
bacteria	Lactobacillus_casei_LC2W_uid162121	0.95556	0
bacteria	Rickettsia_rickettsii_Hino_uid86657	0.95552	0
bacteria	Escherichia_coli_SE15_uid161939	0.95551	0
bacteria	Pseudoalteromonas_SM9913_uid61247	0.9555	0
bacteria	Shewanella_oneidensis_MR_1_uid57949	0.95545	0
bacteria	Rickettsia_rickettsii_Brazil_uid88069	0.95544	0
bacteria	Aggregatibacter_actinomycetemcomitans_D7S_1_uid46989	0.95542	0
bacteria	Escherichia_coli_K_12_substr__MDS42_uid193705	0.95539	0
bacteria	Serratia_proteamaculans_568_uid58725	0.95539	0
bacteria	Rahnella_Y9602_uid62715	0.95538	0
bacteria	Vibrio_parahaemolyticus_RIMD_2210633_uid57969	0.95537	0
bacteria	Bdellovibrio_exovorus_JSS_uid194119	0.95535	0
bacteria	Serratia_liquefaciens_ATCC_27592_uid212306	0.95535	0
bacteria	Prochlorococcus_marinus_MIT_9215_uid58819	0.95529	0
bacteria	Rickettsia_australis_Cutlack_uid158039	0.95519	0
bacteria	Ureaplasma_parvum_serovar_3_ATCC_27815_uid58887	0.95517	3.9525e-323
bacteria	Shewanella_baltica_OS155_uid58259	0.95517	0
bacteria	Listonella_anguillarum_M3_uid217771	0.95515	0
bacteria	Salmonella_enterica_serovar_Typhimurium_798_uid158047	0.95511	0
bacteria	Bacteroides_CF50_uid222805	0.95509	0
bacteria	Rickettsia_rickettsii_Colombia_uid86653	0.95507	0
bacteria	Salmonella_enterica_serovar_Paratyphi_A_ATCC_9150_uid58201	0.95507	0
bacteria	Candidatus_Vesicomyosocius_okutanii_HA_uid59427	0.95506	0
bacteria	Yersinia_pseudotuberculosis_IP_32953_uid58157	0.95506	0
bacteria	Spirochaeta_smaragdinae_DSM_11293_uid51369	0.95505	0
bacteria	Rahnella_aquatilis_HX2_uid158049	0.95502	0
bacteria	Shewanella_W3_18_1_uid58341	0.95502	0
bacteria	Desulfobacula_toluolica_Tol2_uid175777	0.95496	0
bacteria	Desulfurobacterium_thermolithotrophum_DSM_11699_uid63405	0.95495	0
bacteria	Pectobacterium_carotovorum_PC1_uid59295	0.95493	0
bacteria	Halothece_PCC_7418_uid183338	0.95492	0
bacteria	Shewanella_loihica_PV_4_uid58349	0.95491	0
bacteria	Vibrio_harveyi_ATCC_BAA_1116_uid218471	0.95488	0
bacteria	Spirochaeta_caldaria_DSM_7334_uid68753	0.95486	0
bacteria	Mycoplasma_haemofelis_Langford_1_uid62461	0.95484	0
bacteria	Blattabacterium__Nauphoeta_cinerea__uid222815	0.95475	4.22e-307
bacteria	Thermodesulfovibrio_yellowstonii_DSM_11347_uid59257	0.95475	0
bacteria	Cyanothece_PCC_7424_uid59025	0.95474	0
bacteria	Geobacillus_Y412MC52_uid55381	0.95474	0
bacteria	Gardnerella_vaginalis_ATCC_14019_uid55487	0.95473	0
bacteria	Enterobacter_cloacae_NCTC_9394_uid197202	0.95472	0
bacteria	Megasphaera_elsdenii_DSM_20460_uid71135	0.95472	0
bacteria	Yersinia_enterocolitica_8081_uid57741	0.95472	0
bacteria	Anaerobaculum_mobile_DSM_13181_uid168323	0.95471	0
bacteria	Shewanella_baltica_OS117_uid162025	0.95469	0
bacteria	Shewanella_baltica_OS185_uid58743	0.95467	0
bacteria	Salmonella_enterica_serovar_Heidelberg_B182_uid162195	0.95465	0
bacteria	Salmonella_enterica_Serovar_Heidelberg_CFSAN002069_uid212974	0.95465	0
bacteria	Eubacterium_siraeum_V10Sc8a_uid197178	0.95463	0
bacteria	Salmonella_enterica_serovar_Javiana_CFSAN001992_uid190101	0.95461	0
bacteria	Salmonella_enterica_serovar_Pullorum_S06004_uid214431	0.9546	0
bacteria	Roseburia_intestinalis_XB6B4_uid197179	0.95458	0
bacteria	Chitinophaga_pinensis_DSM_2588_uid59113	0.95457	0
bacteria	Colwellia_psychrerythraea_34H_uid57855	0.95457	0
bacteria	Rickettsia_rickettsii_Hauke_uid86659	0.95456	0
bacteria	Haemophilus_parasuis_ZJ0906_uid209117	0.95454	0
bacteria	Klebsiella_variicola_At_22_uid42113	0.9545	0
bacteria	Escherichia_coli_DH1_uid161951	0.95449	0
bacteria	Salmonella_enterica_serovar_4_5_12_i__08_1736_uid212969	0.95448	0
bacteria	Escherichia_coli_BL21_DE3__uid161949	0.95441	0
bacteria	Blattabacterium__Blatta_orientalis__Tarazona_uid188115	0.95436	2.52e-301
bacteria	Rahnella_aquatilis_CIP_78_65___ATCC_33071_uid86855	0.95436	0
bacteria	Enterobacter_aerogenes_KCTC_2190_uid68103	0.95435	0
bacteria	Pseudovibrio_FO_BEG1_uid82373	0.95435	0
bacteria	Pectobacterium_carotovorum_PCC21_uid174335	0.95429	0
bacteria	Enterobacter_R4_368_uid208672	0.95428	0
bacteria	Candidatus_Puniceispirillum_marinum_IMCC1322_uid47081	0.95425	0
bacteria	Escherichia_coli_ATCC_8739_uid58783	0.95425	0
bacteria	Rickettsia_rickettsii_Iowa_uid58961	0.95423	0
bacteria	Salmonella_enterica_serovar_Paratyphi_A_AKU_12601_uid59269	0.95422	0
bacteria	Orientia_tsutsugamushi_Boryong_uid61621	0.9542	0
bacteria	Vibrio_cholerae_IEC224_uid89389	0.95418	0
bacteria	Desulfotomaculum_carboxydivorans_CO_1_SRB_uid67317	0.95417	0
bacteria	Escherichia_coli_B_REL606_uid58803	0.95417	0
bacteria	Pantoea_ananatis_AJ13355_uid162073	0.95412	0
bacteria	Methylophaga_JAM1_uid162947	0.95407	0
bacteria	Niastella_koreensis_GR20_10_uid83125	0.95406	0
bacteria	Salmonella_enterica_serovar_Agona_24249_uid230614	0.95405	0
bacteria	Waddlia_chondrophila_WSU_86_1044_uid49531	0.95404	0
bacteria	Escherichia_coli_BL21_DE3__uid161947	0.95403	0
bacteria	Ehrlichia_canis_Jake_uid58071	0.95401	0
bacteria	Ureaplasma_parvum_serovar_3_ATCC_700970_uid57711	0.95395	3.162e-322
bacteria	Salmonella_enterica_serovar_Typhimurium_UK_1_uid87049	0.95391	0
bacteria	Vibrio_cholerae_MJ_1236_uid59387	0.95391	0
bacteria	Blattabacterium__Mastotermes_darwiniensis__MADAR_uid77127	0.9539	8.24e-282
bacteria	Echinicola_vietnamensis_DSM_17526_uid184076	0.95388	0
bacteria	Rickettsia_rickettsii_Arizona_uid86655	0.95386	0
bacteria	Dactylococcopsis_salina_PCC_8305_uid183341	0.95385	0
bacteria	Salmonella_enterica_Serovar_Cubana_CFSAN002050_uid212973	0.95384	0
bacteria	Vibrio_vulnificus_YJ016_uid58007	0.95383	0
bacteria	Chloroherpeton_thalassium_ATCC_35110_uid59187	0.95379	0
bacteria	Yersinia_pestis_CO92_uid57621	0.95378	0
bacteria	Escherichia_coli_K_12_substr__DH10B_uid58979	0.95374	0
bacteria	butyrate_producing_bacterium_SS3_4_uid197159	0.95373	0
bacteria	Escherichia_coli_K_12_substr__MG1655_uid57779	0.95372	0
bacteria	Acinetobacter_baumannii_SDF_uid61601	0.95371	0
bacteria	Helicobacter_heilmannii_ASB1_4_uid182935	0.95371	0
bacteria	Mycoplasma_suis_KI3806_uid63665	0.95368	0
bacteria	Desulfocapsa_sulfexigens_DSM_10523_uid189952	0.95362	0
bacteria	Bartonella_australis_Aust_NH1_uid189950	0.95361	0
bacteria	Escherichia_coli_DH1_uid162051	0.95361	0
bacteria	Shewanella_denitrificans_OS217_uid58263	0.95361	0
bacteria	Salmonella_enterica_serovar_Heidelberg_41578_uid212970	0.9536	0
bacteria	Erwinia_billingiae_Eb661_uid50547	0.95354	0
bacteria	Klebsiella_pneumoniae_CG43_uid223021	0.95348	0
bacteria	Bifidobacterium_asteroides_PRL2011_uid176921	0.95346	0
bacteria	Escherichia_coli_O83_H1_NRG_857C_uid161987	0.95346	0
bacteria	Vibrio_cholerae_LMA3984_4_uid159541	0.95346	0
bacteria	Haemophilus_influenzae_PittGG_uid58593	0.95344	0
bacteria	Salmonella_enterica_serovar_Typhimurium_LT2_uid57799	0.9534	0
bacteria	Ureaplasma_urealyticum_serovar_10_ATCC_33699_uid59011	0.95337	0
bacteria	Candidatus_Rickettsia_amblyommii_GAT_30V_uid156845	0.95336	0
bacteria	Raoultella_ornithinolytica_B6_uid198431	0.95336	0
bacteria	Salmonella_enterica_serovar_Typhi_Ty2_uid57973	0.95335	0
bacteria	Enterobacter_cloacae_SCF1_uid59969	0.95334	0
bacteria	Blattabacterium__Panesthia_angustipennis_spadica__BPAA_uid193717	0.95333	3.41e-300
bacteria	Chlamydophila_abortus_S26_3_uid57963	0.95331	0
bacteria	Candidatus_Ruthia_magnifica_Cm__Calyptogena_magnifica__uid58645	0.95329	0
bacteria	Salmonella_enterica_serovar_Typhimurium_SL1344_uid86645	0.95329	0
bacteria	Vibrio_cholerae_O395_uid58425	0.95329	0
bacteria	Vibrio_vulnificus_CMCP6_uid62909	0.95329	0
bacteria	Mesotoga_prima_MesG1_Ag_4_2_uid52599	0.95327	0
bacteria	Chlamydia_psittaci_WS_RT_E30_uid175575	0.95325	0
bacteria	Escherichia_coli_LY180_uid219461	0.95323	0
bacteria	Mycoplasma_gallisepticum_S6_uid200523	0.95323	0
bacteria	Salmonella_enterica_Serovar_Typhimurium_var__5__CFSAN001921_uid212972	0.95323	0
bacteria	Escherichia_coli_LF82_uid161965	0.95314	0
bacteria	Atopobium_parvulum_DSM_20469_uid59195	0.95313	0
bacteria	Blattabacterium__Periplaneta_americana__BPLAN_uid41287	0.95312	1.11e-300
bacteria	Leptospira_borgpetersenii_serovar_Hardjo_bovis_L550_uid58507	0.95311	0
bacteria	Escherichia_coli_BW2952_uid59391	0.9531	0
bacteria	Rickettsia_slovaca_13_B_uid82369	0.95309	0
bacteria	Chlamydophila_psittaci_RD1_uid162063	0.95308	0
bacteria	Pectobacterium_atrosepticum_SCRI1043_uid57957	0.95306	0
bacteria	Thermotoga_maritima_MSB8_uid202924	0.95306	0
bacteria	Dehalococcoides_ethenogenes_195_uid57763	0.95304	0
bacteria	Syntrophomonas_wolfei_Goettingen_uid58179	0.95304	0
bacteria	Escherichia_coli_W_uid162011	0.95302	0
bacteria	Klebsiella_pneumoniae_MGH_78578_uid57619	0.95299	0
bacteria	Chlamydia_psittaci_01DC12_uid179070	0.95297	0
bacteria	Vibrio_anguillarum_775_uid68057	0.95295	0
bacteria	Ehrlichia_ruminantium_Gardel_uid58245	0.95293	0
bacteria	Marinobacter_BSs20148_uid171995	0.95289	0
bacteria	Rickettsia_rickettsii__Sheila_Smith__uid58027	0.95288	0
bacteria	Serratia_plymuthica_S13_uid210642	0.95288	0
bacteria	Blattabacterium__Cryptocercus_punctulatus__Cpu_uid81083	0.95285	2.13e-283
bacteria	Paenibacillus_polymyxa_SC2_uid59583	0.95281	0
bacteria	Prevotella_melaninogenica_ATCC_25845_uid51377	0.95274	0
bacteria	Serratia_marcescens_FGI94_uid185180	0.95272	0
bacteria	Serratia_AS12_uid67315	0.95271	0
bacteria	Serratia_plymuthica_AS9_uid67313	0.9527	0
bacteria	Serratia_AS13_uid162065	0.95264	0
bacteria	Escherichia_coli_K_12_substr__W3110_uid161931	0.95259	0
bacteria	Chlamydophila_psittaci_01DC11_uid159527	0.95253	0
bacteria	Leptospira_borgpetersenii_serovar_Hardjo_bovis_JB197_uid58509	0.95253	0
bacteria	Rickettsia_akari_Hartford_uid58161	0.95253	0
bacteria	Salmonella_enterica_serovar_Typhimurium_U288_uid198746	0.95253	0
bacteria	Serratia_marcescens_WW4_uid188478	0.95252	0
bacteria	Chlamydophila_psittaci_C19_98_uid159523	0.95251	0
bacteria	Vibrio_cholerae_M66_2_uid59355	0.95245	0
bacteria	Mycoplasma_suis_Illinois_uid61897	0.95244	0
bacteria	Chlamydia_psittaci_NJ1_uid175579	0.95243	0
bacteria	Escherichia_coli_PMV_1_uid219679	0.95241	0
bacteria	Salmonella_enterica_serovar_Typhimurium_DT2_uid222818	0.95241	0
bacteria	Rickettsia_canadensis_McKiel_uid58159	0.95237	0
bacteria	Chlamydophila_psittaci_08DC60_uid159525	0.95236	0
bacteria	Shewanella_piezotolerans_WP3_uid58745	0.95233	0
bacteria	Yersinia_pestis_Pestoides_F_uid58619	0.9523	0
bacteria	Escherichia_fergusonii_ATCC_35469_uid59375	0.95225	0
bacteria	Escherichia_coli__BL21_Gold_DE3_pLysS_AG__uid59245	0.95223	0
bacteria	Yersinia_pseudotuberculosis_PB1__uid59153	0.95221	0
bacteria	Treponema_brennaborense_DSM_12168_uid66607	0.95219	0
bacteria	Enterobacter_cloacae_ATCC_13047_uid48363	0.95216	0
bacteria	Salmonella_typhimurium_DT104_uid223287	0.95216	0
bacteria	Shewanella_baltica_OS678_uid50553	0.95215	0
bacteria	Chlamydophila_psittaci_6BC_uid159845	0.9521	0
bacteria	Pectobacterium_wasabiae_WPP163_uid41297	0.9521	0
bacteria	Eubacterium_rectale_ATCC_33656_uid59169	0.95205	0
bacteria	Tropheryma_whipplei_TW08_27_uid57961	0.95205	0
bacteria	Salmonella_enterica_serovar_Typhi_Ty21a_uid201427	0.95204	0
bacteria	Chlamydophila_psittaci_02DC15_uid159521	0.95203	0
bacteria	Klebsiella_oxytoca_KCTC_1686_uid83159	0.95203	0
bacteria	Salmonella_enterica_serovar_Typhimurium_T000240_uid84397	0.95203	0
bacteria	Candidatus_Protochlamydia_amoebophila_UWE25_uid58079	0.95202	0
bacteria	Escherichia_coli_W_uid162101	0.95196	0
bacteria	Chlamydia_psittaci_GR9_uid175572	0.95194	0
bacteria	Roseburia_hominis_A2_183_uid73419	0.95192	0
bacteria	Yersinia_pseudotuberculosis_YPIII_uid59151	0.95191	0
bacteria	Shewanella_baltica_OS195_uid58261	0.95188	0
bacteria	Thermobaculum_terrenum_ATCC_BAA_798_uid42011	0.95188	0
bacteria	Wolbachia_endosymbiont_of_Drosophila_melanogaster_uid57851	0.95187	0
bacteria	Enterobacter_cloacae_EcWSU1_uid80739	0.9518	0
bacteria	Bartonella_quintana_RM_11_uid174512	0.95179	0
bacteria	Thermotoga_maritima_MSB8_uid179902	0.95179	0
bacteria	Escherichia_coli_O127_H6_E2348_69_uid59343	0.95178	0
bacteria	Yersinia_pestis_Nepal516_uid58609	0.95178	0
bacteria	Serratia_ATCC_39006_uid218470	0.95176	0
bacteria	Escherichia_blattae_DSM_4481_uid165043	0.95175	0
bacteria	Klebsiella_pneumoniae_KCTC_2242_uid162147	0.95175	0
bacteria	Desulfotalea_psychrophila_LSv54_uid58153	0.95174	0
bacteria	Escherichia_coli_APEC_O1_uid58623	0.95173	0
bacteria	Acidaminococcus_fermentans_DSM_20731_uid43471	0.95172	0
bacteria	Escherichia_coli_JJ1886_uid226103	0.95172	0
bacteria	Wigglesworthia_glossinidia_endosymbiont_of_Glossina_brevipalpis_uid57853	0.9517	1.9e-312
bacteria	Candidatus_Portiera_aleyrodidarum_BT_QVLC_uid176374	0.95169	1.39e-144
bacteria	Paenibacillus_mucilaginosus_3016_uid89377	0.95169	0
bacteria	Yersinia_pestis_biovar_Microtus_91001_uid58037	0.95166	0
bacteria	Desulfobacterium_autotrophicum_HRM2_uid59061	0.95165	0
bacteria	Ehrlichia_chaffeensis_Arkansas_uid57933	0.95162	0
bacteria	Eubacterium_limosum_KIST612_uid59777	0.95161	0
bacteria	Nitrosococcus_watsonii_C_113_uid50331	0.95161	0
bacteria	Chlamydia_pecorum_PV3056_3_uid221290	0.9516	0
bacteria	Salmonella_enterica_serovar_Choleraesuis_SC_B67_uid58017	0.95155	0
bacteria	Vibrio_cholerae_O395_uid159869	0.95155	0
bacteria	Saccharophagus_degradans_2_40_uid57921	0.9515	0
bacteria	Bacteroides_thetaiotaomicron_VPI_5482_uid62913	0.95149	0
bacteria	Pantoea_ananatis_LMG_20103_uid46807	0.95147	0
bacteria	Chlamydia_pecorum_P787_uid221292	0.95144	0
bacteria	Corynebacterium_glutamicum_SCgG1_uid207285	0.95141	0
bacteria	Leptospira_interrogans_serovar_Copenhageni_Fiocruz_L1_130_uid58065	0.9514	0
bacteria	Shewanella_violacea_DSS12_uid47085	0.95138	0
bacteria	Salmonella_enterica_serovar_Typhimurium_D23580_uid86061	0.95136	0
bacteria	Stanieria_cyanosphaera_PCC_7437_uid183115	0.95134	0
bacteria	Cronobacter_sakazakii_ES15_uid167045	0.95133	0
bacteria	Cyanothece_ATCC_51142_uid59013	0.95131	0
bacteria	Yersinia_pestis_Angola_uid58485	0.95128	0
bacteria	Leptospira_interrogans_serovar_Lai_IPAV_uid161957	0.95125	0
bacteria	Escherichia_coli_536_uid58531	0.95124	0
bacteria	Corynebacterium_glutamicum_SCgG2_uid207286	0.95122	0
bacteria	Cyanothece_PCC_7822_uid52547	0.95119	0
bacteria	Thioalkalimicrobium_cyclicum_ALM1_uid67391	0.95119	0
bacteria	Chlamydophila_psittaci_6BC_uid63621	0.95118	0
bacteria	Eubacterium_siraeum_uid197160	0.95115	0
bacteria	Escherichia_coli_KO11FL_uid52593	0.95113	0
bacteria	Geobacillus_JF8_uid215234	0.95112	0
bacteria	Chlamydia_psittaci_MN_uid175573	0.95109	0
bacteria	Escherichia_coli_ABU_83972_uid161975	0.95109	0
bacteria	Neorickettsia_risticii_Illinois_uid58889	0.95109	0
bacteria	Escherichia_coli_IAI1_uid59377	0.95106	0
bacteria	Yersinia_enterocolitica_palearctica_Y11_uid162069	0.95103	0
bacteria	Polynucleobacter_necessarius_asymbioticus_QLW_P1DMWA_1_uid58611	0.95101	0
bacteria	Chlamydia_pecorum_W73_uid221291	0.95099	0
bacteria	Escherichia_coli_SMS_3_5_uid58919	0.95097	0
bacteria	Photorhabdus_asymbiotica_ATCC_43949_uid59243	0.95097	0
bacteria	Yersinia_pseudotuberculosis_IP_31758_uid58487	0.95096	0
bacteria	Gardnerella_vaginalis_409_05_uid43211	0.95091	0
bacteria	Thermotoga_maritima_MSB8_uid57723	0.95091	0
bacteria	Spirochaeta_coccoides_DSM_17374_uid66331	0.95089	0
bacteria	Pantoea_ananatis_PA13_uid162181	0.95085	0
bacteria	Klebsiella_pneumoniae_1084_uid174151	0.95084	0
bacteria	Paenibacillus_mucilaginosus_K02_uid162117	0.95083	0
bacteria	Paenibacillus_larvae_04_309_uid232355	0.95082	0
bacteria	Salmonella_enterica_serovar_Typhimurium_ST4_74_uid84393	0.95081	0
bacteria	Cryptobacterium_curtum_DSM_15641_uid59041	0.9508	0
bacteria	Gloeocapsa_PCC_7428_uid183112	0.9507	0
bacteria	Arcanobacterium_haemolyticum_DSM_20595_uid49489	0.95065	0
bacteria	Escherichia_coli_SE11_uid59425	0.95065	0
bacteria	Chroococcidiopsis_thermalis_PCC_7203_uid183002	0.95063	0
bacteria	Chlamydia_psittaci_WC_uid175577	0.9506	0
bacteria	Selenomonas_sputigena_ATCC_35185_uid55329	0.95057	0
bacteria	Thermocrinis_albus_DSM_14484_uid46231	0.95054	0
bacteria	Yersinia_pestis_KIM_10_uid57875	0.95054	0
bacteria	Pseudomonas_stutzeri_DSM_10701_uid170940	0.95052	0
bacteria	Thermovirga_lienii_DSM_17291_uid77129	0.95049	0
bacteria	Escherichia_coli_042_uid161985	0.95041	0
bacteria	Geobacillus_kaustophilus_HTA426_uid58227	0.95038	0
bacteria	Acidaminococcus_intestini_RyC_MR95_uid74445	0.95035	0
bacteria	Cyanothece_PCC_8801_uid59027	0.95027	0
bacteria	Ethanoligenens_harbinense_YUAN_3_uid46255	0.95027	0
bacteria	Faecalibacterium_prausnitzii_uid197157	0.95027	0
bacteria	Chlamydia_psittaci_VS225_uid175574	0.95024	0
bacteria	Prochlorococcus_marinus_CCMP1375_uid57995	0.95023	0
bacteria	Anaerolinea_thermophila_UNI_1_uid62245	0.95022	0
bacteria	Candidatus_Liberibacter_solanacearum_CLso_ZC1_uid61245	0.95021	0
bacteria	Enterobacter_aerogenes_EA1509E_uid187411	0.95021	0
bacteria	Moraxella_catarrhalis_BBH18_uid48809	0.95019	0
bacteria	Thermodesulfobacterium_OPB45_uid68283	0.95016	0
bacteria	Klebsiella_pneumoniae_JM45_uid215235	0.95012	0
bacteria	Nitrosomonas_AL212_uid55727	0.95011	0
bacteria	Desulfovibrio_salexigens_DSM_2638_uid59223	0.95008	0
bacteria	Leptospira_interrogans_serovar_Lai_56601_uid57881	0.95008	0
bacteria	Neorickettsia_sennetsu_Miyayama_uid57965	0.95008	0
bacteria	Escherichia_coli_IHE3034_uid162007	0.95007	0
bacteria	Salmonella_enterica_serovar_Heidelberg_SL476_uid58973	0.95005	0
bacteria	Klebsiella_pneumoniae_342_uid59145	0.95003	0
bacteria	Prevotella_ruminicola_23_uid47507	0.95003	0
bacteria	Escherichia_coli_UM146_uid162043	0.95002	0
bacteria	Chlamydia_trachomatis_L2b_Canada1_uid196798	0.95001	0
bacteria	Prochlorococcus_marinus_NATL1A_uid58423	0.94997	0
bacteria	Runella_slithyformis_DSM_19594_uid68317	0.94996	0
bacteria	Klebsiella_pneumoniae_NTUH_K2044_uid59073	0.9499	0
bacteria	Salmonella_enterica_serovar_Dublin_CT_02021853_uid58917	0.94988	0
bacteria	Bartonella_quintana_Toulouse_uid57635	0.94987	0
bacteria	Chlamydia_trachomatis_A_363_uid196769	0.94986	0
bacteria	Corynebacterium_glutamicum_ATCC_13032_uid57905	0.94986	0
bacteria	Yersinia_pestis_Antiqua_uid58607	0.94986	0
bacteria	Selenomonas_ruminantium_lactilytica_TAM6421_uid157247	0.94984	0
bacteria	Haliscomenobacter_hydrossis_DSM_1100_uid66777	0.94982	0
bacteria	Salmonella_enterica_serovar_Gallinarum_Pullorum_CDC1983_67_uid217770	0.94981	0
bacteria	Nitrosococcus_oceani_ATCC_19707_uid58403	0.9498	0
bacteria	Pseudomonas_fluorescens_A506_uid165185	0.9498	0
bacteria	Oceanimonas_GK1_uid81627	0.94976	0
bacteria	Cyanothece_PCC_8802_uid59143	0.94975	0
bacteria	Salmonella_enterica_serovar_Schwarzengrund_CVM19633_uid58915	0.94973	0
bacteria	Bacteroides_fragilis_NCTC_9343_uid57639	0.94971	0
bacteria	Erwinia_tasmaniensis_Et1_99_uid59029	0.94969	0
bacteria	Mannheimia_succiniciproducens_MBEL55E_uid58197	0.94969	0
bacteria	Halomonas_elongata_DSM_2581_uid52781	0.94965	0
bacteria	Prevotella_oral_taxon_299_F0039_uid45899	0.94964	7.03e-282
bacteria	Chlamydia_psittaci_CP3_uid175578	0.94964	0
bacteria	Pectobacterium_SCC3193_uid193707	0.94963	0
bacteria	Escherichia_coli_UMN026_uid62981	0.94962	0
bacteria	Desulfotomaculum_gibsoniae_DSM_7213_uid76945	0.94959	0
bacteria	Corynebacterium_kroppenstedtii_DSM_44385_uid59411	0.94957	0
bacteria	Escherichia_coli_KO11FL_uid162099	0.94956	0
bacteria	Pseudomonas_putida_GB_1_uid58735	0.94956	0
bacteria	Chlamydia_trachomatis_A_7249_uid196771	0.94954	0
bacteria	Pantoea_At_9b_uid55845	0.94952	0
bacteria	Lactobacillus_rhamnosus_GG_uid59313	0.94947	0
bacteria	Cronobacter_sakazakii_Sp291_uid189241	0.94944	0
bacteria	Shewanella_amazonensis_SB2B_uid58257	0.94941	0
bacteria	Janthinobacterium_Marseille_uid58603	0.9494	0
bacteria	Parabacteroides_distasonis_ATCC_8503_uid58301	0.9494	0
bacteria	Prochlorococcus_marinus_NATL2A_uid58359	0.94939	0
bacteria	Ruminococcus_albus_7_uid51721	0.94936	0
bacteria	uncultured_Sulfuricurvum_RIFRC_1_uid193658	0.94936	0
bacteria	Escherichia_coli_O103_H2_12009_uid41013	0.94935	0
bacteria	Bacteroides_xylanisolvens_XB1A_uid197168	0.94934	0
bacteria	Corynebacterium_diphtheriae_HC02_uid84317	0.94933	0
bacteria	Corynebacterium_resistens_DSM_45100_uid50555	0.94933	0
bacteria	Escherichia_coli_ETEC_H10407_uid161993	0.94933	0
bacteria	Spirochaeta_africana_DSM_8902_uid81779	0.94933	0
bacteria	Salmonella_enterica_serovar_Newport_SL254_uid58831	0.94932	0
bacteria	Escherichia_coli_NA114_uid162139	0.94931	0
bacteria	Dickeya_zeae_Ech1591_uid59297	0.9493	0
bacteria	Pantoea_vagans_C9_1_uid49871	0.9493	0
bacteria	Pseudomonas_fulva_12_X_uid67351	0.9493	0
bacteria	Bartonella_vinsonii_berkhoffii_Winnie_uid189951	0.94929	0
bacteria	Dickeya_dadantii_Ech703_uid59363	0.94927	0
bacteria	Synechococcus_PCC_7502_uid183008	0.94923	0
bacteria	Chromohalobacter_salexigens_DSM_3043_uid62921	0.94922	0
bacteria	Corynebacterium_pseudotuberculosis_42_02_A_uid159669	0.94922	0
bacteria	Salmonella_enterica_serovar_Gallinarum_pullorum_RKS5078_uid87035	0.9492	0
bacteria	Corynebacterium_ulcerans_809_uid159659	0.94918	0
bacteria	Chlamydia_psittaci_84_55_uid175571	0.94916	0
bacteria	Pseudomonas_putida_BIRD_1_uid162055	0.94913	0
bacteria	Bacteroides_vulgatus_ATCC_8482_uid58253	0.94911	0
bacteria	Chlamydia_trachomatis_L2_25667R_uid196786	0.94911	0
bacteria	Salmonella_enterica_serovar_Agona_SL483_uid59431	0.94909	0
bacteria	Salmonella_enterica_serovar_Bovismorbificans_3114_uid218006	0.94904	0
bacteria	Candidatus_Liberibacter_asiaticus_gxpsy_uid193764	0.94897	0
bacteria	Corynebacterium_glutamicum_ATCC_13032_uid193708	0.94896	0
bacteria	Pseudomonas_stutzeri_RCH2_uid184342	0.94895	0
bacteria	Chlamydia_trachomatis_A_5291_uid196770	0.94894	0
bacteria	Escherichia_coli_APEC_O78_uid187277	0.94893	0
bacteria	Clostridiales_genomosp__BVAB3_UPII9_5_uid46219	0.94891	0
bacteria	Shigella_flexneri_2a_301_uid62907	0.9489	0
bacteria	Candidatus_Liberibacter_asiaticus_psy62_uid59227	0.94889	0
bacteria	Corynebacterium_diphtheriae_INCA_402_uid83605	0.94888	0
bacteria	Klebsiella_pneumoniae_rhinoscleromatis_SB3432_uid203334	0.94884	0
bacteria	Pseudomonas_TKP_uid232248	0.94877	0
bacteria	Chlamydia_trachomatis_D_SotonD6_uid196774	0.94875	0
bacteria	Corynebacterium_diphtheriae_CDCE_8392_uid84295	0.94875	0
bacteria	Salmonella_enterica_serovar_Paratyphi_C_RKS4594_uid59063	0.94874	0
bacteria	Shigella_dysenteriae_Sd197_uid58213	0.94869	0
bacteria	Aeromonas_hydrophila_ML09_119_uid205540	0.94864	0
bacteria	Klebsiella_oxytoca_E718_uid170256	0.94864	0
bacteria	Pseudomonas_putida_F1_uid58355	0.94863	0
bacteria	Chlamydia_trachomatis_K_SotonK1_uid196782	0.94862	0
bacteria	Pseudomonas_putida_W619_uid58651	0.94862	0
bacteria	Chlamydia_trachomatis_D_SotonD5_uid196773	0.94861	0
bacteria	Chlamydia_trachomatis_uid196778	0.94861	0
bacteria	Chlamydia_trachomatis_uid196800	0.9486	0
bacteria	Escherichia_coli_O55_H7_RM12579_uid162153	0.9486	0
bacteria	Bacteroides_fragilis_638R_uid84217	0.94857	0
bacteria	Aeromonas_hydrophila_ATCC_7966_uid58617	0.94854	0
bacteria	Marinobacter_aquaeolei_VT8_uid59419	0.94853	0
bacteria	Carboxydothermus_hydrogenoformans_Z_2901_uid57821	0.94852	0
bacteria	Chlamydia_trachomatis_D_SotonD1_uid196772	0.94851	0
bacteria	Chlamydia_trachomatis_L3_404_LN_uid196797	0.94851	0
bacteria	Candidatus_Azobacteroides_pseudotrichonymphae_genomovar__CFP2_uid59163	0.9485	0
bacteria	Aeromonas_veronii_B565_uid66323	0.94848	0
bacteria	Pseudomonas_poae_RE_1_1_14_uid188480	0.94848	0
bacteria	Lactobacillus_rhamnosus_LOCK908_uid210958	0.94846	0
bacteria	Chlamydia_trachomatis_L1_115_uid196784	0.94845	0
bacteria	Corynebacterium_diphtheriae_HC01_uid84297	0.94845	0
bacteria	Lactobacillus_rhamnosus_ATCC_8530_uid162169	0.94845	0
bacteria	Methylophaga_JAM7_uid162949	0.94844	0
bacteria	Erwinia_amylovora_ATCC_49946_uid46943	0.94843	0
bacteria	Chlamydia_trachomatis_L2b_795_uid196791	0.94842	0
bacteria	Dickeya_dadantii_Ech586_uid42519	0.94842	0
bacteria	Tropheryma_whipplei_Twist_uid57705	0.94842	0
bacteria	Corynebacterium_callunae_DSM_20147_uid193714	0.94841	0
bacteria	Chlamydia_trachomatis_L2b_Ams4_uid196795	0.9484	0
bacteria	Spirosoma_linguale_DSM_74_uid43413	0.9484	0
bacteria	Escherichia_coli_S88_uid62979	0.94839	0
bacteria	Fibrobacter_succinogenes_S85_uid41169	0.94838	0
bacteria	Desulfurispirillum_indicum_S5_uid45897	0.94837	0
bacteria	Corynebacterium_pseudotuberculosis_258_uid167260	0.94834	0
bacteria	Rivularia_PCC_7116_uid182929	0.94834	0
bacteria	Candidatus_Portiera_aleyrodidarum_BT_QVLC_uid175570	0.94833	1.22e-123
bacteria	Chlamydia_trachomatis_L2b_Ams2_uid196793	0.94824	0
bacteria	Ectothiorhodospiraceae_bacterium_M19_40_uid199898	0.94821	0
bacteria	Methylotenera_301_uid49469	0.94818	0
bacteria	Chlamydia_trachomatis_L2b_Canada2_uid196799	0.94817	0
bacteria	Candidatus_Saccharibacteria_bacterium_RAAC3_TM7_1_uid230715	0.94816	0
bacteria	Arthrobacter_arilaitensis_Re117_uid53509	0.94815	0
bacteria	Desulfotomaculum_acetoxidans_DSM_771_uid59109	0.94815	0
bacteria	Pseudomonas_putida_NBRC_14164_uid208670	0.94815	0
bacteria	Chlamydophila_felis_Fe_C_56_uid57971	0.94813	0
bacteria	Chlamydia_trachomatis_E_Bour_uid196775	0.94811	0
bacteria	Chlamydia_trachomatis_L2b_Ams3_uid196794	0.94806	0
bacteria	Aeromonas_salmonicida_A449_uid58631	0.94805	0
bacteria	Pseudanabaena_PCC_7367_uid183004	0.94803	0
bacteria	Salmonella_enterica_arizonae_serovar_62_z4_z23__uid58191	0.94803	0
bacteria	Glaciecola_psychrophila_170_uid193711	0.94802	0
bacteria	Yersinia_pestis_A1122_uid158119	0.94802	0
bacteria	Chlamydia_trachomatis_E_SotonE4_uid196776	0.948	0
bacteria	Pseudomonas_fluorescens_F113_uid87037	0.948	0
bacteria	Bartonella_henselae_Houston_1_uid57745	0.94796	0
bacteria	Odoribacter_splanchnicus_DSM_20712_uid63397	0.94794	0
bacteria	Chlamydia_trachomatis_L2b_8200_07_uid196787	0.94793	0
bacteria	Chlamydia_trachomatis_L2b_Ams1_uid196792	0.94793	0
bacteria	Chlamydia_trachomatis_L2b_CV204_uid196790	0.94793	0
bacteria	Corynebacterium_pseudotuberculosis_Cp162_uid168258	0.94793	0
bacteria	Chlamydia_trachomatis_G_11222_uid161361	0.94792	0
bacteria	Chlamydia_trachomatis_L2b_LST_uid196789	0.94792	0
bacteria	Chlamydia_trachomatis_L2b_UCH_2_uid196788	0.94792	0
bacteria	Fibrobacter_succinogenes_S85_uid161919	0.94792	0
bacteria	Trichodesmium_erythraeum_IMS101_uid57925	0.94789	0
bacteria	Chlamydia_trachomatis_E_11023_uid161369	0.94788	0
bacteria	Escherichia_coli_HS_uid58393	0.94788	0
bacteria	Chlamydia_trachomatis_G_SotonG1_uid196779	0.94787	0
bacteria	Escherichia_coli_O7_K1_CE10_uid162115	0.94782	0
bacteria	Chlamydia_trachomatis_D_EC_uid159881	0.9478	0
bacteria	Chlamydia_trachomatis_L1_224_uid196785	0.94779	0
bacteria	Vibrio_cholerae_O1_2010EL_1786_uid78933	0.94776	0
bacteria	Dyadobacter_fermentans_DSM_18053_uid59049	0.94775	0
bacteria	Chlamydia_trachomatis_D_LC_uid159879	0.94774	0
bacteria	Pseudomonas_fluorescens_Pf_5_uid57937	0.94771	0
bacteria	Candidatus_Liberibacter_americanus_Sao_Paulo_uid227424	0.94767	0
bacteria	Brucella_ceti_TE10759_12_uid229880	0.94765	0
bacteria	Pseudomonas_fluorescens_SBW25_uid158693	0.94765	0
bacteria	Shigella_flexneri_5_8401_uid58583	0.94765	0
bacteria	Salmonella_enterica_serovar_Typhi_P_stx_12_uid87001	0.94764	0
bacteria	Prosthecochloris_aestuarii_DSM_271_uid58151	0.94762	0
bacteria	Chlamydia_trachomatis_L2b_Ams5_uid196796	0.94757	0
bacteria	Pleurocapsa_PCC_7327_uid183006	0.94756	0
bacteria	Chlamydia_trachomatis_RC_J_971_uid213395	0.94753	0
bacteria	Escherichia_coli_IAI39_uid59381	0.94752	0
bacteria	Truepera_radiovictrix_DSM_17093_uid49533	0.94748	0
bacteria	Shigella_sonnei_Ss046_uid58217	0.94745	0
bacteria	Bartonella_grahamii_as4aup_uid59405	0.94743	0
bacteria	Chlamydophila_caviae_GPIC_uid57783	0.94743	0
bacteria	Shigella_flexneri_2a_2457T_uid57991	0.94737	0
bacteria	Escherichia_coli_UMNK88_uid161991	0.94733	0
bacteria	Hirschia_baltica_ATCC_49814_uid59365	0.94729	0
bacteria	Citrobacter_rodentium_ICC168_uid43089	0.94727	0
bacteria	Corynebacterium_ulcerans_BR_AD22_uid68291	0.94725	0
bacteria	Corynebacterium_diphtheriae_VA01_uid84305	0.94724	0
bacteria	Corynebacterium_aurimucosum_ATCC_700975_uid59409	0.94723	0
bacteria	Escherichia_coli__clone_D_i14__uid162049	0.94721	0
bacteria	Escherichia_coli__clone_D_i2__uid162047	0.94721	0
bacteria	Pseudomonas_monteilii_SB3078_uid232252	0.94721	0
bacteria	Corynebacterium_diphtheriae_241_uid83607	0.94719	0
bacteria	Corynebacterium_diphtheriae_NCTC_13129_uid57691	0.94719	0
bacteria	Faecalibacterium_prausnitzii_L2_6_uid197183	0.94717	0
bacteria	Pseudomonas_monteilii_SB3101_uid232253	0.94717	0
bacteria	Chlamydia_trachomatis_E_SotonE8_uid196777	0.94715	0
bacteria	Escherichia_coli_55989_uid59383	0.94715	0
bacteria	Pseudomonas_putida_S16_uid68747	0.94713	0
bacteria	Chlamydia_psittaci_M56_uid175576	0.94711	0
bacteria	Corynebacterium_diphtheriae_C7__beta__uid84313	0.9471	0
bacteria	Salmonella_enterica_serovar_Newport_USMARC_S3124_1_uid213895	0.94709	0
bacteria	Ochrobactrum_anthropi_ATCC_49188_uid58921	0.94708	0
bacteria	Tolumonas_auensis_DSM_9187_uid59395	0.94707	0
bacteria	Corynebacterium_pseudotuberculosis_FRC41_uid50585	0.94706	0
bacteria	Chlamydia_trachomatis_Ia_SotonIa1_uid196780	0.94705	0
bacteria	Chlamydia_trachomatis_uid196781	0.94704	0
bacteria	Corynebacterium_pseudotuberculosis_1_06_A_uid159665	0.94703	0
bacteria	Pseudomonas_stutzeri_DSM_4166_uid162113	0.94702	0
bacteria	Chlamydophila_psittaci_Mat116_uid189026	0.94699	0
bacteria	Pseudomonas_stutzeri_CCUG_29243_uid168379	0.94697	0
bacteria	Chlamydia_trachomatis_RC_L2_55_uid213396	0.94696	0
bacteria	Thermobacillus_composti_KWC4_uid74021	0.94695	0
bacteria	Chlamydia_trachomatis_E_150_uid161403	0.94694	0
bacteria	Chlamydia_trachomatis_L1_440_LN_uid196783	0.94689	0
bacteria	Dehalogenimonas_lykanthroporepellens_BL_DC_9_uid48131	0.94688	0
bacteria	Escherichia_coli_O104_H4_2011C_3493_uid176127	0.94686	0
bacteria	Candidatus_Portiera_aleyrodidarum_BT_B_uid176373	0.94682	1.8e-135
bacteria	Escherichia_coli_O111_H__11128_uid41023	0.9468	0
bacteria	Pseudomonas_putida_HB3267_uid184078	0.94677	0
bacteria	Chlamydia_trachomatis_RC_J_943_uid213388	0.94674	0
bacteria	Mycoplasma_wenyonii_Massachusetts_uid170731	0.94666	6.9169e-322
bacteria	Chlamydophila_pneumoniae_CWL029_uid57811	0.94666	0
bacteria	Chlamydia_trachomatis_RC_J_966_uid213393	0.94665	0
bacteria	Corynebacterium_pseudotuberculosis_3_99_5_uid83609	0.94663	0
bacteria	Chlamydia_trachomatis_RC_L2_s_3_uid213390	0.94661	0
bacteria	Corynebacterium_diphtheriae_HC04_uid84301	0.9466	0
bacteria	Marinobacter_adhaerens_HP15_uid162009	0.94657	0
bacteria	Corynebacterium_pseudotuberculosis_1002_uid159677	0.94656	0
bacteria	Corynebacterium_pseudotuberculosis_PAT10_uid159671	0.94655	0
bacteria	Nostoc_PCC_7107_uid182932	0.94655	0
bacteria	Escherichia_coli_E24377A_uid58395	0.94652	0
bacteria	Cronobacter_turicensis_z3032_uid40821	0.9465	0
bacteria	Chlamydia_muridarum_Nigg_uid57785	0.94649	0
bacteria	Clostridium_SY8519_uid68705	0.94645	0
bacteria	Bacteroides_helcogenes_P_36_108_uid62135	0.94644	0
bacteria	Chlamydia_trachomatis_G_9301_uid161377	0.94644	0
bacteria	Chlamydia_trachomatis_434_Bu_uid61633	0.94641	0
bacteria	Chlamydia_trachomatis_RC_J_953_uid213389	0.94638	0
bacteria	Chlamydia_trachomatis_RC_L2_s_46_uid213386	0.94638	0
bacteria	Klebsiella_pneumoniae_HS11286_uid84387	0.94638	0
bacteria	Pseudomonas_syringae_B728a_uid57931	0.94638	0
bacteria	Corynebacterium_pseudotuberculosis_P54B96_uid157909	0.94632	0
bacteria	Chlamydia_trachomatis_A_HAR_13_uid58333	0.9463	0
bacteria	Chlamydia_trachomatis_IU888_uid193713	0.94628	0
bacteria	Chlamydia_trachomatis_IU824_uid193712	0.94625	0
bacteria	Corynebacterium_glutamicum_ATCC_13032_uid61611	0.94625	0
bacteria	Chloroflexus_aurantiacus_J_10_fl_uid57657	0.94623	0
bacteria	Corynebacterium_pseudotuberculosis_31_uid162167	0.94623	0
bacteria	Methylotenera_mobilis_JLW8_uid59373	0.94621	0
bacteria	Mycoplasma_ovis_Michigan_uid232247	0.94619	0
bacteria	Corynebacterium_ulcerans_0102_uid169879	0.94613	0
bacteria	Escherichia_coli_ED1a_uid59379	0.94607	0
bacteria	Chlamydia_trachomatis_D_UW_3_CX_uid57637	0.94598	0
bacteria	Alcanivorax_borkumensis_SK2_uid58169	0.94597	0
bacteria	Chlamydia_trachomatis_F_SWFPminus_uid222813	0.94597	0
bacteria	Chlamydia_trachomatis_B_TZ1A828_OT_uid59349	0.94596	0
bacteria	Chlamydia_trachomatis_F_SW5_uid167485	0.94595	0
bacteria	Bacteroides_salanitronis_DSM_18170_uid63269	0.94592	0
bacteria	Chlamydia_trachomatis_A2497_uid159863	0.9459	0
bacteria	Chlamydia_trachomatis_F_SW4_uid167484	0.9459	0
bacteria	Vibrio_harveyi_ATCC_BAA_1116_uid58957	0.9459	0
bacteria	Escherichia_coli_O157_H7_EDL933_uid57831	0.94589	0
bacteria	Eggerthella_YY7918_uid68707	0.94586	0
bacteria	Nostoc_punctiforme_PCC_73102_uid57767	0.94585	0
bacteria	Corynebacterium_pseudotuberculosis_I19_uid159673	0.94584	0
bacteria	Corynebacterium_glutamicum_MB001_uid214793	0.94582	0
bacteria	Escherichia_coli_O104_H4_2009EL_2050_uid175905	0.94582	0
bacteria	beta_proteobacterium_CB_uid191340	0.94576	0
bacteria	Corynebacterium_diphtheriae_31A_uid84309	0.94574	0
bacteria	Chlamydia_trachomatis_RC_F_69_uid213385	0.94573	0
bacteria	Pseudomonas_putida_H8234_uid208673	0.94572	0
bacteria	Chlamydia_trachomatis_L2b_UCH_1_proctitis_uid61635	0.9457	0
bacteria	Anabaena_variabilis_ATCC_29413_uid58043	0.94569	0
bacteria	Wigglesworthia_glossinidia_endosymbiont_of_Glossina_morsitans__Yale_colony__uid88075	0.94567	9.12e-303
bacteria	Coxiella_burnetii_RSA_331_uid58637	0.94567	0
bacteria	Chlamydia_trachomatis_E_SW3_uid167483	0.94566	0
bacteria	Chlamydia_trachomatis_E_C599_uid222812	0.94564	0
bacteria	Escherichia_coli_O157_H7_TW14359_uid59235	0.94563	0
bacteria	Shigella_sonnei_53G_uid84383	0.94558	0
bacteria	Escherichia_coli_O55_H7_CB9615_uid46655	0.94557	0
bacteria	Cronobacter_sakazakii_45402_uid231516	0.94556	0
bacteria	Chlamydia_trachomatis_RC_F_s_342_uid213391	0.94554	0
bacteria	Chlamydia_trachomatis_Sweden2_uid161995	0.94554	0
bacteria	Corynebacterium_pseudotuberculosis_C231_uid159675	0.94547	0
bacteria	Pantoea_ananatis_uid86861	0.94544	0
bacteria	Chlamydia_trachomatis_G_11074_uid161409	0.9454	0
bacteria	Nostoc_PCC_7120_uid57803	0.9454	0
bacteria	Corynebacterium_diphtheriae_BH8_uid84311	0.94539	0
bacteria	Chlamydophila_pecorum_E58_uid66295	0.94537	0
bacteria	Corynebacterium_diphtheriae_HC03_uid84299	0.94532	0
bacteria	Corynebacterium_pseudotuberculosis_316_uid89381	0.94531	0
bacteria	Cronobacter_sakazakii_ATCC_BAA_894_uid58145	0.94527	0
bacteria	Meiothermus_ruber_DSM_1279_uid46661	0.94524	0
bacteria	Chlorobaculum_parvum_NCIB_8327_uid59185	0.94522	0
bacteria	Bdellovibrio_bacteriovorus_Tiberius_uid182482	0.9452	0
bacteria	Orientia_tsutsugamushi_Ikeda_uid58869	0.94515	0
bacteria	Chlamydia_trachomatis_G_9768_uid161353	0.94512	0
bacteria	Chlamydia_trachomatis_L2_434_Bu_f__uid198644	0.94511	0
bacteria	Escherichia_coli_O104_H4_2009EL_2071_uid176128	0.94508	0
bacteria	Salmonella_bongori_Sbon_167_uid213088	0.94508	0
bacteria	Corynebacterium_diphtheriae_PW8_uid84303	0.94506	0
bacteria	Bdellovibrio_bacteriovorus_HD100_uid61595	0.94504	0
bacteria	Ruminococcus_uid197156	0.94503	0
bacteria	Chlamydia_trachomatis_B_Jali20_OT_uid59351	0.94502	0
bacteria	Candidatus_Saccharobacterium_alaburgensis_uid203361	0.94499	0
bacteria	Anabaena_cylindrica_PCC_7122_uid183339	0.94496	0
bacteria	Pusillimonas_T7_7_uid66391	0.94493	0
bacteria	Pseudomonas_putida_KT2440_uid57843	0.9449	0
bacteria	Synechocystis_PCC_6803_substr__GT_I_uid158059	0.94485	0
bacteria	Synechocystis_PCC_6803_substr__PCC_N_uid159835	0.94485	0
bacteria	Corynebacterium_urealyticum_DSM_7111_uid188688	0.94484	0
bacteria	Caldilinea_aerophila_DSM_14535___NBRC_104270_uid158165	0.94483	0
bacteria	Synechocystis_PCC_6803_substr__GT_I_uid157913	0.94483	0
bacteria	Chlamydia_trachomatis_J_6276tet1_uid213394	0.94481	0
bacteria	Synechocystis_PCC_6803_uid159873	0.94481	0
bacteria	Pseudomonas_VLB120_uid226717	0.94479	0
bacteria	Pseudomonas_brassicacearum_NFM421_uid66303	0.94476	0
bacteria	Calothrix_PCC_6303_uid183109	0.94474	0
bacteria	Chlamydia_trachomatis_L2_434_Bu_i__uid198643	0.94472	0
bacteria	Methylomicrobium_alcaliphilum_uid77119	0.94472	0
bacteria	Bartonella_bacilliformis_KC583_uid58533	0.94471	0
bacteria	Chlamydia_trachomatis_RC_J_s_122_uid213392	0.94471	0
bacteria	Escherichia_coli_O26_H11_11368_uid41021	0.94471	0
bacteria	Rothia_dentocariosa_ATCC_17931_uid49331	0.9447	0
bacteria	Candidatus_Zinderia_insecticola_CARI_uid52459	0.94467	8.98e-99
bacteria	Crinalium_epipsammum_PCC_9333_uid183113	0.94464	0
bacteria	Agrobacterium_vitis_S4_uid58249	0.94451	0
bacteria	Cellvibrio_japonicus_Ueda107_uid59139	0.94447	0
bacteria	Corynebacterium_pseudotuberculosis_267_uid162175	0.94447	0
bacteria	Meiothermus_ruber_DSM_1279_uid198526	0.94445	0
bacteria	Pseudomonas_fluorescens_Pf0_1_uid57591	0.94444	0
bacteria	Neisseria_meningitidis_8013_uid161967	0.9444	0
bacteria	Chlamydia_trachomatis_RC_F_s_852_uid213387	0.94433	0
bacteria	bacterium_BT_1_uid184079	0.94431	0
bacteria	Marinobacter_hydrocarbonoclasticus_ATCC_49840_uid162203	0.94429	0
bacteria	Eggerthella_lenta_DSM_2243_uid59079	0.94428	0
bacteria	Chelativorans_BNC1_uid58069	0.94426	0
bacteria	Escherichia_coli_O157_H7_EC4115_uid59091	0.94426	0
bacteria	Cylindrospermum_stagnale_PCC_7417_uid183111	0.94422	0
bacteria	Synechocystis_PCC_6803_uid57659	0.94422	0
bacteria	Synechocystis_PCC_6803_uid189748	0.94419	0
bacteria	Candidatus_Amoebophilus_asiaticus_5a2_uid58963	0.94416	0
bacteria	Escherichia_coli_UTI89_uid58541	0.94414	0
bacteria	Pseudomonas_mendocina_NK_01_uid66299	0.94414	0
bacteria	Sulfuricurvum_kujiense_DSM_16994_uid60789	0.94413	0
bacteria	Pseudomonas_stutzeri_A1501_uid58641	0.94409	0
bacteria	Photorhabdus_luminescens_laumondii_TTO1_uid61593	0.94406	0
bacteria	Pseudomonas_mendocina_ymp_uid58723	0.94397	0
bacteria	Advenella_kashmirensis_WT001_uid80859	0.94396	0
bacteria	Pseudomonas_fluorescens_CHA0_uid203393	0.94392	0
bacteria	Bifidobacterium_animalis_lactis_DSM_10140_uid59357	0.9439	0
bacteria	Pseudomonas_syringae_phaseolicola_1448A_uid58099	0.94387	0
bacteria	Escherichia_coli_Xuzhou21_uid163995	0.94386	0
bacteria	Bifidobacterium_animalis_lactis_Bl12_uid210081	0.94385	0
bacteria	Treponema_azotonutricium_ZAS_9_uid67365	0.94385	0
bacteria	Bartonella_clarridgeiae_73_uid62131	0.94381	0
bacteria	Bifidobacterium_animalis_lactis_Bl_04_uid59359	0.9438	0
bacteria	Bordetella_bronchiseptica_MO149_uid177517	0.94376	0
bacteria	Leptolyngbya_PCC_7376_uid182928	0.94372	0
bacteria	Thalassolituus_oleivorans_MIL_1_uid195604	0.94372	0
bacteria	Jonesia_denitrificans_DSM_20603_uid59053	0.94371	0
bacteria	Shigella_boydii_Sb227_uid58215	0.9437	0
bacteria	Chlamydia_trachomatis_A2497_uid159993	0.94369	0
bacteria	Bifidobacterium_animalis_lactis_BLC1_uid158867	0.94368	0
bacteria	Escherichia_coli_CFT073_uid57915	0.94365	0
bacteria	Desulfococcus_oleovorans_Hxd3_uid58777	0.94362	0
bacteria	Bifidobacterium_animalis_lactis_B420_uid163691	0.94358	0
bacteria	Chlorobium_chlorochromatii_CaD3_uid58375	0.94358	0
bacteria	Nostoc_PCC_7524_uid182933	0.94354	0
bacteria	Robiginitalea_biformata_HTCC2501_uid58285	0.94354	0
bacteria	Chlorobium_phaeobacteroides_BS1_uid58131	0.94352	0
bacteria	Desulfovibrio_piezophilus_C1TLV30_uid190704	0.94347	0
bacteria	Herminiimonas_arsenicoxydans_uid58291	0.94344	0
bacteria	Achromobacter_xylosoxidans_A8_uid59899	0.94341	0
bacteria	Neisseria_meningitidis_Z2491_uid57819	0.94341	0
bacteria	Bifidobacterium_animalis_lactis_V9_uid158865	0.9434	0
bacteria	Nitrosomonas_eutropha_C91_uid58363	0.94337	0
bacteria	Prochlorococcus_marinus_MIT_9211_uid58309	0.94336	0
bacteria	Corynebacterium_urealyticum_DSM_7109_uid61639	0.94333	0
bacteria	Desulfovibrio_hydrothermalis_AM13___DSM_14728_uid184831	0.94333	0
bacteria	Neisseria_meningitidis_FAM18_uid57825	0.94331	0
bacteria	Pseudomonas_putida_UW4_uid182733	0.9433	0
bacteria	Corynebacterium_glutamicum_R_uid58897	0.94329	0
bacteria	Halorhodospira_halophila_SL1_uid58473	0.94329	0
bacteria	Microcoleus_PCC_7113_uid183114	0.94327	0
bacteria	Agrobacterium_H13_3_uid63403	0.94318	0
bacteria	Escherichia_coli_O157_H7_uid57781	0.94315	0
bacteria	Nitrosomonas_Is79A3_uid68745	0.94315	0
bacteria	Corynebacterium_maris_DSM_45190_uid214081	0.94313	0
bacteria	Cyanothece_PCC_7425_uid59435	0.94311	0
bacteria	Roseobacter_litoralis_Och_149_uid54719	0.9431	0
bacteria	Chlamydophila_pneumoniae_J138_uid57829	0.94305	0
bacteria	Candidatus_Cloacamonas_acidaminovorans_Evry_uid62959	0.94303	0
bacteria	Sulfuricella_denitrificans_skB26_uid170240	0.943	0
bacteria	Ruminococcus_champanellensis_18P13_uid197169	0.94293	0
bacteria	Polynucleobacter_necessarius_STIR1_uid58967	0.94291	0
bacteria	Buchnera_aphidicola_Sg__Schizaphis_graminum__uid57913	0.94286	8.12e-262
bacteria	Bifidobacterium_animalis_lactis_AD011_uid58911	0.94284	0
bacteria	Corynebacterium_halotolerans_YIM_70093___DSM_44683_uid189953	0.94284	0
bacteria	Deinococcus_peraridilitoris_DSM_19664_uid183485	0.94281	0
bacteria	Shigella_flexneri_2002017_uid159233	0.94281	0
bacteria	Corynebacterium_argentoratense_DSM_44202_uid217419	0.94278	0
bacteria	Pseudomonas_entomophila_L48_uid58639	0.94274	0
bacteria	Corynebacterium_pseudotuberculosis_CIP_52_97_uid159667	0.94269	0
bacteria	Teredinibacter_turnerae_T7901_uid59267	0.94268	0
bacteria	Erwinia_pyrifoliae_Ep1_96_uid40659	0.94267	0
bacteria	Corynebacterium_jeikeium_K411_uid58399	0.94263	0
bacteria	Simiduia_agarivorans_SA1_uid177713	0.94262	0
bacteria	Moorella_thermoacetica_ATCC_39073_uid58051	0.94261	0
bacteria	Candidatus_Sulcia_muelleri_CARI_uid52535	0.94259	3.25e-118
bacteria	Candidatus_Portiera_aleyrodidarum_BT_B_uid173859	0.94253	6.27e-123
bacteria	delta_proteobacterium_BABL1_uid230716	0.94252	0
bacteria	uncultured_Termite_group_1_bacterium_phylotype_Rs_D17_uid59059	0.94249	0
bacteria	Erwinia_Ejp617_uid159955	0.94244	0
bacteria	Brachybacterium_faecium_DSM_4810_uid58649	0.9424	0
bacteria	Chlamydophila_pneumoniae_AR39_uid57809	0.94238	0
bacteria	Edwardsiella_tarda_C07_087_uid193773	0.94234	0
bacteria	Bifidobacterium_dentium_Bd1_uid43091	0.9423	0
bacteria	Arthrobacter_Rue61a_uid174511	0.94225	0
bacteria	Yersinia_pestis_biovar_Medievalis_Harbin_35_uid158537	0.9422	0
bacteria	_Nostoc_azollae__0708_uid49725	0.9422	0
bacteria	Geobacillus_thermoleovorans_CCB_US3_UF5_uid82949	0.94207	0
bacteria	Methylobacillus_flagellatus_KT_uid58049	0.94207	0
bacteria	Bordetella_bronchiseptica_253_uid178913	0.942	0
bacteria	Chlamydia_trachomatis_C_TW_3_uid232251	0.94196	0
bacteria	Pseudomonas_resinovorans_NBRC_106553_uid208671	0.94196	0
bacteria	Pseudomonas_putida_DOT_T1E_uid171260	0.94194	0
bacteria	Brucella_abortus_S19_uid58873	0.94193	0
bacteria	Bifidobacterium_animalis_ATCC_25527_uid162513	0.94189	0
bacteria	Candidatus_Sulcia_muelleri_DMIN_uid47075	0.94187	4.44e-108
bacteria	Methylovorus_glucosetrophus_SIP3_4_uid59367	0.94187	0
bacteria	Desulfomonile_tiedjei_DSM_6799_uid168320	0.94184	0
bacteria	Thermovibrio_ammonificans_HB_1_uid62095	0.94183	0
bacteria	Anaplasma_marginale_Florida_uid58577	0.94171	0
bacteria	Syntrophothermus_lipocalidus_DSM_12680_uid49527	0.94158	0
bacteria	Arthrobacter_aurescens_TC1_uid58109	0.94154	0
bacteria	Candidatus_Kinetoplastibacterium_blastocrithidii__ex_Strigomonas_culicis__uid183629	0.94152	0
bacteria	Jannaschia_CCS1_uid58147	0.94142	0
bacteria	Anaplasma_marginale_Maries_uid57629	0.94135	0
bacteria	Methylomonas_methanica_MC09_uid67363	0.94135	0
bacteria	Anabaena_90_uid179383	0.94133	0
bacteria	Bordetella_parapertussis_12822_uid57615	0.94132	0
bacteria	Candidatus_Sulcia_muelleri_SMDSEM_uid59393	0.94131	3.43e-115
bacteria	Chlamydophila_pneumoniae_LPCoLN_uid159529	0.94128	0
bacteria	Nitrosococcus_halophilus_Nc4_uid46803	0.94122	0
bacteria	Dickeya_dadantii_3937_uid52537	0.94118	0
bacteria	Xylella_fastidiosa_M12_uid58763	0.94116	0
bacteria	Methylovorus_MP688_uid60723	0.9411	0
bacteria	Pseudomonas_syringae_tomato_DC3000_uid57967	0.94106	0
bacteria	Bifidobacterium_animalis_lactis_ATCC_27673_uid222803	0.94103	0
bacteria	Ferrimonas_balearica_DSM_9799_uid53371	0.94099	0
bacteria	Rhizobium_IRBG74_uid222820	0.94098	0
bacteria	Thermodesulfatator_indicus_DSM_15286_uid68285	0.94093	0
bacteria	Brucella_ceti_TE28753_12_uid229879	0.94088	0
bacteria	Agrobacterium_fabrum_C58_uid57865	0.94085	0
bacteria	Arthrobacter_phenanthrenivorans_Sphe3_uid63629	0.94084	0
bacteria	Spiribacter_UAH_SP71_uid226111	0.94084	0
bacteria	Chamaesiphon_minutus_PCC_6605_uid183005	0.94081	0
bacteria	Synechococcus_PCC_6312_uid182934	0.94073	0
bacteria	Neisseria_meningitidis_WUE_2594_uid162093	0.9407	0
bacteria	Plautia_stali_symbiont_uid65033	0.9407	0
bacteria	Bordetella_pertussis_Tohama_I_uid57617	0.94068	0
bacteria	Rhodococcus_erythropolis_CCM2595_uid216088	0.94067	0
bacteria	Xylella_fastidiosa_Temecula1_uid57869	0.94062	0
bacteria	Pseudomonas_stutzeri_ATCC_17588___LMG_11199_uid68749	0.94058	0
bacteria	Sinorhizobium_meliloti_AK83_uid52607	0.94056	0
bacteria	Edwardsiella_tarda_FL6_60_uid159657	0.94055	0
bacteria	Propionibacterium_acnes_6609_uid162137	0.9405	0
bacteria	Bordetella_pertussis_CS_uid158859	0.94048	0
bacteria	Chlorobium_limicola_DSM_245_uid58127	0.94046	0
bacteria	Rhizobium_leguminosarum_bv__trifolii_WSM1325_uid58991	0.94045	0
bacteria	Geitlerinema_PCC_7407_uid183007	0.94042	0
bacteria	Nitrosospira_multiformis_ATCC_25196_uid58361	0.94039	0
bacteria	Anaplasma_marginale_Gypsy_Plains_uid227217	0.94036	0
bacteria	Polaromonas_JS666_uid58207	0.94036	0
bacteria	Bradyrhizobium_S23321_uid158167	0.94035	0
bacteria	Coxiella_burnetii_RSA_493_uid57631	0.94034	0
bacteria	Bacteroides_fragilis_YCH46_uid58195	0.94033	0
bacteria	Arthrobacter_chlorophenolicus_A6_uid58969	0.94026	0
bacteria	Rhizobium_leguminosarum_bv__trifolii_WSM2304_uid58997	0.94021	0
bacteria	Propionibacterium_acnes_TypeIA2_P_acn31_uid80733	0.9402	0
bacteria	Propionibacterium_acnes_TypeIA2_P_acn33_uid80745	0.9402	0
bacteria	Chloroflexus_aggregans_DSM_9485_uid58621	0.94017	0
bacteria	Thioalkalivibrio_K90mix_uid46181	0.94016	0
bacteria	Propionibacterium_acnes_HL096PA1_uid198524	0.94015	0
bacteria	Serratia_symbiotica__Cinara_cedri__uid82363	0.94012	2.0928e-315
bacteria	Brucella_melitensis_NI_uid158853	0.94008	0
bacteria	Bordetella_parapertussis_18323_uid175569	0.94004	0
bacteria	Fibrella_aestuarina_uid178352	0.94004	0
bacteria	Alcanivorax_dieselolei_B5_uid176364	0.94002	0
bacteria	Coxiella_burnetii_Dugway_5J108_111_uid58629	0.94002	0
bacteria	Paenibacillus_mucilaginosus_KNP414_uid68311	0.93999	0
bacteria	Roseobacter_denitrificans_OCh_114_uid58597	0.93999	0
bacteria	Propionibacterium_acnes_TypeIA2_P_acn17_uid80735	0.93997	0
bacteria	Candidatus_Carsonella_ruddii_HT_isolate_Thao2000_uid172735	0.93992	1.54e-84
bacteria	Bordetella_bronchiseptica_RB50_uid57613	0.9399	0
bacteria	Pelagibacterium_halotolerans_B2_uid74393	0.93988	0
bacteria	Propionibacterium_avidum_44067_uid197361	0.93987	0
bacteria	Coxiella_burnetii_CbuG_Q212_uid58893	0.93983	0
bacteria	Rhodoferax_ferrireducens_T118_uid58353	0.93979	0
bacteria	Escherichia_coli_P12b_uid162061	0.93978	0
[truncated: 1,630 more rows]

## Sheet: R>0.95
three domains	species name	pearson correlation coeflicient	p-value
archaea	Haloquadratum_walsbyi_C23_uid162019	0.97002	0
archaea	Methanobacterium_AL_21_uid63623	0.97002	0
archaea	Picrophilus_torridus_DSM_9790_uid58041	0.96938	0
archaea	Ferroplasma_acidarmanus_fer1_uid54095	0.96886	0
archaea	Methanobrevibacter_AbM4_uid206516	0.96866	0
archaea	Methanobacterium_SWAN_1_uid67359	0.9685	0
archaea	Methanosphaera_stadtmanae_DSM_3091_uid58407	0.96784	0
archaea	Haloquadratum_walsbyi_DSM_16790_uid58673	0.9665	0
archaea	Methanobrevibacter_ruminantium_M1_uid45857	0.96646	0
archaea	Caldisphaera_lagunensis_DSM_15908_uid183486	0.96631	0
archaea	Methanobrevibacter_smithii_ATCC_35061_uid58827	0.96614	0
archaea	Sulfolobus_acidocaldarius_DSM_639_uid58379	0.96585	0
archaea	Methanococcus_maripaludis_X1_uid70729	0.96548	0
archaea	Thermoplasma_volcanium_GSS1_uid57751	0.96543	0
archaea	Natrialba_magadii_ATCC_43099_uid46245	0.96513	0
archaea	Haloarcula_hispanica_ATCC_33960_uid72475	0.96481	0
archaea	Haloarcula_hispanica_N601_uid230920	0.96435	0
archaea	Sulfolobus_islandicus_HVE10_4_uid162067	0.96432	0
archaea	Halalkalicoccus_jeotgali_B3_uid50305	0.96399	0
archaea	Methanohalobium_evestigatum_Z_7303_uid49857	0.9639	0
archaea	Sulfolobus_islandicus_M_14_25_uid58849	0.96386	0
archaea	Sulfolobus_islandicus_L_S_2_15_uid58871	0.96383	0
archaea	Sulfolobus_islandicus_REY15A_uid162071	0.96377	0
archaea	Haloarcula_marismortui_ATCC_43049_uid57719	0.96349	0
archaea	Methanobacterium_MB1_uid231690	0.96334	0
archaea	Sulfolobus_islandicus_M_16_27_uid58851	0.96321	0
archaea	Methanothermococcus_okinawensis_IH1_uid51535	0.96296	0
archaea	Methanococcus_maripaludis_C5_uid58741	0.96288	0
archaea	Methanococcus_voltae_A3_uid49529	0.96284	0
archaea	Halopiger_xanaduensis_SH_6_uid68105	0.96271	0
archaea	Sulfolobus_islandicus_LAL14_1_uid197216	0.96266	0
archaea	Sulfolobus_islandicus_M_16_4_uid58841	0.96256	0
archaea	Halorhabdus_utahensis_DSM_12940_uid59189	0.96251	0
archaea	Halogeometricum_borinquense_DSM_11551_uid54919	0.96197	0
archaea	Sulfolobus_acidocaldarius_SUSAZ_uid232254	0.9618	0
archaea	Acidianus_hospitalis_W1_uid66875	0.96179	0
archaea	Natronobacterium_gregoryi_SP2_uid74439	0.96168	0
archaea	halophilic_archaeon_DL31_uid72619	0.96162	0
archaea	Sulfolobus_tokodaii_7_uid57807	0.96156	0
archaea	Methanococcus_maripaludis_S2_uid58035	0.9615	0
archaea	Sulfolobus_acidocaldarius_N8_uid189027	0.96148	0
archaea	Thermoplasma_acidophilum_DSM_1728_uid61573	0.96133	0
archaea	Natronococcus_occultus_SP4_uid184863	0.96127	0
archaea	Halomicrobium_mukohataei_DSM_12286_uid59107	0.96116	0
archaea	Methanococcus_maripaludis_C7_uid58847	0.96114	0
archaea	Natronomonas_pharaonis_DSM_2160_uid58435	0.96105	0
archaea	Methanoplanus_petrolearius_DSM_11571_uid52695	0.96103	0
archaea	Sulfolobus_acidocaldarius_Ron12_I_uid189028	0.96102	0
archaea	Methanosalsum_zhilinae_DSM_4017_uid68249	0.96094	0
archaea	Sulfolobus_islandicus_Y_G_57_14_uid58923	0.96088	0
archaea	Salinarchaeum_laminariae_Harcht_Bsk1_uid207001	0.9607	0
archaea	Sulfolobus_islandicus_L_D_8_5_uid43679	0.9605	0
archaea	Methanococcus_maripaludis_C6_uid58947	0.96048	0
archaea	Haloferax_mediterranei_ATCC_33500_uid167315	0.96011	0
archaea	Natrinema_pellirubrum_DSM_15624_uid74437	0.95994	0
archaea	Sulfolobus_solfataricus_98_2_uid167998	0.95958	0
archaea	Halovivax_ruber_XH_70_uid184819	0.95948	0
archaea	Halobacterium_salinarum_R1_uid61571	0.95925	0
archaea	Methanococcus_vannielii_SB_uid58767	0.95916	0
archaea	Sulfolobus_islandicus_Y_N_15_51_uid58825	0.9591	0
archaea	Methanocella_paludicola_SANAE_uid42887	0.95874	0
archaea	Methanococcoides_burtonii_DSM_6242_uid58023	0.95867	0
archaea	Haloterrigena_turkmenica_DSM_5511_uid43501	0.95787	0
archaea	Halorubrum_lacusprofundi_ATCC_49239_uid58807	0.95755	0
archaea	Methanococcus_aeolicus_Nankai_3_uid58823	0.95743	0
archaea	Methanocaldococcus_FS406_22_uid42499	0.95679	0
archaea	Halorhabdus_tiamatea_SARL4B_uid214082	0.95642	0
archaea	Aciduliprofundum_boonei_T469_uid43333	0.95639	0
archaea	Methanohalophilus_mahii_DSM_5219_uid47313	0.95635	0
archaea	Sulfolobus_solfataricus_P2_uid57721	0.95634	0
archaea	Methanosarcina_barkeri_Fusaro_uid57715	0.95626	0
archaea	Methanocorpusculum_labreanum_Z_uid58785	0.95595	0
archaea	Natronomonas_moolapensis_8_8_11_uid190182	0.95568	0
archaea	Candidatus_Nitrosopumilus_AR2_uid176130	0.95564	0
archaea	Nitrosopumilus_maritimus_SCM1_uid58903	0.95523	0
archaea	Candidatus_Nitrosopumilus_koreensis_AR1_uid176129	0.95505	0
archaea	Metallosphaera_cuprina_Ar_4_uid66329	0.95492	0
archaea	Methanosarcina_mazei_Go1_uid57893	0.9548	0
archaea	Methanocaldococcus_infernus_ME_uid48803	0.95477	0
archaea	Methanomassiliicoccus_Mx1_Issoire_uid207287	0.95467	0
archaea	Thermococcus_barophilus_MP_uid54733	0.95454	0
archaea	Metallosphaera_sedula_DSM_5348_uid58717	0.95437	0
archaea	Halobacterium_NRC_1_uid57769	0.95435	0
archaea	Haloferax_volcanii_DS2_uid46845	0.95434	0
archaea	Methanomethylovorans_hollandica_DSM_15978_uid184864	0.95429	0
archaea	Caldivirga_maquilingensis_IC_167_uid58711	0.95381	0
archaea	Methanocaldococcus_vulcanius_M7_uid41131	0.95376	0
archaea	Methanocella_conradii_HZ254_uid157911	0.95283	0
archaea	Desulfurococcus_fermentans_DSM_16532_uid75119	0.95275	0
archaea	Aciduliprofundum_MAR08_339_uid184407	0.95223	0
archaea	Thermococcus_sibiricus_MM_739_uid59399	0.95203	0
archaea	Candidatus_Caldiarchaeum_subterraneum_uid227223	0.95139	0
archaea	Thermofilum_1910b_uid215374	0.95133	0
archaea	Pyrococcus_ST04_uid167261	0.95118	0
archaea	Thermococcus_litoralis_DSM_5473_uid82997	0.95087	0
archaea	Methanosarcina_acetivorans_C2A_uid57879	0.95085	0
archaea	Pyrococcus_abyssi_GE5_uid62903	0.95021	0
bacteria	Staphylococcus_aureus_ST228_16035_uid193757	0.98443	0
bacteria	Staphylococcus_aureus_uid193758	0.98441	0
bacteria	Staphylococcus_aureus_ST228_10388_uid193754	0.9844	0
bacteria	Staphylococcus_aureus_ST228_15532_uid193756	0.98438	0
bacteria	Staphylococcus_aureus_uid193759	0.98437	0
bacteria	Staphylococcus_aureus_ST228_10497_uid193755	0.98436	0
bacteria	Staphylococcus_aureus_ST228_18412_uid193760	0.98426	0
bacteria	Staphylococcus_aureus_ST228_18583_uid193761	0.98426	0
bacteria	Staphylococcus_warneri_SG1_uid187059	0.97928	0
bacteria	Staphylococcus_aureus_MSHR1132_uid89393	0.97914	0
bacteria	Staphylococcus_aureus_SA40_uid221289	0.97899	0
bacteria	Lactobacillus_salivarius_CECT_5713_uid162005	0.97898	0
bacteria	Staphylococcus_pasteuri_SP1_uid226267	0.97898	0
bacteria	Staphylococcus_saprophyticus_ATCC_15305_uid58411	0.9788	0
bacteria	Staphylococcus_aureus_LGA251_uid159391	0.97872	0
bacteria	Staphylococcus_aureus_SA957_uid221288	0.97869	0
bacteria	Staphylococcus_aureus_ECT_R_2_uid159389	0.9786	0
bacteria	Staphylococcus_aureus_MSSA476_uid57841	0.97858	0
bacteria	Staphylococcus_aureus_HO_5096_0412_uid162163	0.97857	0
bacteria	Staphylococcus_carnosus_TM300_uid59401	0.97853	0
bacteria	Staphylococcus_aureus_M1_uid197263	0.97852	0
bacteria	Staphylococcus_aureus_11819_97_uid159981	0.97842	0
bacteria	Staphylococcus_aureus_N315_uid57837	0.97842	0
bacteria	Staphylococcus_aureus_M013_uid88065	0.97838	0
bacteria	Oceanobacillus_iheyensis_HTE831_uid57867	0.97812	0
bacteria	Staphylococcus_aureus_JKD6159_uid159691	0.97807	0
bacteria	Staphylococcus_aureus_USA300_FPR3757_uid58555	0.97803	0
bacteria	Staphylococcus_aureus_Mu3_uid58817	0.97792	0
bacteria	Staphylococcus_aureus_MW2_uid57903	0.97787	0
bacteria	Staphylococcus_aureus_RF122_uid57661	0.97778	0
bacteria	Staphylococcus_haemolyticus_JCSC1435_uid62919	0.97777	0
bacteria	Staphylococcus_aureus_55_2053_uid55909	0.97776	0
bacteria	alpha_proteobacterium_HIMB5_uid175779	0.97762	0
bacteria	Staphylococcus_lugdunensis_HKU09_01_uid46233	0.97762	0
bacteria	Staphylococcus_aureus_04_02981_uid161969	0.9776	0
bacteria	Staphylococcus_aureus_ST398_uid159247	0.9776	0
bacteria	Staphylococcus_aureus_JH9_uid58455	0.97757	0
bacteria	Staphylococcus_aureus_Mu50_uid57835	0.97755	0
bacteria	Staphylococcus_lugdunensis_N920143_uid162143	0.97755	0
bacteria	Staphylococcus_aureus_JH1_uid58457	0.97751	0
bacteria	Staphylococcus_aureus_VC40_uid88071	0.97745	0
bacteria	Staphylococcus_aureus_Bmb9393_uid210640	0.97737	0
bacteria	Staphylococcus_aureus_6850_uid217772	0.97731	0
bacteria	Fusobacterium_nucleatum_ATCC_25586_uid57885	0.97726	0
bacteria	Staphylococcus_aureus_ED98_uid41455	0.97721	0
bacteria	Staphylococcus_aureus_CC45_uid209174	0.97719	0
bacteria	Staphylococcus_aureus_TW20_uid159241	0.97717	0
bacteria	Staphylococcus_aureus_Newman_uid58839	0.97712	0
bacteria	Staphylococcus_aureus_T0131_uid159861	0.97709	0
bacteria	Staphylococcus_aureus_ED133_uid159689	0.97705	0
bacteria	Staphylococcus_aureus_USA300_TCH1516_uid58925	0.97694	0
bacteria	Staphylococcus_aureus_JKD6008_uid159855	0.9769	0
bacteria	Staphylococcus_aureus_Z172_uid225604	0.97685	0
bacteria	Staphylococcus_aureus_TCH60_uid159859	0.97678	0
bacteria	Staphylococcus_aureus_COL_uid57797	0.97676	0
bacteria	alpha_proteobacterium_HIMB59_uid175778	0.97668	0
bacteria	Clostridium_perfringens_13_uid57681	0.97651	0
bacteria	Staphylococcus_aureus_MRSA252_uid57839	0.97646	0
bacteria	Candidatus_Pelagibacter_ubique_HTCC1062_uid58401	0.97643	0
bacteria	Fusobacterium_3_1_36A2_uid55995	0.97642	0
bacteria	Lactobacillus_johnsonii_NCC_533_uid58029	0.97635	0
bacteria	Staphylococcus_pseudintermedius_HKU10_03_uid62125	0.97632	0
bacteria	Staphylococcus_aureus_NCTC_8325_uid57795	0.9761	0
bacteria	Campylobacter_jejuni_ICDCCJ07001_uid61249	0.97593	0
bacteria	Clostridium_difficile_CD196_uid41017	0.97589	0
bacteria	Macrococcus_caseolyticus_JCSC5402_uid59003	0.97583	0
bacteria	Staphylococcus_aureus_08BA02176_uid175257	0.97579	0
bacteria	Staphylococcus_aureus_CN1_uid217769	0.97577	0
bacteria	Staphylococcus_pseudintermedius_ED99_uid162109	0.97577	0
bacteria	Clostridium_perfringens_SM101_uid58117	0.97558	0
bacteria	Bacillus_thuringiensis_serovar_konkukian_97_27_uid58089	0.97532	0
bacteria	Bacillus_cereus_biovar_anthracis_CI_uid50615	0.97518	0
bacteria	Bacillus_weihenstephanensis_KBAB4_uid58315	0.97514	0
bacteria	Clostridium_difficile_R20291_uid40921	0.9751	0
bacteria	Finegoldia_magna_ATCC_29328_uid58867	0.975	0
bacteria	Bacillus_anthracis_Sterne_uid58091	0.97498	0
bacteria	Clostridium_perfringens_ATCC_13124_uid57901	0.97498	0
bacteria	Bacillus_cereus_E33L_uid58103	0.97492	0
bacteria	Lactobacillus_johnsonii_N6_2_uid229876	0.97475	0
bacteria	Lactobacillus_johnsonii_DPC_6026_uid162057	0.97471	0
bacteria	Francisella_TX077308_uid68321	0.97468	0
bacteria	Fusobacterium_4_8_uid205051	0.97466	0
bacteria	Staphylococcus_aureus_71193_uid162141	0.97463	0
bacteria	Staphylococcus_epidermidis_ATCC_12228_uid57861	0.97452	0
bacteria	Streptobacillus_moniliformis_DSM_12112_uid41863	0.97452	0
bacteria	Clostridium_tetani_E88_uid57683	0.97451	0
bacteria	Bacillus_anthracis__Ames_Ancestor__uid58083	0.97449	0
bacteria	Staphylococcus_epidermidis_RP62A_uid57663	0.97447	0
bacteria	Natranaerobius_thermophilus_JW_NM_WN_LF_uid59001	0.97441	0
bacteria	Arcobacter_nitrofigilis_DSM_7299_uid49001	0.97429	0
bacteria	Bacillus_anthracis_Ames_uid57909	0.97427	0
bacteria	Lactobacillus_johnsonii_FI9785_uid41735	0.97419	0
bacteria	Candidatus_Pelagibacter_IMCC9063_uid66305	0.97398	0
bacteria	Bacillus_thuringiensis_Al_Hakam_uid58795	0.97397	0
bacteria	Bacillus_toyonensis_BCT_7112_uid227218	0.97378	0
bacteria	Lactobacillus_gasseri_ATCC_33323_uid57687	0.97371	0
bacteria	Oenococcus_oeni_PSU_1_uid59417	0.97368	0
bacteria	Bacillus_thuringiensis_Bt407_uid177931	0.97366	0
bacteria	Bacillus_cereus_AH820_uid58751	0.97359	0
bacteria	Bacillus_thuringiensis_HD_789_uid173860	0.97359	0
bacteria	Bacillus_cereus_FRI_35_uid173403	0.97355	0
bacteria	Clostridium_acidurici_9a_uid176126	0.97355	0
bacteria	Francisella_philomiragia_ATCC_25017_uid59105	0.97354	0
bacteria	Clostridium_difficile_BI1_uid158363	0.97353	0
bacteria	Bacillus_cereus_F837_76_uid83611	0.97348	0
bacteria	Bacillus_cereus_Q1_uid58529	0.97347	0
bacteria	Bacillus_anthracis_H9401_uid162021	0.97342	0
bacteria	Halobacillus_halophilus_DSM_2266_uid162033	0.97342	0
bacteria	Bacillus_anthracis_A0248_uid59385	0.97332	0
bacteria	Mycoplasma_hyopneumoniae_7422_uid212968	0.9733	0
bacteria	Bacillus_cereus_AH187_uid58753	0.97328	0
bacteria	Campylobacter_coli_15_537360_uid226113	0.97328	0
bacteria	Bacillus_cereus_ATCC_14579_uid57975	0.97327	0
bacteria	Mycoplasma_hyopneumoniae_168_L_uid205052	0.97322	0
bacteria	Lactobacillus_sanfranciscensis_TMW_1_1304_uid72937	0.9732	0
bacteria	Clostridium_ljungdahlii_DSM_13528_uid50583	0.97316	0
bacteria	Bacillus_cereus_B4264_uid58757	0.97307	0
bacteria	Bacillus_amyloliquefaciens_plantarum_UCMB5036_uid190705	0.97306	0
bacteria	Bacillus_cereus_G9842_uid58759	0.97295	0
bacteria	Listeria_ivanovii_PAM_55_uid73473	0.97293	0
bacteria	Listeria_monocytogenes_serotype_4b_LL195_uid182103	0.97291	0
bacteria	Petrotoga_mobilis_SJ95_uid58747	0.9729	0
bacteria	Helicobacter_pylori_83_uid161153	0.97289	0
bacteria	Solibacillus_silvestris_StLB046_uid168516	0.97289	0
bacteria	Halobacteroides_halobius_DSM_5150_uid184862	0.97286	0
bacteria	Halothermothrix_orenii_H_168_uid58585	0.9728	0
bacteria	Bacillus_thuringiensis_serovar_IS5056_uid190186	0.97277	0
bacteria	Bacillus_anthracis_CDC_684_uid59303	0.97275	0
bacteria	Clostridium_beijerinckii_NCIMB_8052_uid58137	0.97275	0
bacteria	Bacillus_thuringiensis_serovar_chinensis_CT_43_uid158151	0.97274	0
bacteria	Campylobacter_coli_CVM_N29710_uid219322	0.97274	0
bacteria	Strawberry_lethal_yellows_phytoplasma__CPA__NZSb11_uid203392	0.97272	0
bacteria	Bacillus_cytotoxicus_NVH_391_98_uid58317	0.97269	0
bacteria	Bacillus_thuringiensis_HD_771_uid173374	0.97267	0
bacteria	Listeria_monocytogenes_Clip80459_uid59317	0.97265	0
bacteria	Spiroplasma_syrphidicola_EA_1_uid205054	0.97264	0
bacteria	Bacillus_thuringiensis_YBT_1518_uid229419	0.97262	0
bacteria	Mycoplasma_hyopneumoniae_232_uid58205	0.97262	0
bacteria	Bacillus_cereus_03BB102_uid59299	0.97258	0
bacteria	Bacillus_thuringiensis_MC28_uid176369	0.97258	0
bacteria	Francisella_novicida_U112_uid58499	0.97257	0
bacteria	Bacillus_cellulosilyticus_DSM_2522_uid43329	0.97255	0
bacteria	Listeria_monocytogenes_07PF0776_uid162185	0.97255	0
bacteria	Helicobacter_pylori_P12_uid59327	0.97254	0
bacteria	Halanaerobium_praevalens_DSM_2228_uid161959	0.97249	0
bacteria	Lactobacillus_acidophilus_La_14_uid201479	0.97245	0
bacteria	Campylobacter_jejuni_M1_uid159535	0.97243	0
bacteria	Mycoplasma_hyopneumoniae_168_uid162053	0.97242	0
bacteria	Carnobacterium_17_4_uid65789	0.97241	0
bacteria	Lactobacillus_buchneri_uid73657	0.97241	0
bacteria	Listeria_welshimeri_serovar_6b_SLCC5334_uid61605	0.97241	0
bacteria	Lactobacillus_helveticus_CNRZ32_uid212302	0.97238	0
bacteria	Clostridium_difficile_630_uid57679	0.97237	0
bacteria	Mycoplasma_mycoides_SC_PG1_uid58031	0.97232	0
bacteria	Bacillus_megaterium_DSM319_uid48371	0.97223	0
bacteria	Mycoplasma_hyorhinis_SK76_uid181997	0.97223	0
bacteria	Campylobacter_jejuni_4031_uid222817	0.9722	0
bacteria	Arcobacter_L_uid158135	0.97219	0
bacteria	Bacillus_thuringiensis_serovar_finitimus_YBT_020_uid158875	0.97217	0
bacteria	Bacillus_cereus_NC7401_uid82815	0.97214	0
bacteria	Bacillus_thuringiensis_BMB171_uid49135	0.97214	0
bacteria	Lactococcus_lactis_cremoris_KW2_uid219629	0.97214	0
bacteria	Lactobacillus_helveticus_DPC_4571_uid58761	0.97211	0
bacteria	Listeria_monocytogenes_J1_220_uid179735	0.97206	0
bacteria	Bacillus_subtilis_XF_1_uid189187	0.97197	0
bacteria	Bacillus_pseudofirmus_OF4_uid45847	0.97192	0
bacteria	Campylobacter_jejuni_81116_uid58771	0.97188	0
bacteria	Clostridium_botulinum_E3_Alaska_E43_uid59157	0.97188	0
bacteria	Listeria_monocytogenes_10403S_uid54461	0.97184	0
bacteria	Francisella_tularensis_TI0902_uid89373	0.97182	0
bacteria	Listeria_monocytogenes_EGD_e_uid61583	0.97182	0
bacteria	Bacillus_subtilis_BAB_1_uid195461	0.97177	0
bacteria	Francisella_tularensis_holarctica_LVS_uid58595	0.97177	0
bacteria	Pediococcus_pentosaceus_ATCC_25745_uid57981	0.97177	0
bacteria	Bacillus_pumilus_SAFR_032_uid59017	0.97173	0
bacteria	Mycoplasma_agalactiae_uid46679	0.97169	0
bacteria	Bacillus_amyloliquefaciens_plantarum_UCMB5113_uid215236	0.97168	0
bacteria	Lactobacillus_helveticus_H10_uid162017	0.97168	0
bacteria	Listeria_monocytogenes_J1816_uid179734	0.97165	0
bacteria	Acetohalobium_arabaticum_DSM_5501_uid51423	0.97155	0
bacteria	Clostridium_autoethanogenum_DSM_10061_uid225029	0.97155	0
bacteria	Clostridium_saccharoperbutylacetonicum_ATCC_27021_uid189747	0.97154	0
bacteria	Listeria_seeligeri_serovar_1_2b_SLCC3954_uid46215	0.97153	0
bacteria	Helicobacter_pylori_UM037_uid203027	0.97152	0
bacteria	Listeria_monocytogenes_SLCC7179_uid175107	0.97151	0
bacteria	Francisella_cf__novicida_3523_uid162107	0.9715	0
bacteria	Helicobacter_pylori_uid159983	0.97149	0
bacteria	Lactobacillus_buchneri_NRRL_B_30929_uid66205	0.97148	0
bacteria	Campylobacter_jejuni_S3_uid159533	0.97147	0
bacteria	Listeria_monocytogenes_J0161_uid54459	0.97146	0
bacteria	Listeria_monocytogenes_SLCC5850_uid175110	0.97146	0
bacteria	Bacillus_thuringiensis_serovar_kurstaki_HD73_uid189188	0.97145	0
bacteria	Listeria_monocytogenes_SLCC2376_uid175111	0.97145	0
bacteria	Bacillus_subtilis_168_uid57675	0.97144	0
bacteria	Listeria_monocytogenes_Finland_1998_uid54443	0.97144	0
bacteria	Lactococcus_lactis_cremoris_UC509_9_uid179384	0.97142	0
bacteria	Listeria_monocytogenes_FSL_R2_561_uid54441	0.97142	0
bacteria	Listeria_monocytogenes_serotype_1_2c_SLCC2372_uid174872	0.97142	0
bacteria	Arcobacter_butzleri_RM4018_uid58557	0.9714	0
bacteria	Listeria_monocytogenes_EGD_uid223288	0.97139	0
bacteria	Campylobacter_jejuni_81_176_uid58503	0.97138	0
bacteria	Bacillus_subtilis_QB928_uid173926	0.97137	0
bacteria	Mycoplasma_hyopneumoniae_7448_uid58039	0.97137	0
bacteria	Clostridium_botulinum_F_Langeland_uid58929	0.97133	0
bacteria	Helicobacter_pylori_G27_uid59305	0.97133	0
bacteria	Francisella_tularensis_holarctica_FTNF002_00_uid58999	0.97132	0
bacteria	Bacillus_subtilis_6051_HGW_uid193706	0.9713	0
bacteria	Francisella_tularensis_mediasiatica_FSC147_uid58939	0.9713	0
bacteria	Bacillus_clausii_KSM_K16_uid58237	0.97129	0
bacteria	Campylobacter_jejuni_RM1221_uid57899	0.97127	0
bacteria	Helicobacter_pylori_26695_uid57787	0.97125	0
bacteria	Listeria_monocytogenes_08_5923_uid43727	0.97125	0
bacteria	Listeria_monocytogenes_L312_uid175768	0.97124	0
bacteria	Mycoplasma_mobile_163K_uid58077	0.97122	0
bacteria	Tetragenococcus_halophilus_uid74441	0.97121	0
bacteria	Clostridium_novyi_NT_uid58643	0.9712	0
bacteria	Listeria_monocytogenes_SLCC2378_uid175105	0.9712	0
bacteria	Lactococcus_lactis_KF147_uid42831	0.97119	0
bacteria	Bacillus_amyloliquefaciens_plantarum_UCMB5033_uid215237	0.97116	0
bacteria	Spiroplasma_chrysopicola_DF_1_uid205053	0.97114	0
bacteria	Pediococcus_pentosaceus_SL4_uid227215	0.97113	0
bacteria	Lactobacillus_crispatus_ST1_uid48359	0.97102	0
bacteria	Listeria_innocua_Clip11262_uid61567	0.97101	0
bacteria	Francisella_tularensis_holarctica_FSC200_uid54341	0.971	0
bacteria	Acholeplasma_palmae_J233_uid222824	0.97099	0
bacteria	Helicobacter_pylori_OK310_uid193716	0.97095	0
bacteria	Clostridium_botulinum_BKT015925_uid66203	0.97093	0
bacteria	Listeria_monocytogenes_ATCC_19117_uid175109	0.97091	0
bacteria	Bacillus_subtilis_BSP1_uid184010	0.97088	0
bacteria	Clostridium_botulinum_A3_Loch_Maree_uid59149	0.97088	0
bacteria	Mycoplasma_mycoides_SC_Gladysdale_uid197153	0.97087	0
bacteria	Listeria_monocytogenes_serotype_4b_F2365_uid57689	0.97083	0
bacteria	Listeria_monocytogenes_SLCC2479_uid175108	0.97081	0
bacteria	Bacillus_subtilis_spizizenii_W23_uid51879	0.97079	0
bacteria	Mycoplasma_hyopneumoniae_J_uid58059	0.97079	0
bacteria	Campylobacter_coli_76339_uid217050	0.97076	0
bacteria	Clostridium_botulinum_F_230613_uid159513	0.97076	0
bacteria	Campylobacter_03_427_uid226993	0.97075	0
bacteria	Campylobacter_jejuni_IA3902_uid159531	0.97075	0
bacteria	Listeria_monocytogenes_serotype_4a_L99_uid161953	0.97073	0
bacteria	Listeria_monocytogenes_uid43671	0.97073	0
bacteria	Carnobacterium_WN1359_uid225603	0.9707	0
bacteria	Brachyspira_pilosicoli_95_1000_uid50609	0.97069	0
bacteria	Helicobacter_pylori_F57_uid161143	0.97069	0
bacteria	Campylobacter_jejuni_NCTC_11168_BN148_uid174152	0.97068	0
bacteria	Acholeplasma_brassicae_uid222823	0.97066	0
bacteria	Campylobacter_jejuni_00_2425_uid219359	0.97066	0
bacteria	Clostridium_tetani_12124569_uid227214	0.97066	0
bacteria	Listeria_monocytogenes_serotype_1_2b_SLCC2755_uid52455	0.97063	0
bacteria	Arcobacter_butzleri_ED_1_uid158699	0.97056	0
bacteria	Bacillus_licheniformis_9945A_uid207072	0.97055	0
bacteria	Campylobacter_jejuni_PT14_uid176499	0.97055	0
bacteria	Helicobacter_pylori_OK113_uid193715	0.97054	0
bacteria	Halanaerobium_hydrogeniformans_uid60191	0.97053	0
bacteria	Mycoplasma_agalactiae_PG2_uid61619	0.97052	0
bacteria	Alkaliphilus_oremlandii_OhILAs_uid58495	0.97051	0
bacteria	Bacillus_amyloliquefaciens_FZB42_uid58271	0.97051	0
bacteria	Campylobacter_jejuni_NCTC_11168___ATCC_700819_uid57587	0.97049	0
bacteria	Lactococcus_lactis_cremoris_NZ9000_uid167481	0.97047	0
bacteria	Bacillus_cereus_ATCC_10987_uid57673	0.97046	0
bacteria	Helicobacter_pylori_Gambia94_24_uid159493	0.97046	0
bacteria	Bacillus_licheniformis_ATCC_14580_uid58097	0.97045	0
bacteria	Listeria_monocytogenes_SLCC2540_uid175106	0.97044	0
bacteria	Clostridium_botulinum_B1_Okra_uid59147	0.97042	0
bacteria	Mycoplasma_hyorhinis_MCLD_uid162087	0.97042	0
bacteria	Helicobacter_pylori_51_uid161925	0.97041	0
bacteria	Francisella_tularensis_WY96_3418_uid58811	0.97038	0
bacteria	Mycoplasma_mycoides_capri_LC_95010_uid66189	0.97038	0
bacteria	Acholeplasma_laidlawii_PG_8A_uid58901	0.97037	0
bacteria	Lactobacillus_amylovorus_GRL1118_uid160233	0.97035	0
bacteria	Francisella_tularensis_holarctica_OSU18_uid58687	0.97034	0
bacteria	Campylobacter_jejuni_00_2426_uid219324	0.97032	0
bacteria	Helicobacter_pylori_BM012A_uid229744	0.97032	0
bacteria	Clostridium_acetobutylicum_ATCC_824_uid57677	0.97031	0
bacteria	Helicobacter_pylori_Sat464_uid159467	0.97031	0
bacteria	Helicobacter_pylori_PeCan4_uid53539	0.97028	0
bacteria	Leuconostoc_mesenteroides_J18_uid84337	0.97028	0
bacteria	Bacillus_megaterium_QM_B1551_uid15862	0.97027	0
bacteria	Listeria_monocytogenes_serotype_7_SLCC2482_uid174871	0.97024	0
bacteria	Helicobacter_pylori_J99_uid57789	0.97023	0
bacteria	Bacillus_subtilis_BSn5_uid62463	0.9702	0
bacteria	Lactobacillus_acidophilus_NCFM_uid57685	0.97014	0
bacteria	Helicobacter_pylori_SNT49_uid159615	0.97013	0
bacteria	Bacillus_atrophaeus_1942_uid59887	0.97011	0
bacteria	Lactobacillus_acidophilus_30SC_uid63605	0.97009	0
bacteria	Spiroplasma_apis_B31_uid230613	0.97009	0
bacteria	Mycoplasma_penetrans_HF_2_uid57729	0.97008	0
bacteria	Francisella_tularensis_SCHU_S4_uid57589	0.97002	0
bacteria	Helicobacter_pylori_908_uid159985	0.97001	0
bacteria	Bacillus_amyloliquefaciens_plantarum_CAU_B946_uid84215	0.97	0
bacteria	Helicobacter_pylori_2018_uid161159	0.96998	0
bacteria	Arcobacter_butzleri_7h1h_uid200766	0.96997	0
bacteria	Clostridium_botulinum_B_Eklund_17B_uid59159	0.96996	0
bacteria	Francisella_tularensis_TIGB03_uid89379	0.96996	0
bacteria	Helicobacter_pylori_F16_uid161145	0.96996	0
bacteria	Clostridium_acetobutylicum_EA_2018_uid159515	0.96995	0
bacteria	Helicobacter_cetorum_MIT_99_5656_uid162215	0.96995	0
bacteria	Clostridium_acetobutylicum_DSM_1731_uid68293	0.96994	0
bacteria	Helicobacter_pylori_Rif2_uid178203	0.96994	0
bacteria	Mycoplasma_cynos_C142_uid184824	0.96993	0
bacteria	Enterococcus_faecalis_OG1RF_uid54927	0.96992	0
bacteria	Clostridium_botulinum_A_Hall_uid58931	0.96991	0
bacteria	Listeria_monocytogenes_HCC23_uid59203	0.96987	0
bacteria	Helicobacter_pylori_F32_uid161139	0.96986	0
bacteria	Enterococcus_casseliflavus_EC20_uid55693	0.96985	0
bacteria	Listeria_monocytogenes_M7_uid162131	0.96985	0
bacteria	Spiroplasma_taiwanense_CT_1_uid212975	0.96985	0
bacteria	Helicobacter_pylori_UM299_uid203026	0.96984	0
bacteria	Bacillus_megaterium_WSH_002_uid159841	0.96981	0
bacteria	Helicobacter_pylori_UM298_uid213226	0.96981	0
bacteria	Clostridium_botulinum_H04402_065_uid162091	0.96979	0
bacteria	Enterococcus_faecalis_62_uid159663	0.96974	0
bacteria	Francisella_noatunensis_orientalis_Toba_04_uid164779	0.96965	0
bacteria	Lactococcus_lactis_cremoris_SK11_uid57983	0.96965	0
bacteria	Francisella_tularensis_FSC198_uid58693	0.96964	0
bacteria	Brachyspira_pilosicoli_WesB_uid175256	0.96962	0
bacteria	Helicobacter_pylori_Aklavik86_uid182202	0.96961	0
bacteria	Lactobacillus_salivarius_UCC118_uid58233	0.96959	0
bacteria	Bacillus_licheniformis_DSM_13___ATCC_14580_uid58199	0.96958	0
bacteria	Helicobacter_pylori_Cuz20_uid159987	0.96956	0
bacteria	Pediococcus_claussenii_ATCC_BAA_344_uid81103	0.96954	0
bacteria	Lactococcus_lactis_cremoris_MG1363_uid58837	0.96951	0
bacteria	Lactococcus_lactis_CV56_uid160253	0.96949	0
bacteria	Leuconostoc_mesenteroides_ATCC_8293_uid57919	0.96943	0
bacteria	Francisella_cf__novicida_Fx1_uid162105	0.96942	0
bacteria	Helicobacter_pylori_26695_uid178201	0.96941	0
bacteria	Lactococcus_lactis_Il1403_uid57671	0.9694	0
bacteria	Campylobacter_jejuni_00_2544_uid219326	0.96939	0
bacteria	Alkaliphilus_metalliredigens_QYMF_uid58171	0.96938	0
bacteria	Lysinibacillus_sphaericus_C3_41_uid58945	0.96938	0
bacteria	Mycoplasma_hyorhinis_HUB_1_uid51695	0.96937	0
bacteria	Streptococcus_agalactiae_NEM316_uid61585	0.96937	0
bacteria	Lactococcus_lactis_IO_1_uid192185	0.96936	0
bacteria	Bacillus_1NLA3E_uid81841	0.96935	0
bacteria	Lactobacillus_reuteri_TD1_uid213089	0.96935	0
bacteria	Helicobacter_pylori_Rif1_uid178202	0.96934	0
bacteria	Helicobacter_pylori_F30_uid159991	0.96932	0
bacteria	Lactobacillus_kefiranofaciens_ZW3_uid67985	0.96929	0
bacteria	Campylobacter_jejuni_00_2538_uid219325	0.96928	0
bacteria	Streptococcus_salivarius_JIM8777_uid162145	0.96927	0
bacteria	Lactobacillus_reuteri_DSM_20016_uid58471	0.96926	0
bacteria	Enterococcus_7L76_uid197170	0.96925	0
bacteria	Leptotrichia_buccalis_C_1013_b_uid59211	0.96923	0
bacteria	Mycoplasma_hyorhinis_GDL_1_uid87003	0.96922	0
bacteria	Clostridium_botulinum_A_ATCC_3502_uid61579	0.96915	0
bacteria	Helicobacter_acinonychis_Sheeba_uid58685	0.96915	0
bacteria	Brachyspira_pilosicoli_B2904_uid175255	0.96912	0
bacteria	Helicobacter_pylori_Shi112_uid162207	0.96912	0
bacteria	Bacillus_amyloliquefaciens_DSM_7_uid53535	0.96911	0
bacteria	Bacillus_amyloliquefaciens_plantarum_NAU_B3_uid222816	0.96911	0
bacteria	Anaerococcus_prevotii_DSM_20548_uid59219	0.96909	0
bacteria	Flexistipes_sinusarabici_DSM_4947_uid68147	0.96906	0
bacteria	Helicobacter_pylori_Puno120_uid159611	0.96905	0
bacteria	Bacillus_halodurans_C_125_uid57791	0.96904	0
bacteria	Helicobacter_pylori_2017_uid161151	0.969	0
bacteria	Enterococcus_faecalis_Symbioflor_1_uid183342	0.96898	0
bacteria	Enterococcus_hirae_ATCC_9790_uid70619	0.96898	0
bacteria	Filifactor_alocis_ATCC_35896_uid46625	0.96898	0
bacteria	Francisella_noatunensis_orientalis_LADL_07_285A_uid231515	0.96898	0
bacteria	Helicobacter_cetorum_MIT_00_7128_uid162217	0.96898	0
bacteria	Streptococcus_salivarius_CCHSS3_uid70481	0.96898	0
bacteria	Bacillus_amyloliquefaciens_plantarum_YAU_B9601_Y2_uid159001	0.96897	0
bacteria	Helicobacter_pylori_SouthAfrica7_uid159989	0.96895	0
bacteria	Mycoplasma_pulmonis_UAB_CTIP_uid61569	0.96895	0
bacteria	Lactobacillus_reuteri_JCM_1112_uid58875	0.96891	0
bacteria	Helicobacter_pylori_UM032_uid203025	0.96888	0
bacteria	Lactococcus_lactis_cremoris_A76_uid160937	0.96887	0
bacteria	Helicobacter_pylori_India7_uid161149	0.96886	0
bacteria	Clostridium_pasteurianum_BC1_uid201478	0.96885	0
bacteria	Bacillus_amyloliquefaciens_LFB112_uid232246	0.96881	0
bacteria	Helicobacter_pylori_SJM180_uid53541	0.96881	0
bacteria	Bacillus_subtilis_PY79_uid229877	0.9688	0
bacteria	Clostridium_botulinum_A_ATCC_19397_uid58927	0.9688	0
bacteria	Helicobacter_pylori_BM012S_uid229881	0.9688	0
bacteria	Helicobacter_pylori_PeCan18_uid162211	0.96878	0
bacteria	Enterococcus_faecalis_D32_uid171261	0.96877	0
bacteria	Bacillus_subtilis_RO_NN_1_uid158879	0.96872	0
bacteria	Mycoplasma_leachii_PG50_uid60849	0.96872	0
bacteria	Aerococcus_urinae_ACS_120_V_Col10a_uid64757	0.96866	0
bacteria	Helicobacter_pylori_HPAG1_uid58517	0.96863	0
bacteria	Helicobacter_pylori_Puno135_uid161157	0.96862	0
bacteria	Melissococcus_plutonius_ATCC_35311_uid66803	0.96862	0
bacteria	Lactobacillus_reuteri_I5007_uid208677	0.96857	0
bacteria	Helicobacter_pylori_ELS37_uid158157	0.96855	0
bacteria	Lactobacillus_amylovorus_GRL_1112_uid61179	0.96855	0
bacteria	Helicobacter_pylori_Aklavik117_uid182201	0.96854	0
bacteria	Streptococcus_salivarius_57_I_uid162151	0.96853	0
bacteria	Campylobacter_fetus_82_40_uid58545	0.96852	0
bacteria	Flavobacteriales_bacterium_HTCC2170_uid51877	0.9685	0
bacteria	Croceibacter_atlanticus_HTCC2559_uid49661	0.96849	0
bacteria	Helicobacter_pylori_UM066_uid203028	0.96849	0
bacteria	Onion_yellows_phytoplasma_OY_M_uid58015	0.96847	0
bacteria	Clostridium_saccharobutylicum_DSM_13864_uid223284	0.96845	0
bacteria	Streptococcus_gordonii_Challis_substr__CH1_uid57667	0.96845	0
bacteria	Bacillus_amyloliquefaciens_plantarum_AS43_3_uid183682	0.96838	0
bacteria	Campylobacter_lari_RM2100_uid58115	0.96835	0
bacteria	Clostridium_kluyveri_NBRC_12016_uid59369	0.96833	0
bacteria	Lactobacillus_helveticus_R0052_uid174439	0.9683	0
bacteria	Enterococcus_mundtii_QU_25_uid229420	0.96826	0
bacteria	Lactobacillus_plantarum_16_uid209042	0.9682	0
bacteria	Streptococcus_agalactiae_ILRI112_uid208675	0.96818	0
bacteria	Helicobacter_pylori_35A_uid49903	0.96815	0
bacteria	Mycoplasma_hyorhinis_DBS_1050_uid228933	0.96809	0
bacteria	Helicobacter_pylori_Lithuania75_uid159491	0.96807	0
bacteria	Amphibacillus_xylanus_NBRC_15112_uid176453	0.96806	0
bacteria	Clostridium_botulinum_Ba4_657_uid59173	0.96806	0
bacteria	Lactobacillus_plantarum_JDM1_uid59361	0.96806	0
bacteria	Lactococcus_lactis_KLDS_4_0325_uid225028	0.96806	0
bacteria	Weissella_koreensis_KACC_15510_uid68837	0.96804	0
bacteria	Helicobacter_pylori_Shi417_uid162205	0.96798	0
bacteria	Bacillus_JS_uid162189	0.96797	0
bacteria	Bacillus_coagulans_36D1_uid54335	0.96794	0
bacteria	Helicobacter_pylori_SouthAfrica20_uid216150	0.96792	0
bacteria	Lacinutrix_5H_3_7_4_uid68067	0.96792	0
bacteria	Thermoanaerobacterium_thermosaccharolyticum_M0795_uid184821	0.96791	0
bacteria	Streptococcus_agalactiae_SA20_06_uid178722	0.9679	0
bacteria	Francisella_tularensis_NE061598_uid161973	0.96788	0
bacteria	Leuconostoc_gasicomitatum_LMG_18811_uid50385	0.96785	0
bacteria	Candidatus_Phytoplasma_australiense_uid61641	0.96783	0
bacteria	Sulfurospirillum_barnesii_SES_3_uid168117	0.96781	0
bacteria	Melissococcus_plutonius_DAT561_uid89371	0.96779	0
bacteria	Leuconostoc_carnosum_JB16_uid176371	0.96777	0
bacteria	Enterococcus_faecium_Aus0004_uid87025	0.96772	0
bacteria	Lactobacillus_sakei_23K_uid58281	0.9677	0
bacteria	Leuconostoc_citreum_KM20_uid58481	0.96765	0
bacteria	Sulfurihydrogenibium_YO3AOP1_uid58855	0.96764	0
bacteria	Helicobacter_pylori_B8_uid49873	0.9676	0
bacteria	Francisella_tularensis_holarctica_F92_uid181998	0.96758	0
bacteria	Streptococcus_pasteurianus_ATCC_43144_uid68019	0.96758	0
bacteria	Bacillus_amyloliquefaciens_IT_45_uid181617	0.96756	0
bacteria	Clostridium_lentocellum_DSM_5427_uid49117	0.96753	0
bacteria	Helicobacter_cinaedi_ATCC_BAA_847_uid193765	0.96753	0
bacteria	Streptococcus_dysgalactiae_equisimilis_RE378_uid176684	0.96753	0
bacteria	Enterococcus_faecium_Aus0085_uid214432	0.96751	0
bacteria	Leuconostoc_C2_uid68743	0.96749	0
bacteria	Clostridium_botulinum_A2_Kyoto_uid59229	0.96746	0
bacteria	Clostridium_cellulovorans_743B_uid51503	0.96746	0
bacteria	Mycoplasma_conjunctivae_uid59325	0.96745	0
bacteria	Streptococcus_uberis_0140J_uid57959	0.96744	0
bacteria	Streptococcus_agalactiae_2_22_uid202215	0.96742	0
bacteria	Bacillus_subtilis_spizizenii_TU_B_10_uid73967	0.96737	0
bacteria	Leuconostoc_gelidum_JB7_uid175682	0.96737	0
bacteria	Helicobacter_pylori_XZ274_uid165869	0.96734	0
bacteria	Helicobacter_pylori_HUP_B14_uid162213	0.96733	0
bacteria	Enterococcus_faecium_NRRL_B_2354_uid188477	0.96731	0
bacteria	Streptococcus_agalactiae_A909_uid57935	0.96729	0
bacteria	Campylobacter_jejuni_doylei_269_97_uid58671	0.96724	0
bacteria	Aequorivita_sublithincola_DSM_14238_uid168181	0.96723	0
bacteria	Enterococcus_faecalis_V583_uid57669	0.96722	0
bacteria	Mycoplasma_pneumoniae_FH_uid162027	0.96722	0
bacteria	Streptococcus_agalactiae_09mas018883_uid208674	0.96722	0
bacteria	Clostridium_BNL1100_uid84307	0.96717	0
bacteria	Erysipelothrix_rhusiopathiae_Fujisawa_uid68021	0.96715	0
bacteria	Streptococcus_agalactiae_GD201008_001_uid175780	0.96713	0
bacteria	Wolbachia_endosymbiont_of_Drosophila_simulans_wHa_uid198768	0.96713	0
bacteria	Helicobacter_pylori_B38_uid59415	0.96712	0
bacteria	Brachyspira_murdochii_DSM_12563_uid48819	0.96711	0
bacteria	Lactobacillus_plantarum_WCFS1_uid62911	0.96703	0
bacteria	Streptococcus_pneumoniae_INV104_uid162039	0.96703	0
bacteria	Streptococcus_mutans_LJ23_uid162197	0.96702	0
bacteria	Clostridium_cellulolyticum_H10_uid58709	0.96699	0
bacteria	Thermosipho_melanesiensis_BI429_uid58683	0.96699	0
bacteria	Wolbachia_endosymbiont_of_Onchocerca_ochengi_uid171829	0.96699	0
bacteria	Helicobacter_pylori_Shi169_uid162209	0.96696	0
bacteria	Bacillus_selenitireducens_MLS10_uid49513	0.96695	0
bacteria	Bacillus_subtilis_natto_BEST195_uid183001	0.96692	0
bacteria	Streptococcus_gallolyticus_UCN34_uid46061	0.96691	0
bacteria	Thermoanaerobacterium_thermosaccharolyticum_DSM_571_uid51639	0.96688	0
bacteria	Campylobacter_hominis_ATCC_BAA_381_uid58981	0.96687	0
bacteria	Marivirga_tractuosa_DSM_4126_uid60837	0.96685	0
bacteria	Helicobacter_pylori_v225d_uid159639	0.96682	0
bacteria	Bacillus_infantis_NRRL_B_14911_uid222804	0.96674	0
bacteria	Streptococcus_pneumoniae_ATCC_700669_uid59287	0.96673	0
bacteria	Streptococcus_equi_4047_uid59259	0.96666	0
bacteria	Calditerrivibrio_nitroreducens_DSM_19672_uid60821	0.96663	0
bacteria	Streptococcus_parasanguinis_ATCC_15912_uid49313	0.96663	0
bacteria	Streptococcus_sanguinis_SK36_uid58381	0.96663	0
bacteria	Streptococcus_intermedius_C270_uid217999	0.96662	0
bacteria	Bacillus_amyloliquefaciens_TA208_uid158701	0.96661	0
bacteria	Rickettsia_prowazekii_Madrid_E_uid61565	0.96661	0
bacteria	Streptococcus_gallolyticus_ATCC_BAA_2069_uid63617	0.96659	0
bacteria	Mycoplasma_bovis_PG45_uid60859	0.96658	0
bacteria	Rickettsia_prowazekii_GvV257_uid158051	0.96655	0
bacteria	Streptococcus_anginosus_C238_uid218004	0.96655	0
bacteria	Streptococcus_intermedius_JTH08_uid168614	0.96655	0
bacteria	Helicobacter_pylori_Shi470_uid59165	0.96652	0
bacteria	Marinitoga_piezophila_KA3_uid81629	0.9665	0
bacteria	Clostridium_phytofermentans_ISDg_uid58519	0.96648	0
bacteria	Marinomonas_MWYL1_uid58715	0.96643	0
bacteria	Thermosipho_africanus_TCF52B_uid59095	0.96643	0
bacteria	Leuconostoc_kimchii_IMSNU_11154_uid48589	0.96642	0
bacteria	Enterococcus_faecium_DO_uid55353	0.96641	0
bacteria	Campylobacter_concisus_13826_uid58667	0.96638	0
bacteria	Sebaldella_termitidis_ATCC_33386_uid41865	0.96638	0
bacteria	Rickettsia_prowazekii_RpGvF24_uid158065	0.96637	0
bacteria	Streptococcus_intermedius_B196_uid218000	0.96633	0
bacteria	Acetobacterium_woodii_DSM_1030_uid88073	0.96632	0
bacteria	Lactococcus_garvieae_ATCC_49156_uid73413	0.96629	0
bacteria	Marinomonas_posidonica_IVIA_Po_181_uid67323	0.96627	0
bacteria	Streptococcus_parauberis_KCTC_11537_uid67355	0.96627	0
bacteria	Lactococcus_garvieae_Lg2_uid161935	0.96625	0
bacteria	Streptococcus_agalactiae_2603V_R_uid57943	0.96624	0
bacteria	Brachyspira_pilosicoli_P43_6_78_uid184077	0.96619	0
bacteria	Streptococcus_dysgalactiae_equisimilis_ATCC_12394_uid161979	0.96615	0
bacteria	Streptococcus_pneumoniae_SPN034156_uid197185	0.96611	0
bacteria	Mycoplasma_capricolum_ATCC_27343_uid58525	0.96609	0
bacteria	Polaribacter_MED152_uid54207	0.96609	0
bacteria	Borrelia_afzelii_HLJ01_uid177930	0.96607	0
bacteria	Rickettsia_prowazekii_BuV67_CWPP_uid158063	0.96605	0
bacteria	Thermoanaerobacter_mathranii_A3_uid49481	0.96603	0
bacteria	Fervidobacterium_nodosum_Rt17_B1_uid58625	0.966	0
bacteria	Lactobacillus_reuteri_SD2112_uid55357	0.966	0
bacteria	Geobacillus_WCH70_uid59045	0.96595	0
bacteria	Streptococcus_pneumoniae_R6_uid57859	0.96594	0
bacteria	Borrelia_burgdorferi_ZS7_uid59429	0.9659	0
bacteria	Mycoplasma_leachii_99_014_6_uid162031	0.9659	0
bacteria	Brachyspira_hyodysenteriae_WA1_uid59291	0.96589	0
bacteria	Spirochaeta_Buddy_uid63633	0.96588	0
bacteria	Sphaerochaeta_pleomorpha_Grapes_uid82365	0.96583	0
bacteria	Streptococcus_constellatus_pharyngis_C1050_uid218002	0.96583	0
bacteria	Streptococcus_mutans_GS_5_uid169223	0.96583	0
bacteria	Streptococcus_parasanguinis_FW213_uid163997	0.9658	0
bacteria	Streptococcus_constellatus_pharyngis_C818_uid218001	0.96578	0
bacteria	candidate_division_WWE3_bacterium_RAAC2_WWE3_1_uid230713	0.96577	0
bacteria	Dictyoglomus_thermophilum_H_6_12_uid59439	0.96577	0
bacteria	Rickettsia_prowazekii_Chernikova_uid158053	0.96577	0
bacteria	Streptococcus_constellatus_pharyngis_C232_uid217998	0.96576	0
bacteria	Thermoanaerobacterium_xylanolyticum_LX_11_uid63163	0.96572	0
bacteria	Streptococcus_gallolyticus_ATCC_43143_uid162103	0.9657	0
bacteria	Fervidobacterium_pennivorans_DSM_9078_uid78143	0.96569	0
bacteria	Rickettsia_prowazekii_Katsinyian_uid158055	0.96569	0
bacteria	Sulfurihydrogenibium_azorense_Az_Fu1_uid58121	0.96568	0
bacteria	Streptococcus_suis_SC84_uid59323	0.96562	0
bacteria	Listeria_monocytogenes_N53_1_uid193767	0.96557	0
bacteria	Exiguobacterium_AT1b_uid59093	0.96556	0
bacteria	Cellulophaga_lytica_DSM_7489_uid63401	0.96555	0
bacteria	Streptococcus_suis_BM407_uid59321	0.96555	0
bacteria	Tepidanaerobacter_Re1_uid66873	0.96551	0
bacteria	Gramella_forsetii_KT0803_uid58881	0.9655	0
bacteria	Streptococcus_pyogenes_M1_476_uid193766	0.9655	0
bacteria	Streptococcus_pneumoniae_OXC141_uid162037	0.96549	0
bacteria	Streptococcus_pneumoniae_SPN994039_uid197188	0.96549	0
bacteria	Helicobacter_cinaedi_PAGU611_uid162219	0.96547	0
bacteria	Thermotoga_lettingae_TMO_uid58419	0.96547	0
bacteria	Streptococcus_pneumoniae_SPN994038_uid197187	0.96545	0
bacteria	Mycoplasma_bovis_Hubei_1_uid68691	0.96544	0
bacteria	Rickettsia_peacockii_Rustic_uid59301	0.96543	0
bacteria	Streptococcus_equi_zooepidemicus_uid59261	0.96539	0
bacteria	Rickettsia_prowazekii_Dachau_uid158057	0.96534	0
bacteria	Streptococcus_oligofermentans_AS_1_3089_uid201429	0.96529	0
bacteria	Deferribacter_desulfuricans_SSM1_uid46653	0.96528	0
bacteria	Streptococcus_pneumoniae_SPN034183_uid197186	0.96527	0
bacteria	Paenibacillus_Y412MC10_uid41127	0.96522	0
bacteria	Streptococcus_iniae_SF1_uid206041	0.96522	0
bacteria	Flavobacterium_indicum_GPTSA100_9_uid157999	0.96521	0
bacteria	Psychroflexus_torquis_ATCC_700755_uid54205	0.96517	0
bacteria	Borrelia_burgdorferi_CA382_uid214794	0.96514	0
bacteria	Borrelia_afzelii_PKo_uid58653	0.9651	0
bacteria	Streptococcus_suis_P1_7_uid32235	0.96509	0
bacteria	Butyrivibrio_proteoclasticus_B316_uid51489	0.965	0
bacteria	Dictyoglomus_turgidum_DSM_6724_uid59177	0.96498	0
bacteria	Anoxybacillus_flavithermus_WK1_uid59135	0.96496	0
bacteria	Clostridium_kluyveri_DSM_555_uid58885	0.96496	0
bacteria	Flavobacterium_psychrophilum_JIP02_86_uid61627	0.96496	0
bacteria	Krokinobacter_4H_3_7_5_uid66593	0.96496	0
bacteria	Streptococcus_agalactiae_ILRI005_uid208676	0.96494	0
bacteria	Streptococcus_oralis_Uo5_uid65449	0.96493	0
bacteria	Paenibacillus_JDR_2_uid59021	0.96492	0
bacteria	Nautilia_profundicola_AmH_uid59345	0.9649	0
bacteria	Lawsonia_intracellularis_PHE_MN1_00_uid61575	0.96489	0
bacteria	Caldicellulosiruptor_hydrothermalis_108_uid60157	0.96487	0
bacteria	Streptococcus_pneumoniae_A026_uid226114	0.96486	0
bacteria	Cellulophaga_algicola_DSM_14237_uid62159	0.96485	0
bacteria	Lactobacillus_plantarum_ST_III_uid53537	0.9647	0
bacteria	Lactobacillus_brevis_ATCC_367_uid57989	0.96469	0
bacteria	Streptococcus_anginosus_C1051_uid218003	0.96468	0
bacteria	Streptococcus_mutans_UA159_uid57947	0.96467	0
bacteria	Geobacillus_thermoglucosidasius_C56_YS93_uid48129	0.96464	0
bacteria	Hydrogenobaculum_HO_uid190882	0.96462	0
bacteria	Solitalea_canadensis_DSM_3403_uid81783	0.96459	0
bacteria	Bacillus_amyloliquefaciens_CC178_uid226115	0.96458	0
bacteria	Borrelia_afzelii_PKo_uid159867	0.96453	0
bacteria	Mycoplasma_arthritidis_158L3_1_uid58005	0.96449	0
bacteria	Clostridium_stercorarium_DSM_8532_uid195569	0.96448	0
bacteria	Streptococcus_pneumoniae_D39_uid58581	0.96446	0
bacteria	Hydrogenobaculum_SN_uid46251	0.96441	0
bacteria	Brachyspira_intermedia_PWS_A_uid158369	0.96438	0
bacteria	Mycoplasma_fermentans_M64_uid62099	0.96438	0
bacteria	Rickettsia_bellii_RML369_C_uid58405	0.96434	0
bacteria	Riemerella_anatipestifer_ATCC_11845___DSM_15868_uid60727	0.96434	0
bacteria	Thermodesulfobium_narugense_DSM_14796_uid66601	0.96434	0
bacteria	Campylobacter_curvus_525_92_uid58669	0.96431	0
bacteria	Ilyobacter_polytropus_DSM_2926_uid59769	0.9643	0
bacteria	Candidatus_Arthromitus_SFB_mouse_Yit_uid159517	0.96429	0
bacteria	Mannheimia_haemolytica_D171_uid212304	0.96429	0
bacteria	Wolbachia_wRi_uid59371	0.96429	0
bacteria	Ignavibacterium_album_JCM_16511_uid162097	0.96427	0
bacteria	Listeria_monocytogenes_La111_uid193768	0.96427	0
bacteria	Flavobacterium_johnsoniae_UW101_uid58493	0.96425	0
bacteria	Capnocytophaga_canimorsus_Cc5_uid70727	0.96424	0
bacteria	Erysipelothrix_rhusiopathiae_SY1027_uid206518	0.96423	0
bacteria	Streptococcus_pneumoniae_INV200_uid162035	0.96422	0
bacteria	Caldisericum_exile_AZM16c01_uid158173	0.96421	0
bacteria	Actinobacillus_pleuropneumoniae_serovar_3_JL03_uid58891	0.96419	0
bacteria	candidate_division_SR1_bacterium_RAAC1_SR1_1_uid230714	0.96418	0
bacteria	Thermoanaerobacter_X514_uid58589	0.96417	0
bacteria	Exiguobacterium_MH3_uid227425	0.96416	0
bacteria	Vibrio_nigripulchritudo_SnF1_uid222819	0.96416	0
bacteria	Thermoanaerobacter_brockii_finnii_Ako_1_uid55639	0.96414	0
bacteria	Thermoanaerobacter_X513_uid53065	0.96414	0
bacteria	Mycoplasma_bovis_HB0801_uid168665	0.96405	0
bacteria	Pedobacter_saltans_DSM_12145_uid61349	0.96404	0
bacteria	Exiguobacterium_sibiricum_255_15_uid58053	0.96403	0
bacteria	Streptococcus_pneumoniae_AP200_uid52453	0.96403	0
bacteria	Streptococcus_suis_SC070731_uid193769	0.964	0
bacteria	Acinetobacter_baumannii_ZW85_1_uid231518	0.96398	0
bacteria	Lactobacillus_paracasei_8700_2_uid55295	0.96398	0
bacteria	Streptococcus_macedonicus_ACA_DC_198_uid81631	0.96384	0
bacteria	Weeksella_virosa_DSM_16922_uid63627	0.96383	0
bacteria	Pasteurella_multocida_Pm70_uid57627	0.96381	0
bacteria	Riemerella_anatipestifer_ATCC_11845___DSM_15868_uid159857	0.96377	0
bacteria	Borrelia_burgdorferi_JD1_uid161197	0.96375	0
bacteria	Borrelia_bissettii_DN127_uid71231	0.96369	0
bacteria	Legionella_pneumophila_ATCC_43290_uid86885	0.96369	0
bacteria	Mannheimia_haemolytica_USMARC_2286_uid213228	0.96367	0
bacteria	Rickettsia_typhi_B9991CWPP_uid158357	0.96365	0
bacteria	Thermoanaerobacter_italicus_Ab9_uid46241	0.96365	0
bacteria	Actinobacillus_pleuropneumoniae_serovar_5b_L20_uid58789	0.96363	0
bacteria	Flavobacterium_columnare_ATCC_49512_uid80731	0.9636	0
bacteria	Tepidanaerobacter_acetatoxydans_Re1_uid184827	0.9636	0
bacteria	Actinobacillus_pleuropneumoniae_serovar_7_AP76_uid59231	0.96358	0
bacteria	Zunongwangia_profunda_SM_A87_uid48073	0.96358	0
bacteria	Geobacillus_Y4_1MC1_uid55779	0.96357	0
bacteria	Streptococcus_I_G2_uid224251	0.96356	0
bacteria	Streptococcus_infantarius_CJ18_uid87033	0.96355	0
bacteria	Mannheimia_haemolytica_USDA_ARS_SAM_185_uid195457	0.96354	0
bacteria	Lactobacillus_fermentum_CECT_5716_uid162003	0.9635	0
bacteria	Borrelia_duttonii_Ly_uid58791	0.96336	0
bacteria	Clostridium_saccharolyticum_WM1_uid51419	0.96334	0
bacteria	Streptococcus_I_P16_uid224252	0.96334	0
bacteria	Borrelia_turicatae_91E135_uid58311	0.96332	0
bacteria	Bacillus_amyloliquefaciens_LL3_uid158133	0.96331	0
bacteria	Streptococcus_pyogenes_MGAS15252_uid158037	0.9632	0
bacteria	Exiguobacterium_antarcticum_B7_uid176125	0.96319	0
bacteria	Streptococcus_mitis_B6_uid46097	0.96319	0
bacteria	Wolbachia_endosymbiont_of_Drosophila_simulans_wNo_uid198767	0.96317	0
bacteria	Acinetobacter_oleivorans_DR1_uid50119	0.96316	0
bacteria	Legionella_longbeachae_NSW150_uid46099	0.96316	0
bacteria	Streptococcus_pyogenes_MGAS1882_uid158061	0.96315	0
bacteria	Rickettsia_prowazekii_Breinl_uid196851	0.96314	0
bacteria	Streptococcus_pneumoniae_ST556_uid162191	0.96312	0
bacteria	Acinetobacter_calcoaceticus_PHEA_2_uid83123	0.96311	0
bacteria	Streptococcus_equi_zooepidemicus_MGCS10565_uid59263	0.96311	0
bacteria	_Clostridium__sticklandii_uid59585	0.96311	0
bacteria	Borrelia_burgdorferi_N40_uid161241	0.96309	0
bacteria	Borrelia_garinii_NMJW1_uid177081	0.96307	0
bacteria	Streptococcus_pyogenes_HSC5_uid212978	0.96302	0
bacteria	Borrelia_recurrentis_A1_uid58793	0.963	0
bacteria	Emticicia_oligotrophica_DSM_17448_uid177079	0.963	0
bacteria	Haemophilus_parainfluenzae_T3T1_uid72801	0.96297	0
bacteria	Bacteriovorax_marinus_SJ_uid82341	0.96295	0
bacteria	Flexibacter_litoralis_DSM_6794_uid168257	0.96295	0
bacteria	Sulfurospirillum_deleyianum_DSM_6946_uid41861	0.96292	0
bacteria	Mycoplasma_genitalium_M6282_uid173371	0.9629	2.49e-276
bacteria	Rickettsia_africae_ESF_5_uid58799	0.96288	0
bacteria	Rickettsia_massiliae_MTU5_uid58801	0.96288	0
bacteria	Spiroplasma_diminutum_CUAS_1_uid212976	0.96285	0
bacteria	Thermoanaerobacter_pseudethanolicus_ATCC_33223_uid58339	0.96284	0
bacteria	Streptococcus_pneumoniae_Hungary19A_6_uid59117	0.96283	0
bacteria	Acinetobacter_baumannii_AB307_0294_uid59271	0.96282	0
bacteria	Thermoanaerobacter_tengcongensis_MB4_uid57813	0.96275	0
bacteria	Streptococcus_suis_S735_uid174333	0.96274	0
bacteria	Legionella_pneumophila_Thunder_Bay_uid206517	0.96271	0
bacteria	Riemerella_anatipestifer_RA_CH_1_uid175469	0.9627	0
bacteria	Riemerella_anatipestifer_RA_GD_uid162013	0.9627	0
bacteria	Cyclobacterium_marinum_DSM_745_uid71485	0.96269	0
bacteria	Haemophilus_somnus_2336_uid57979	0.96269	0
bacteria	Caldicellulosiruptor_owensensis_OL_uid60165	0.96266	0
bacteria	Candidatus_Arthromitus_SFB_rat_Yit_uid73425	0.96265	0
bacteria	Bacillus_amyloliquefaciens_XH7_uid158881	0.96262	0
bacteria	Lactobacillus_plantarum_ZJ316_uid188689	0.9626	0
bacteria	Muricauda_ruestringensis_DSM_13258_uid72479	0.96258	0
bacteria	Sulfurimonas_autotrophica_DSM_16294_uid53043	0.96255	0
bacteria	Rickettsia_typhi_TH1527_uid158161	0.96254	0
bacteria	Mycoplasma_genitalium_M6320_uid173370	0.96253	1.72e-289
bacteria	Streptococcus_pneumoniae_Taiwan19F_14_uid59119	0.96253	0
bacteria	Borrelia_burgdorferi_B31_uid57581	0.96248	0
bacteria	Thiomicrospira_crunogena_XCL_2_uid58183	0.96245	0
bacteria	Acinetobacter_baumannii_ACICU_uid58765	0.96244	0
bacteria	Mycoplasma_crocodyli_MP145_uid47087	0.96243	0
bacteria	Streptococcus_pyogenes_M1_GAS_uid57845	0.96243	0
bacteria	Vibrio_EJY3_uid83161	0.96243	0
bacteria	Caldicellulosiruptor_bescii_DSM_6725_uid59201	0.96242	0
bacteria	Mannheimia_haemolytica_USDA_ARS_USMARC_183_uid195458	0.96242	0
bacteria	Borrelia_hermsii_DAH_uid59225	0.96239	0
bacteria	Sulfurimonas_denitrificans_DSM_1251_uid58185	0.96237	0
bacteria	Mesoplasma_florum_W37_uid224253	0.96233	0
bacteria	Streptococcus_pyogenes_NZ131_uid59035	0.96233	0
bacteria	Streptococcus_suis_GZ1_uid161937	0.96233	0
bacteria	Mycoplasma_gallisepticum_R_high__uid161999	0.96231	0
bacteria	Streptococcus_pyogenes_Manfredo_uid57847	0.96231	0
bacteria	butyrate_producing_bacterium_SSC_2_uid197181	0.9623	0
bacteria	Caldicellulosiruptor_obsidiansis_OB47_uid51501	0.96227	0
bacteria	Streptococcus_suis_D12_uid162127	0.96225	0
bacteria	Caldicellulosiruptor_kronotskyensis_2002_uid60491	0.96222	0
bacteria	Desulfitobacterium_dehalogenans_ATCC_51507_uid82553	0.96221	0
bacteria	Streptococcus_suis_TL13_uid203123	0.96221	0
bacteria	Borrelia_garinii_BgVir_uid162165	0.96219	0
bacteria	Pasteurella_multocida_3480_uid161955	0.96216	0
bacteria	Riemerella_anatipestifer_RA_CH_2_uid186548	0.96213	0
bacteria	Marinomonas_mediterranea_MMB_1_uid64753	0.96212	0
bacteria	Psychrobacter_PRwf_1_uid58459	0.96208	0
bacteria	Rickettsia_japonica_YH_uid73963	0.96207	0
bacteria	Hydrogenobaculum_Y04AAS1_uid58857	0.96205	0
bacteria	Mycoplasma_genitalium_M2321_uid173373	0.96204	1.84e-282
bacteria	Lactobacillus_delbrueckii_bulgaricus_2038_uid161929	0.96203	0
bacteria	Legionella_pneumophila_Paris_uid58211	0.96203	0
bacteria	Mannheimia_haemolytica_M42548_uid198769	0.96202	0
bacteria	Mycoplasma_gallisepticum_F_uid162001	0.96202	0
bacteria	Mycoplasma_pneumoniae_M129_uid57709	0.96202	0
bacteria	Streptococcus_dysgalactiae_equisimilis_GGS_124_uid59103	0.96202	0
bacteria	Streptococcus_pyogenes_MGAS6180_uid58335	0.96201	0
bacteria	Mannheimia_haemolytica_D153_uid212303	0.962	0
bacteria	Treponema_succinifaciens_DSM_2489_uid65781	0.962	0
bacteria	Pasteurella_multocida_36950_uid86887	0.96195	0
bacteria	Streptococcus_dysgalactiae_equisimilis_167_uid222822	0.96195	0
bacteria	Acinetobacter_baumannii_D1279779_uid190222	0.96193	0
bacteria	Lactobacillus_casei_LOCK919_uid210959	0.96193	0
bacteria	Streptococcus_pneumoniae_SPNA45_uid174986	0.9619	0
bacteria	Lactobacillus_plantarum_P8_uid203333	0.96189	0
bacteria	Streptococcus_pyogenes_Alab49_uid162171	0.96184	0
bacteria	Aquifex_aeolicus_VF5_uid57765	0.96183	0
bacteria	Lactobacillus_casei_BL23_uid59237	0.96182	0
bacteria	Thermoanaerobacter_wiegelii_Rt8_B1_uid52581	0.96181	0
bacteria	Treponema_pedis_T_A4_uid215715	0.9618	0
bacteria	Mycoplasma_fermentans_JER_uid53543	0.96179	0
bacteria	Veillonella_parvula_DSM_2008_uid41927	0.96178	0
bacteria	Flavobacterium_branchiophilum_FL_15_uid73421	0.96177	0
bacteria	Melioribacter_roseus_P3M_uid170941	0.96177	0
bacteria	Streptococcus_pyogenes_MGAS10750_uid58575	0.96177	0
bacteria	Legionella_pneumophila_uid170534	0.96176	0
bacteria	Streptococcus_pneumoniae_70585_uid59125	0.96176	0
bacteria	Streptococcus_pneumoniae_P1031_uid59123	0.96176	0
bacteria	Megamonas_hypermegale_uid197163	0.96172	0
bacteria	Clostridium_clariflavum_DSM_19732_uid82345	0.9617	0
bacteria	Mannheimia_haemolytica_D174_uid212305	0.9617	0
bacteria	Dehalococcoides_GT_uid42115	0.96168	0
bacteria	Legionella_pneumophila_Lens_uid58209	0.96167	0
bacteria	Owenweeksia_hongkongensis_DSM_17368_uid82951	0.96167	0
bacteria	Streptococcus_mutans_NN2025_uid46353	0.96164	0
bacteria	Helicobacter_hepaticus_ATCC_51449_uid57737	0.96163	0
bacteria	Mahella_australiensis_50_1_BON_uid66917	0.96163	0
bacteria	Rickettsia_typhi_Wilmington_uid58063	0.96162	0
bacteria	Cytophaga_hutchinsonii_ATCC_33406_uid57651	0.96161	0
bacteria	Streptococcus_pneumoniae_TIGR4_uid57857	0.96158	0
bacteria	Acinetobacter_baumannii_AYE_uid61637	0.96157	0
bacteria	Psychrobacter_cryohalolentis_K5_uid58373	0.96157	0
bacteria	Acinetobacter_baumannii_TCDC_AB0715_uid158679	0.96156	0
bacteria	Actinobacillus_suis_H91_0380_uid176363	0.96156	0
bacteria	Brevibacillus_brevis_NBRC_100599_uid59175	0.9615	0
bacteria	Lactobacillus_delbrueckii_bulgaricus_ATCC_11842_uid58647	0.96148	0
bacteria	Streptococcus_thermophilus_MN_ZLW_002_uid166827	0.96147	0
bacteria	Streptococcus_pyogenes_A20_uid178106	0.96145	0
bacteria	Acinetobacter_baumannii_BJAB07104_uid210971	0.96143	0
bacteria	Lactobacillus_ruminis_ATCC_27782_uid73417	0.96135	0
bacteria	Bacillus_amyloliquefaciens_Y2_uid165195	0.96134	0
bacteria	Thermotoga_thermarum_DSM_5069_uid68449	0.96134	0
bacteria	Acinetobacter_baumannii_1656_2_uid158677	0.96133	0
bacteria	Gallibacterium_anatis_UMN179_uid66567	0.96131	0
bacteria	Streptococcus_dysgalactiae_equisimilis_AC_2713_uid178644	0.96129	0
bacteria	Pedobacter_heparinus_DSM_2366_uid59111	0.96125	0
bacteria	Streptococcus_suis_YB51_uid222230	0.96124	0
bacteria	Wolbachia_endosymbiont_of_Culex_quinquefasciatus_Pel_uid61645	0.96124	0
bacteria	Helicobacter_mustelae_12198_uid46647	0.96117	0
bacteria	Lactobacillus_casei_ATCC_334_uid57985	0.96117	0
bacteria	Mycoplasma_genitalium_M2288_uid173372	0.96115	6.51e-284
bacteria	Hippea_maritima_DSM_10411_uid65267	0.96114	0
bacteria	Streptococcus_pneumoniae_G54_uid59167	0.96113	0
bacteria	Haemophilus_somnus_129PT_uid57929	0.96111	0
bacteria	Leptospira_biflexa_serovar_Patoc__Patoc_1__Ames__uid58511	0.96108	0
bacteria	Sulfurovum_NBC37_1_uid58863	0.96107	0
bacteria	Legionella_pneumophila_Lorraine_uid170535	0.96103	0
bacteria	Lactobacillus_brevis_KB290_uid195560	0.96102	0
bacteria	Rickettsia_bellii_OSU_85_389_uid58681	0.96102	0
bacteria	Streptococcus_pyogenes_MGAS8232_uid57871	0.961	0
bacteria	Desulfitobacterium_dichloroeliminans_LMG_P_21439_uid82555	0.96099	0
bacteria	Caldicellulosiruptor_saccharolyticus_DSM_8903_uid58289	0.96098	0
bacteria	Clostridium_thermocellum_DSM_1313_uid161989	0.96098	0
bacteria	Helicobacter_felis_ATCC_49179_uid61409	0.96097	0
bacteria	Legionella_pneumophila_Philadelphia_1_uid57609	0.96095	0
bacteria	Acinetobacter_baumannii_BJAB0868_uid210973	0.96094	0
bacteria	Coprothermobacter_proteolyticus_DSM_5265_uid59253	0.96093	0
bacteria	Streptococcus_pseudopneumoniae_IS7493_uid71153	0.96093	0
bacteria	Acinetobacter_baumannii_ATCC_17978_uid58731	0.96092	0
bacteria	Borrelia_miyamotoi_LB_2001_uid215233	0.96083	0
bacteria	Streptococcus_pyogenes_MGAS10394_uid58105	0.96083	0
bacteria	Streptococcus_suis_JS14_uid162095	0.96081	0
bacteria	Streptococcus_pneumoniae_TCH8431_19A_uid49735	0.96078	0
bacteria	Lactobacillus_casei_Zhang_uid50673	0.96075	0
bacteria	Acinetobacter_baumannii_MDR_TJ_uid162739	0.96071	0
bacteria	Vibrio_fischeri_MJ11_uid58907	0.96067	0
bacteria	Paludibacter_propionicigenes_WB4_uid60725	0.96064	0
bacteria	Mycoplasma_gallisepticum_NC96_1596_4_2P_uid172626	0.96063	0
bacteria	Streptococcus_suis_05ZYH33_uid58663	0.9606	0
bacteria	Mesoplasma_florum_L1_uid58055	0.96059	0
bacteria	Psychromonas_CNPT3_uid54249	0.96058	0
bacteria	Streptococcus_suis_98HAH33_uid58665	0.96056	0
bacteria	Streptococcus_pyogenes_MGAS10270_uid58571	0.96055	0
bacteria	Streptococcus_thermophilus_JIM_8232_uid162157	0.96055	0
bacteria	Streptococcus_suis_T15_uid226112	0.96054	0
bacteria	Capnocytophaga_ochracea_DSM_7271_uid59197	0.9605	0
bacteria	Ehrlichia_muris_AS145_uid232250	0.96049	0
bacteria	Rickettsia_prowazekii_Rp22_uid161945	0.96049	0
bacteria	Vibrio_Ex25_uid41601	0.96048	0
bacteria	Persephonella_marina_EX_H1_uid58119	0.96046	0
bacteria	Zobellia_galactanivorans_uid70621	0.96046	0
bacteria	Shewanella_woodyi_ATCC_51908_uid58721	0.96045	0
bacteria	Desulfitobacterium_hafniense_DCB_2_uid57749	0.96044	0
bacteria	Flavobacteriaceae_bacterium_3519_10_uid59413	0.96043	0
bacteria	Leadbetterella_byssophila_DSM_17132_uid60161	0.96043	0
bacteria	Rickettsia_prowazekii_NMRC_Madrid_E_uid196850	0.96041	0
bacteria	Borrelia_garinii_PBi_uid58125	0.9604	0
bacteria	Streptococcus_thermophilus_LMG_18311_uid58219	0.9604	0
bacteria	Streptococcus_suis_D9_uid162125	0.96039	0
bacteria	Streptococcus_pneumoniae_CGSP14_uid59181	0.96036	0
bacteria	Acinetobacter_baumannii_TYTH_1_uid176498	0.96035	0
bacteria	Streptococcus_suis_ST3_uid66327	0.96028	0
bacteria	Clostridium_thermocellum_ATCC_27405_uid57917	0.96026	0
bacteria	Eubacterium_rectale_uid197161	0.96025	0
bacteria	Lawsonia_intracellularis_N343_uid186598	0.9602	0
bacteria	Mycoplasma_gallisepticum_NY01_2001_047_5_1P_uid172627	0.96018	0
bacteria	Rickettsia_felis_URRWXCal2_uid58331	0.96018	0
bacteria	Paenibacillus_polymyxa_M1_uid162159	0.96016	0
bacteria	Treponema_denticola_ATCC_35405_uid57583	0.96016	0
bacteria	Vibrio_alginolyticus_NBRC_15630___ATCC_17749_uid199933	0.96016	0
bacteria	Haemophilus_influenzae_R2866_uid161923	0.96011	0
bacteria	Pasteurella_multocida_HN06_uid156881	0.96011	0
bacteria	Dehalococcoides_VS_uid42393	0.96009	0
bacteria	Legionella_pneumophila_Corby_uid58733	0.96009	0
bacteria	Streptococcus_pneumoniae_gamPNI0373_uid175861	0.96008	0
bacteria	Mycoplasma_gallisepticum_R_low__uid57993	0.96007	0
bacteria	Borrelia_crocidurae_Achema_uid162335	0.96005	0
bacteria	Thermotoga_neapolitana_DSM_4359_uid59065	0.96005	0
bacteria	Mycoplasma_gallisepticum_NC95_13295_2_2P_uid172625	0.96001	0
bacteria	Nitratiruptor_SB155_2_uid58861	0.96001	0
bacteria	Streptococcus_thermophilus_ND03_uid162015	0.95998	0
bacteria	Mycoplasma_genitalium_G37_uid57707	0.95997	1.46e-263
bacteria	Legionella_pneumophila_2300_99_Alcoy_uid48801	0.95996	0
bacteria	Helicobacter_bizzozeronii_CIII_1_uid68141	0.95993	0
bacteria	Acinetobacter_baumannii_MDR_ZJ06_uid158685	0.9599	0
bacteria	Haemophilus_influenzae_Rd_KW20_uid57771	0.95989	0
bacteria	Mycoplasma_gallisepticum_CA06_2006_052_5_2P_uid172630	0.95985	0
bacteria	Vibrio_fischeri_ES114_uid58163	0.95979	0
bacteria	Psychrobacter_G_uid210641	0.95977	0
bacteria	Mycoplasma_gallisepticum_VA94_7994_1_7P_uid172624	0.95973	0
bacteria	Rickettsia_rhipicephali_3_7_female6_CWPP_uid156977	0.9597	0
bacteria	Streptococcus_suis_A7_uid162111	0.95969	0
bacteria	Thermotoga_RQ2_uid58935	0.95969	0
bacteria	Mycoplasma_gallisepticum_WI01_2001_043_13_2P_uid172628	0.95968	0
bacteria	Streptococcus_pyogenes_MGAS5005_uid58337	0.95966	0
bacteria	Carnobacterium_maltaromaticum_LMA28_uid179370	0.95965	0
bacteria	Actinobacillus_succinogenes_130Z_uid58247	0.95963	0
bacteria	Streptococcus_pneumoniae_JJA_uid59121	0.95962	0
bacteria	Caldicellulosiruptor_kristjanssonii_177R1B_uid60393	0.95961	0
bacteria	Cycloclasticus_P1_uid176368	0.95961	0
bacteria	Denitrovibrio_acetiphilus_DSM_12809_uid46657	0.95961	0
bacteria	Mycoplasma_gallisepticum_NC08_2008_031_4_3P_uid172631	0.95959	0
bacteria	Shewanella_sediminis_HAW_EB3_uid58835	0.95957	0
bacteria	Mycoplasma_gallisepticum_NC06_2006_080_5_2P_uid172629	0.95955	0
bacteria	Haemophilus_influenzae_10810_uid86647	0.95954	0
bacteria	Shewanella_pealeana_ATCC_700345_uid58705	0.95953	0
bacteria	Wolbachia_endosymbiont_TRS_of_Brugia_malayi_uid58107	0.95952	0
bacteria	Lactobacillus_delbrueckii_bulgaricus_ATCC_BAA_365_uid57987	0.95951	0
bacteria	Rickettsia_heilongjiangensis_054_uid70839	0.95949	0
bacteria	Mycoplasma_haemocanis_Illinois_uid82367	0.95947	0
bacteria	Haemophilus_influenzae_R2846_uid161921	0.95944	0
bacteria	Legionella_pneumophila_LPE509_uid193710	0.95941	0
bacteria	Acinetobacter_baumannii_AB0057_uid59083	0.9594	0
bacteria	Vibrio_parahaemolyticus_BB22OP_uid184822	0.95939	0
bacteria	Streptococcus_pyogenes_MGAS9429_uid58569	0.95936	0
bacteria	Streptococcus_thermophilus_CNRZ1066_uid58221	0.95934	0
bacteria	Acinetobacter_baumannii_BJAB0715_uid210972	0.95926	0
bacteria	Mycoplasma_fermentans_PG18_uid197154	0.95922	0
bacteria	Acinetobacter_ADP1_uid61597	0.95921	0
bacteria	Streptococcus_equi_zooepidemicus_ATCC_35246_uid162155	0.95921	0
bacteria	Taylorella_equigenitalis_14_56_uid197193	0.95921	0
bacteria	Cyanobacterium_aponinum_PCC_10605_uid183340	0.95916	0
bacteria	Haemophilus_influenzae_F3031_uid62123	0.95915	0
bacteria	Glaciecola_4H_3_7_YE_5_uid66595	0.95914	0
bacteria	Eubacterium_eligens_ATCC_27750_uid59171	0.95909	0
bacteria	Dehalococcoides_BAV1_uid58477	0.95907	0
bacteria	Shewanella_halifaxensis_HAW_EB4_uid59007	0.95907	0
bacteria	Taylorella_equigenitalis_ATCC_35865_uid170255	0.95907	0
bacteria	Lactobacillus_casei_W56_uid178736	0.95903	0
bacteria	Photobacterium_profundum_SS9_uid62923	0.959	0
bacteria	Streptococcus_pneumoniae_670_6B_uid52533	0.959	0
bacteria	Streptococcus_pyogenes_SSI_1_uid57895	0.959	0
bacteria	Aliivibrio_salmonicida_LFI1238_uid59251	0.95896	0
bacteria	Kangiella_koreensis_DSM_16069_uid59209	0.95896	0
bacteria	Rickettsia_montanensis_OSU_85_930_uid158043	0.95896	0
bacteria	Caldicellulosiruptor_lactoaceticus_6A_uid60575	0.95895	0
bacteria	Alteromonas_macleodii__Balearic_Sea_AD45__uid176366	0.95892	0
bacteria	Aggregatibacter_actinomycetemcomitans_ANH9381_uid80743	0.95888	0
bacteria	Aster_yellows_witches_broom_phytoplasma_AYWB_uid58297	0.95887	0
bacteria	Taylorella_asinigenitalis_14_45_uid197194	0.95887	0
bacteria	Yersinia_pestis_D106004_uid158071	0.95881	0
bacteria	Dehalococcoides_CBDB1_uid58413	0.9588	0
bacteria	Desulfosporosinus_meridiei_DSM_13257_uid75097	0.9588	0
bacteria	Psychromonas_ingrahamii_37_uid58521	0.95874	0
bacteria	Streptococcus_pyogenes_MGAS2096_uid58573	0.95874	0
bacteria	Blattabacterium__Blattella_germanica__Bge_uid41533	0.95873	3.7351e-321
bacteria	Rickettsia_conorii_Malish_7_uid57633	0.95873	0
bacteria	Streptococcus_thermophilus_LMD_9_uid58327	0.9587	0
bacteria	Candidatus_Arthromitus_SFB_mouse_Japan_uid71379	0.95869	0
bacteria	Haemophilus_influenzae_F3047_uid62097	0.95864	0
bacteria	Prochlorococcus_marinus_MIT_9301_uid58437	0.9586	0
bacteria	Wolinella_succinogenes_DSM_1740_uid61591	0.95857	0
bacteria	Lactobacillus_fermentum_F6_uid203391	0.95851	0
bacteria	Yersinia_pestis_Z176003_uid47317	0.95849	0
bacteria	Haemophilus_influenzae_86_028NP_uid58093	0.95842	0
bacteria	Clostridium_stercorarium_DSM_8532_uid186819	0.95839	0
bacteria	Dehalococcoides_mccartyi_GY50_uid230266	0.95838	0
bacteria	Taylorella_equigenitalis_MCE9_uid62103	0.95838	0
bacteria	Dehalococcoides_mccartyi_DCMB5_uid190184	0.95837	0
bacteria	Butyrivibrio_fibrisolvens_uid197155	0.95836	0
bacteria	Dehalobacter_CF_uid177714	0.95832	0
bacteria	Lactobacillus_fermentum_IFO_3956_uid58865	0.95832	0
bacteria	Alteromonas_macleodii__Black_Sea_11__uid176365	0.95829	0
bacteria	Rickettsia_parkeri_Portsmouth_uid158045	0.95829	0
bacteria	Prochlorococcus_marinus_MIT_9515_uid58313	0.95828	0
bacteria	_Ruminococcus__torques_uid197166	0.95827	0
bacteria	Cycloclasticus_zancles_7_ME_uid214092	0.95825	0
bacteria	Mycoplasma_hominis_ATCC_23114_uid41875	0.95817	3.04e-285
bacteria	Eubacterium_rectale_uid197162	0.95817	0
bacteria	Paenibacillus_polymyxa_CR1_uid231659	0.95812	0
bacteria	Sphingobacterium_21_uid64755	0.95812	0
bacteria	Blattabacterium__Blaberus_giganteus__uid165873	0.95811	1.0414e-311
bacteria	Leptospira_biflexa_serovar_Patoc__Patoc_1__Paris__uid58993	0.95807	0
bacteria	Mycoplasma_putrefaciens_Mput9231_uid198525	0.95807	0
bacteria	Rickettsia_slovaca_D_CWPP_uid158159	0.95805	0
bacteria	Candidatus_Nasuia_deltocephalinicola_NAS_ALF_uid214084	0.95802	4.03e-75
bacteria	Streptococcus_pyogenes_MGAS315_uid57911	0.95802	0
bacteria	Mycoplasma_pneumoniae_309_uid85495	0.95798	0
bacteria	Ehrlichia_ruminantium_Welgevonden_uid58013	0.95796	0
bacteria	Geobacillus_C56_T3_uid49467	0.95793	0
bacteria	Vibrio_splendidus_LGP32_uid59353	0.9579	0
bacteria	Ornithobacterium_rhinotracheale_DSM_15997_uid168256	0.95786	0
bacteria	Rickettsia_massiliae_AZT80_uid86751	0.95782	0
bacteria	Streptococcus_suis_ST1_uid167482	0.9578	0
bacteria	Eubacterium_cylindroides_T2_87_uid197177	0.95772	0
bacteria	Streptococcus_suis_SS12_uid162123	0.95771	0
bacteria	Candidatus_Mycoplasma_haemominutum__Birmingham_1__uid197195	0.9577	5.28e-297
bacteria	Kosmotoga_olearia_TBF_19_5_1_uid59205	0.95768	0
bacteria	Persicivirga_dokdonensis_DSW_6_uid186842	0.95767	0
bacteria	Geobacillus_thermodenitrificans_NG80_2_uid58829	0.95759	0
bacteria	Haemophilus_influenzae_PittEE_uid58591	0.95758	0
bacteria	Rickettsia_philipii_364D_uid89383	0.95758	0
bacteria	Fluviicola_taffensis_DSM_16823_uid65271	0.95756	0
bacteria	Elusimicrobium_minutum_Pei191_uid58949	0.95754	0
bacteria	Parachlamydia_acanthamoebae_UV7_uid68335	0.95754	0
bacteria	Streptococcus_lutetiensis_033_uid213397	0.95753	0
bacteria	Paenibacillus_terrae_HPL_003_uid82371	0.95751	0
bacteria	Thermosediminibacter_oceani_DSM_16646_uid51421	0.95751	0
bacteria	Mycoplasma_haemofelis_Ohio2_uid162029	0.95748	0
bacteria	Yersinia_pestis_D182038_uid158073	0.95746	0
bacteria	Alteromonas_macleodii_ATCC_27126_uid55253	0.95743	0
bacteria	Coprococcus_catus_GD_7_uid197174	0.95741	0
bacteria	Haemophilus_influenzae_KR494_uid219323	0.95741	0
bacteria	Lactobacillus_casei_BD_II_uid162119	0.95739	0
bacteria	cyanobacterium_UCYN_A_uid43697	0.95738	0
bacteria	Alteromonas_macleodii__Ionian_Sea_U4__uid210780	0.95737	0
bacteria	Shewanella_baltica_BA175_uid52601	0.95737	0
bacteria	Aggregatibacter_actinomycetemcomitans_D11S_1_uid41333	0.95736	0
bacteria	Alteromonas_macleodii__English_Channel_673__uid176367	0.95734	0
bacteria	Mycoplasma_putrefaciens_KS1_uid72481	0.95733	0
bacteria	Pseudoalteromonas_atlantica_T6c_uid58283	0.9573	0
bacteria	Alteromonas_macleodii__Ionian_Sea_U8__uid210782	0.95727	0
bacteria	Mycoplasma_synoviae_53_uid58061	0.95727	0
bacteria	Prochlorococcus_marinus_AS9601_uid58307	0.95727	0
bacteria	Shewanella_putrefaciens_CN_32_uid58267	0.95727	0
bacteria	Alteromonas_macleodii__Ionian_Sea_UM4b__uid210784	0.95726	0
bacteria	Bacillus_coagulans_2_6_uid68053	0.95726	0
bacteria	Cyanobacterium_stanieri_PCC_7202_uid183337	0.95724	0
bacteria	Candidatus_Phytoplasma_solani_284_09_uid225030	0.9572	4.43e-281
bacteria	Rickettsia_canadensis_CA410_uid88063	0.9572	0
bacteria	Salmonella_bongori_NCTC_12419_uid70155	0.95719	0
bacteria	Alteromonas_macleodii__Deep_ecotype__uid58251	0.95717	0
bacteria	Vibrio_furnissii_NCTC_11218_uid82347	0.95714	0
bacteria	Prochlorococcus_marinus_MIT_9312_uid58357	0.95711	0
bacteria	Alteromonas_macleodii__English_Channel_615__uid210781	0.95708	0
bacteria	Enterobacter_asburiae_LF7a_uid72793	0.95706	0
bacteria	Vibrio_cholerae_O1_biovar_El_Tor_N16961_uid57623	0.95705	0
bacteria	Proteus_mirabilis_BB2000_uid214430	0.95702	0
bacteria	Alteromonas_macleodii__Ionian_Sea_UM7__uid210783	0.95698	0
bacteria	Thermotoga_naphthophila_RKU_10_uid42777	0.95698	0
bacteria	Geobacillus_Y412MC61_uid41171	0.95695	0
bacteria	Shewanella_frigidimarina_NCIMB_400_uid58265	0.95693	0
bacteria	_Ruminococcus__obeum_uid197165	0.95689	0
bacteria	Pseudoalteromonas_haloplanktis_TAC125_uid58431	0.95687	0
bacteria	Mycoplasma_parvum_Indiana_uid223379	0.95686	5.7051e-313
bacteria	Dehalococcoides_mccartyi_BTF08_uid190183	0.95685	0
bacteria	Salmonella_enterica_serovar_Enteritidis_P125109_uid59247	0.95685	0
bacteria	Dehalobacter_11DCA_uid177715	0.95684	0
bacteria	Geobacillus_HH01_uid188479	0.95683	0
bacteria	Haemophilus_parasuis_SH0165_uid59273	0.95681	0
bacteria	Serratia_odorifera_4Rx13_uid42253	0.95681	0
bacteria	Alteromonas_macleodii__Aegean_Sea_MED64__uid231689	0.95679	0
bacteria	Aggregatibacter_aphrophilus_NJ8700_uid59407	0.95677	0
bacteria	Coprococcus_ART55_1_uid197176	0.95677	0
bacteria	Idiomarina_loihiensis_GSL_199_uid205256	0.95676	0
bacteria	Enterobacter_cloacae_ENHKU01_uid172463	0.95675	0
bacteria	Hydrogenobacter_thermophilus_TK_6_uid159875	0.95675	0
bacteria	Morganella_morganii_KT_uid180867	0.9567	0
bacteria	Salmonella_enterica_serovar_Thompson_RM6836_uid222802	0.95664	0
bacteria	Alteromonas_macleodii_AltDE1_uid179068	0.95662	0
bacteria	Shewanella_MR_4_uid58345	0.95661	0
bacteria	Thermincola_potens_JR_uid48823	0.95661	0
bacteria	Providencia_stuartii_MRSN_2154_uid162193	0.95659	0
bacteria	Salmonella_enterica_serovar_Gallinarum_287_91_uid59249	0.95659	0
bacteria	Syntrophobotulus_glycolicus_DSM_8271_uid63343	0.95658	0
bacteria	Shewanella_MR_7_uid58343	0.95656	0
bacteria	Desulfitobacterium_hafniense_Y51_uid58605	0.95651	0
bacteria	Enterobacter_cloacae_dissolvens_SDM_uid168997	0.95649	0
bacteria	Paenibacillus_polymyxa_E681_uid53477	0.95648	0
bacteria	Shewanella_baltica_OS223_uid58775	0.95645	0
bacteria	Idiomarina_loihiensis_L2TR_uid58087	0.95644	0
bacteria	Alteromonas_macleodii__Ionian_Sea_U7__uid210785	0.95641	0
bacteria	Enterobacter_638_uid58727	0.95641	0
bacteria	Desulfosporosinus_acidiphilus_SJ4_uid156759	0.95638	0
bacteria	Gardnerella_vaginalis_HMP9231_uid162045	0.95635	0
bacteria	Psychrobacter_arcticus_273_4_uid58021	0.95635	0
bacteria	Bibersteinia_trehalosi_192_uid193709	0.95629	0
bacteria	Ehrlichia_ruminantium_Welgevonden_uid58243	0.95625	0
bacteria	Haemophilus_ducreyi_35000HP_uid57625	0.95622	0
bacteria	Roseburia_intestinalis_uid197164	0.95622	0
bacteria	Desulfotomaculum_reducens_MI_1_uid58277	0.95621	0
bacteria	Shewanella_ANA_3_uid58347	0.95616	0
bacteria	Shewanella_putrefaciens_200_uid161927	0.95614	0
bacteria	Lactobacillus_rhamnosus_Lc_705_uid59315	0.95613	0
bacteria	Prochlorococcus_marinus_pastoris_CCMP1986_uid57761	0.95613	0
bacteria	Salmonella_enterica_serovar_Bareilly_CFSAN000189_uid212971	0.9561	0
bacteria	Rickettsia_rickettsii_Hlp_2_uid88067	0.95608	0
bacteria	Mycoplasma_pneumoniae_M129_B7_uid185759	0.95604	0
bacteria	Taylorella_asinigenitalis_MCE3_uid73771	0.95602	0
bacteria	Alteromonas_SN2_uid67349	0.95596	0
bacteria	Yersinia_enterocolitica_palearctica_105_5R_r__uid63663	0.95595	0
bacteria	Aminobacterium_colombiense_DSM_12261_uid47083	0.9559	0
bacteria	Lactobacillus_delbrueckii_bulgaricus_ND02_uid60621	0.9559	0
bacteria	Thermotoga_petrophila_RKU_1_uid58655	0.9559	0
bacteria	Desulfosporosinus_orientis_DSM_765_uid82939	0.95587	0
bacteria	Glaciecola_nitratireducens_FR1064_uid73759	0.95587	0
bacteria	Lactobacillus_rhamnosus_GG_uid161983	0.95587	0
bacteria	Lactobacillus_rhamnosus_LOCK900_uid210957	0.95586	0
bacteria	Belliella_baltica_DSM_15883_uid168182	0.95582	0
bacteria	Desulfotomaculum_ruminis_DSM_2154_uid67507	0.9558	0
bacteria	Enterobacteriaceae_bacterium_FGI_57_uid185181	0.95579	0
bacteria	Vibrio_vulnificus_MO6_24_O_uid62243	0.95576	0
bacteria	Candidatus_Phytoplasma_mali_uid59087	0.95573	1.42e-255
bacteria	Ruminococcus_bromii_uid197158	0.95573	0
bacteria	Salmonella_enterica_serovar_Typhi_CT18_uid57793	0.9557	0
bacteria	Hydrogenobacter_thermophilus_TK_6_uid45927	0.95568	0
bacteria	Simkania_negevensis_Z_uid68451	0.95562	0
bacteria	Proteus_mirabilis_HI4320_uid61599	0.95557	0
bacteria	Lactobacillus_casei_LC2W_uid162121	0.95556	0
bacteria	Rickettsia_rickettsii_Hino_uid86657	0.95552	0
bacteria	Escherichia_coli_SE15_uid161939	0.95551	0
bacteria	Pseudoalteromonas_SM9913_uid61247	0.9555	0
bacteria	Shewanella_oneidensis_MR_1_uid57949	0.95545	0
bacteria	Rickettsia_rickettsii_Brazil_uid88069	0.95544	0
bacteria	Aggregatibacter_actinomycetemcomitans_D7S_1_uid46989	0.95542	0
bacteria	Escherichia_coli_K_12_substr__MDS42_uid193705	0.95539	0
bacteria	Serratia_proteamaculans_568_uid58725	0.95539	0
bacteria	Rahnella_Y9602_uid62715	0.95538	0
bacteria	Vibrio_parahaemolyticus_RIMD_2210633_uid57969	0.95537	0
bacteria	Bdellovibrio_exovorus_JSS_uid194119	0.95535	0
bacteria	Serratia_liquefaciens_ATCC_27592_uid212306	0.95535	0
bacteria	Prochlorococcus_marinus_MIT_9215_uid58819	0.95529	0
bacteria	Rickettsia_australis_Cutlack_uid158039	0.95519	0
bacteria	Ureaplasma_parvum_serovar_3_ATCC_27815_uid58887	0.95517	3.9525e-323
bacteria	Shewanella_baltica_OS155_uid58259	0.95517	0
bacteria	Listonella_anguillarum_M3_uid217771	0.95515	0
bacteria	Salmonella_enterica_serovar_Typhimurium_798_uid158047	0.95511	0
bacteria	Bacteroides_CF50_uid222805	0.95509	0
bacteria	Rickettsia_rickettsii_Colombia_uid86653	0.95507	0
bacteria	Salmonella_enterica_serovar_Paratyphi_A_ATCC_9150_uid58201	0.95507	0
bacteria	Candidatus_Vesicomyosocius_okutanii_HA_uid59427	0.95506	0
bacteria	Yersinia_pseudotuberculosis_IP_32953_uid58157	0.95506	0
bacteria	Spirochaeta_smaragdinae_DSM_11293_uid51369	0.95505	0
bacteria	Rahnella_aquatilis_HX2_uid158049	0.95502	0
bacteria	Shewanella_W3_18_1_uid58341	0.95502	0
bacteria	Desulfobacula_toluolica_Tol2_uid175777	0.95496	0
bacteria	Desulfurobacterium_thermolithotrophum_DSM_11699_uid63405	0.95495	0
bacteria	Pectobacterium_carotovorum_PC1_uid59295	0.95493	0
bacteria	Halothece_PCC_7418_uid183338	0.95492	0
bacteria	Shewanella_loihica_PV_4_uid58349	0.95491	0
bacteria	Vibrio_harveyi_ATCC_BAA_1116_uid218471	0.95488	0
bacteria	Spirochaeta_caldaria_DSM_7334_uid68753	0.95486	0
bacteria	Mycoplasma_haemofelis_Langford_1_uid62461	0.95484	0
bacteria	Blattabacterium__Nauphoeta_cinerea__uid222815	0.95475	4.22e-307
bacteria	Thermodesulfovibrio_yellowstonii_DSM_11347_uid59257	0.95475	0
bacteria	Cyanothece_PCC_7424_uid59025	0.95474	0
bacteria	Geobacillus_Y412MC52_uid55381	0.95474	0
bacteria	Gardnerella_vaginalis_ATCC_14019_uid55487	0.95473	0
bacteria	Enterobacter_cloacae_NCTC_9394_uid197202	0.95472	0
bacteria	Megasphaera_elsdenii_DSM_20460_uid71135	0.95472	0
bacteria	Yersinia_enterocolitica_8081_uid57741	0.95472	0
bacteria	Anaerobaculum_mobile_DSM_13181_uid168323	0.95471	0
bacteria	Shewanella_baltica_OS117_uid162025	0.95469	0
bacteria	Shewanella_baltica_OS185_uid58743	0.95467	0
bacteria	Salmonella_enterica_serovar_Heidelberg_B182_uid162195	0.95465	0
bacteria	Salmonella_enterica_Serovar_Heidelberg_CFSAN002069_uid212974	0.95465	0
bacteria	Eubacterium_siraeum_V10Sc8a_uid197178	0.95463	0
bacteria	Salmonella_enterica_serovar_Javiana_CFSAN001992_uid190101	0.95461	0
bacteria	Salmonella_enterica_serovar_Pullorum_S06004_uid214431	0.9546	0
bacteria	Roseburia_intestinalis_XB6B4_uid197179	0.95458	0
bacteria	Chitinophaga_pinensis_DSM_2588_uid59113	0.95457	0
bacteria	Colwellia_psychrerythraea_34H_uid57855	0.95457	0
bacteria	Rickettsia_rickettsii_Hauke_uid86659	0.95456	0
bacteria	Haemophilus_parasuis_ZJ0906_uid209117	0.95454	0
bacteria	Klebsiella_variicola_At_22_uid42113	0.9545	0
bacteria	Escherichia_coli_DH1_uid161951	0.95449	0
bacteria	Salmonella_enterica_serovar_4_5_12_i__08_1736_uid212969	0.95448	0
bacteria	Escherichia_coli_BL21_DE3__uid161949	0.95441	0
bacteria	Blattabacterium__Blatta_orientalis__Tarazona_uid188115	0.95436	2.52e-301
bacteria	Rahnella_aquatilis_CIP_78_65___ATCC_33071_uid86855	0.95436	0
bacteria	Enterobacter_aerogenes_KCTC_2190_uid68103	0.95435	0
bacteria	Pseudovibrio_FO_BEG1_uid82373	0.95435	0
bacteria	Pectobacterium_carotovorum_PCC21_uid174335	0.95429	0
bacteria	Enterobacter_R4_368_uid208672	0.95428	0
bacteria	Candidatus_Puniceispirillum_marinum_IMCC1322_uid47081	0.95425	0
bacteria	Escherichia_coli_ATCC_8739_uid58783	0.95425	0
bacteria	Rickettsia_rickettsii_Iowa_uid58961	0.95423	0
bacteria	Salmonella_enterica_serovar_Paratyphi_A_AKU_12601_uid59269	0.95422	0
bacteria	Orientia_tsutsugamushi_Boryong_uid61621	0.9542	0
bacteria	Vibrio_cholerae_IEC224_uid89389	0.95418	0
bacteria	Desulfotomaculum_carboxydivorans_CO_1_SRB_uid67317	0.95417	0
bacteria	Escherichia_coli_B_REL606_uid58803	0.95417	0
bacteria	Pantoea_ananatis_AJ13355_uid162073	0.95412	0
bacteria	Methylophaga_JAM1_uid162947	0.95407	0
bacteria	Niastella_koreensis_GR20_10_uid83125	0.95406	0
bacteria	Salmonella_enterica_serovar_Agona_24249_uid230614	0.95405	0
bacteria	Waddlia_chondrophila_WSU_86_1044_uid49531	0.95404	0
bacteria	Escherichia_coli_BL21_DE3__uid161947	0.95403	0
bacteria	Ehrlichia_canis_Jake_uid58071	0.95401	0
bacteria	Ureaplasma_parvum_serovar_3_ATCC_700970_uid57711	0.95395	3.162e-322
bacteria	Salmonella_enterica_serovar_Typhimurium_UK_1_uid87049	0.95391	0
bacteria	Vibrio_cholerae_MJ_1236_uid59387	0.95391	0
bacteria	Blattabacterium__Mastotermes_darwiniensis__MADAR_uid77127	0.9539	8.24e-282
bacteria	Echinicola_vietnamensis_DSM_17526_uid184076	0.95388	0
bacteria	Rickettsia_rickettsii_Arizona_uid86655	0.95386	0
bacteria	Dactylococcopsis_salina_PCC_8305_uid183341	0.95385	0
bacteria	Salmonella_enterica_Serovar_Cubana_CFSAN002050_uid212973	0.95384	0
bacteria	Vibrio_vulnificus_YJ016_uid58007	0.95383	0
bacteria	Chloroherpeton_thalassium_ATCC_35110_uid59187	0.95379	0
bacteria	Yersinia_pestis_CO92_uid57621	0.95378	0
bacteria	Escherichia_coli_K_12_substr__DH10B_uid58979	0.95374	0
bacteria	butyrate_producing_bacterium_SS3_4_uid197159	0.95373	0
bacteria	Escherichia_coli_K_12_substr__MG1655_uid57779	0.95372	0
bacteria	Acinetobacter_baumannii_SDF_uid61601	0.95371	0
bacteria	Helicobacter_heilmannii_ASB1_4_uid182935	0.95371	0
bacteria	Mycoplasma_suis_KI3806_uid63665	0.95368	0
bacteria	Desulfocapsa_sulfexigens_DSM_10523_uid189952	0.95362	0
bacteria	Bartonella_australis_Aust_NH1_uid189950	0.95361	0
bacteria	Escherichia_coli_DH1_uid162051	0.95361	0
bacteria	Shewanella_denitrificans_OS217_uid58263	0.95361	0
bacteria	Salmonella_enterica_serovar_Heidelberg_41578_uid212970	0.9536	0
bacteria	Erwinia_billingiae_Eb661_uid50547	0.95354	0
bacteria	Klebsiella_pneumoniae_CG43_uid223021	0.95348	0
bacteria	Bifidobacterium_asteroides_PRL2011_uid176921	0.95346	0
bacteria	Escherichia_coli_O83_H1_NRG_857C_uid161987	0.95346	0
bacteria	Vibrio_cholerae_LMA3984_4_uid159541	0.95346	0
bacteria	Haemophilus_influenzae_PittGG_uid58593	0.95344	0
bacteria	Salmonella_enterica_serovar_Typhimurium_LT2_uid57799	0.9534	0
bacteria	Ureaplasma_urealyticum_serovar_10_ATCC_33699_uid59011	0.95337	0
bacteria	Candidatus_Rickettsia_amblyommii_GAT_30V_uid156845	0.95336	0
bacteria	Raoultella_ornithinolytica_B6_uid198431	0.95336	0
bacteria	Salmonella_enterica_serovar_Typhi_Ty2_uid57973	0.95335	0
bacteria	Enterobacter_cloacae_SCF1_uid59969	0.95334	0
bacteria	Blattabacterium__Panesthia_angustipennis_spadica__BPAA_uid193717	0.95333	3.41e-300
bacteria	Chlamydophila_abortus_S26_3_uid57963	0.95331	0
bacteria	Candidatus_Ruthia_magnifica_Cm__Calyptogena_magnifica__uid58645	0.95329	0
bacteria	Salmonella_enterica_serovar_Typhimurium_SL1344_uid86645	0.95329	0
bacteria	Vibrio_cholerae_O395_uid58425	0.95329	0
bacteria	Vibrio_vulnificus_CMCP6_uid62909	0.95329	0
bacteria	Mesotoga_prima_MesG1_Ag_4_2_uid52599	0.95327	0
bacteria	Chlamydia_psittaci_WS_RT_E30_uid175575	0.95325	0
bacteria	Escherichia_coli_LY180_uid219461	0.95323	0
bacteria	Mycoplasma_gallisepticum_S6_uid200523	0.95323	0
bacteria	Salmonella_enterica_Serovar_Typhimurium_var__5__CFSAN001921_uid212972	0.95323	0
bacteria	Escherichia_coli_LF82_uid161965	0.95314	0
bacteria	Atopobium_parvulum_DSM_20469_uid59195	0.95313	0
bacteria	Blattabacterium__Periplaneta_americana__BPLAN_uid41287	0.95312	1.11e-300
bacteria	Leptospira_borgpetersenii_serovar_Hardjo_bovis_L550_uid58507	0.95311	0
bacteria	Escherichia_coli_BW2952_uid59391	0.9531	0
bacteria	Rickettsia_slovaca_13_B_uid82369	0.95309	0
bacteria	Chlamydophila_psittaci_RD1_uid162063	0.95308	0
bacteria	Pectobacterium_atrosepticum_SCRI1043_uid57957	0.95306	0
bacteria	Thermotoga_maritima_MSB8_uid202924	0.95306	0
bacteria	Dehalococcoides_ethenogenes_195_uid57763	0.95304	0
bacteria	Syntrophomonas_wolfei_Goettingen_uid58179	0.95304	0
bacteria	Escherichia_coli_W_uid162011	0.95302	0
bacteria	Klebsiella_pneumoniae_MGH_78578_uid57619	0.95299	0
bacteria	Chlamydia_psittaci_01DC12_uid179070	0.95297	0
bacteria	Vibrio_anguillarum_775_uid68057	0.95295	0
bacteria	Ehrlichia_ruminantium_Gardel_uid58245	0.95293	0
bacteria	Marinobacter_BSs20148_uid171995	0.95289	0
bacteria	Rickettsia_rickettsii__Sheila_Smith__uid58027	0.95288	0
bacteria	Serratia_plymuthica_S13_uid210642	0.95288	0
bacteria	Blattabacterium__Cryptocercus_punctulatus__Cpu_uid81083	0.95285	2.13e-283
bacteria	Paenibacillus_polymyxa_SC2_uid59583	0.95281	0
bacteria	Prevotella_melaninogenica_ATCC_25845_uid51377	0.95274	0
bacteria	Serratia_marcescens_FGI94_uid185180	0.95272	0
bacteria	Serratia_AS12_uid67315	0.95271	0
bacteria	Serratia_plymuthica_AS9_uid67313	0.9527	0
bacteria	Serratia_AS13_uid162065	0.95264	0
bacteria	Escherichia_coli_K_12_substr__W3110_uid161931	0.95259	0
bacteria	Chlamydophila_psittaci_01DC11_uid159527	0.95253	0
bacteria	Leptospira_borgpetersenii_serovar_Hardjo_bovis_JB197_uid58509	0.95253	0
bacteria	Rickettsia_akari_Hartford_uid58161	0.95253	0
bacteria	Salmonella_enterica_serovar_Typhimurium_U288_uid198746	0.95253	0
bacteria	Serratia_marcescens_WW4_uid188478	0.95252	0
bacteria	Chlamydophila_psittaci_C19_98_uid159523	0.95251	0
bacteria	Vibrio_cholerae_M66_2_uid59355	0.95245	0
bacteria	Mycoplasma_suis_Illinois_uid61897	0.95244	0
bacteria	Chlamydia_psittaci_NJ1_uid175579	0.95243	0
bacteria	Escherichia_coli_PMV_1_uid219679	0.95241	0
bacteria	Salmonella_enterica_serovar_Typhimurium_DT2_uid222818	0.95241	0
bacteria	Rickettsia_canadensis_McKiel_uid58159	0.95237	0
bacteria	Chlamydophila_psittaci_08DC60_uid159525	0.95236	0
bacteria	Shewanella_piezotolerans_WP3_uid58745	0.95233	0
bacteria	Yersinia_pestis_Pestoides_F_uid58619	0.9523	0
bacteria	Escherichia_fergusonii_ATCC_35469_uid59375	0.95225	0
bacteria	Escherichia_coli__BL21_Gold_DE3_pLysS_AG__uid59245	0.95223	0
bacteria	Yersinia_pseudotuberculosis_PB1__uid59153	0.95221	0
bacteria	Treponema_brennaborense_DSM_12168_uid66607	0.95219	0
bacteria	Enterobacter_cloacae_ATCC_13047_uid48363	0.95216	0
bacteria	Salmonella_typhimurium_DT104_uid223287	0.95216	0
bacteria	Shewanella_baltica_OS678_uid50553	0.95215	0
bacteria	Chlamydophila_psittaci_6BC_uid159845	0.9521	0
bacteria	Pectobacterium_wasabiae_WPP163_uid41297	0.9521	0
bacteria	Eubacterium_rectale_ATCC_33656_uid59169	0.95205	0
bacteria	Tropheryma_whipplei_TW08_27_uid57961	0.95205	0
bacteria	Salmonella_enterica_serovar_Typhi_Ty21a_uid201427	0.95204	0
bacteria	Chlamydophila_psittaci_02DC15_uid159521	0.95203	0
bacteria	Klebsiella_oxytoca_KCTC_1686_uid83159	0.95203	0
bacteria	Salmonella_enterica_serovar_Typhimurium_T000240_uid84397	0.95203	0
bacteria	Candidatus_Protochlamydia_amoebophila_UWE25_uid58079	0.95202	0
bacteria	Escherichia_coli_W_uid162101	0.95196	0
bacteria	Chlamydia_psittaci_GR9_uid175572	0.95194	0
bacteria	Roseburia_hominis_A2_183_uid73419	0.95192	0
bacteria	Yersinia_pseudotuberculosis_YPIII_uid59151	0.95191	0
bacteria	Shewanella_baltica_OS195_uid58261	0.95188	0
bacteria	Thermobaculum_terrenum_ATCC_BAA_798_uid42011	0.95188	0
bacteria	Wolbachia_endosymbiont_of_Drosophila_melanogaster_uid57851	0.95187	0
bacteria	Enterobacter_cloacae_EcWSU1_uid80739	0.9518	0
bacteria	Bartonella_quintana_RM_11_uid174512	0.95179	0
bacteria	Thermotoga_maritima_MSB8_uid179902	0.95179	0
bacteria	Escherichia_coli_O127_H6_E2348_69_uid59343	0.95178	0
bacteria	Yersinia_pestis_Nepal516_uid58609	0.95178	0
bacteria	Serratia_ATCC_39006_uid218470	0.95176	0
bacteria	Escherichia_blattae_DSM_4481_uid165043	0.95175	0
bacteria	Klebsiella_pneumoniae_KCTC_2242_uid162147	0.95175	0
bacteria	Desulfotalea_psychrophila_LSv54_uid58153	0.95174	0
bacteria	Escherichia_coli_APEC_O1_uid58623	0.95173	0
bacteria	Acidaminococcus_fermentans_DSM_20731_uid43471	0.95172	0
bacteria	Escherichia_coli_JJ1886_uid226103	0.95172	0
bacteria	Wigglesworthia_glossinidia_endosymbiont_of_Glossina_brevipalpis_uid57853	0.9517	1.9e-312
bacteria	Candidatus_Portiera_aleyrodidarum_BT_QVLC_uid176374	0.95169	1.39e-144
bacteria	Paenibacillus_mucilaginosus_3016_uid89377	0.95169	0
bacteria	Yersinia_pestis_biovar_Microtus_91001_uid58037	0.95166	0
bacteria	Desulfobacterium_autotrophicum_HRM2_uid59061	0.95165	0
bacteria	Ehrlichia_chaffeensis_Arkansas_uid57933	0.95162	0
bacteria	Eubacterium_limosum_KIST612_uid59777	0.95161	0
bacteria	Nitrosococcus_watsonii_C_113_uid50331	0.95161	0
bacteria	Chlamydia_pecorum_PV3056_3_uid221290	0.9516	0
bacteria	Salmonella_enterica_serovar_Choleraesuis_SC_B67_uid58017	0.95155	0
bacteria	Vibrio_cholerae_O395_uid159869	0.95155	0
bacteria	Saccharophagus_degradans_2_40_uid57921	0.9515	0
bacteria	Bacteroides_thetaiotaomicron_VPI_5482_uid62913	0.95149	0
bacteria	Pantoea_ananatis_LMG_20103_uid46807	0.95147	0
bacteria	Chlamydia_pecorum_P787_uid221292	0.95144	0
bacteria	Corynebacterium_glutamicum_SCgG1_uid207285	0.95141	0
bacteria	Leptospira_interrogans_serovar_Copenhageni_Fiocruz_L1_130_uid58065	0.9514	0
bacteria	Shewanella_violacea_DSS12_uid47085	0.95138	0
bacteria	Salmonella_enterica_serovar_Typhimurium_D23580_uid86061	0.95136	0
bacteria	Stanieria_cyanosphaera_PCC_7437_uid183115	0.95134	0
bacteria	Cronobacter_sakazakii_ES15_uid167045	0.95133	0
bacteria	Cyanothece_ATCC_51142_uid59013	0.95131	0
bacteria	Yersinia_pestis_Angola_uid58485	0.95128	0
bacteria	Leptospira_interrogans_serovar_Lai_IPAV_uid161957	0.95125	0
bacteria	Escherichia_coli_536_uid58531	0.95124	0
bacteria	Corynebacterium_glutamicum_SCgG2_uid207286	0.95122	0
bacteria	Cyanothece_PCC_7822_uid52547	0.95119	0
bacteria	Thioalkalimicrobium_cyclicum_ALM1_uid67391	0.95119	0
bacteria	Chlamydophila_psittaci_6BC_uid63621	0.95118	0
bacteria	Eubacterium_siraeum_uid197160	0.95115	0
bacteria	Escherichia_coli_KO11FL_uid52593	0.95113	0
bacteria	Geobacillus_JF8_uid215234	0.95112	0
bacteria	Chlamydia_psittaci_MN_uid175573	0.95109	0
bacteria	Escherichia_coli_ABU_83972_uid161975	0.95109	0
bacteria	Neorickettsia_risticii_Illinois_uid58889	0.95109	0
bacteria	Escherichia_coli_IAI1_uid59377	0.95106	0
bacteria	Yersinia_enterocolitica_palearctica_Y11_uid162069	0.95103	0
bacteria	Polynucleobacter_necessarius_asymbioticus_QLW_P1DMWA_1_uid58611	0.95101	0
bacteria	Chlamydia_pecorum_W73_uid221291	0.95099	0
bacteria	Escherichia_coli_SMS_3_5_uid58919	0.95097	0
bacteria	Photorhabdus_asymbiotica_ATCC_43949_uid59243	0.95097	0
bacteria	Yersinia_pseudotuberculosis_IP_31758_uid58487	0.95096	0
bacteria	Gardnerella_vaginalis_409_05_uid43211	0.95091	0
bacteria	Thermotoga_maritima_MSB8_uid57723	0.95091	0
bacteria	Spirochaeta_coccoides_DSM_17374_uid66331	0.95089	0
bacteria	Pantoea_ananatis_PA13_uid162181	0.95085	0
bacteria	Klebsiella_pneumoniae_1084_uid174151	0.95084	0
bacteria	Paenibacillus_mucilaginosus_K02_uid162117	0.95083	0
bacteria	Paenibacillus_larvae_04_309_uid232355	0.95082	0
bacteria	Salmonella_enterica_serovar_Typhimurium_ST4_74_uid84393	0.95081	0
bacteria	Cryptobacterium_curtum_DSM_15641_uid59041	0.9508	0
bacteria	Gloeocapsa_PCC_7428_uid183112	0.9507	0
bacteria	Arcanobacterium_haemolyticum_DSM_20595_uid49489	0.95065	0
bacteria	Escherichia_coli_SE11_uid59425	0.95065	0
bacteria	Chroococcidiopsis_thermalis_PCC_7203_uid183002	0.95063	0
bacteria	Chlamydia_psittaci_WC_uid175577	0.9506	0
bacteria	Selenomonas_sputigena_ATCC_35185_uid55329	0.95057	0
bacteria	Thermocrinis_albus_DSM_14484_uid46231	0.95054	0
bacteria	Yersinia_pestis_KIM_10_uid57875	0.95054	0
bacteria	Pseudomonas_stutzeri_DSM_10701_uid170940	0.95052	0
bacteria	Thermovirga_lienii_DSM_17291_uid77129	0.95049	0
bacteria	Escherichia_coli_042_uid161985	0.95041	0
bacteria	Geobacillus_kaustophilus_HTA426_uid58227	0.95038	0
bacteria	Acidaminococcus_intestini_RyC_MR95_uid74445	0.95035	0
bacteria	Cyanothece_PCC_8801_uid59027	0.95027	0
bacteria	Ethanoligenens_harbinense_YUAN_3_uid46255	0.95027	0
bacteria	Faecalibacterium_prausnitzii_uid197157	0.95027	0
bacteria	Chlamydia_psittaci_VS225_uid175574	0.95024	0
bacteria	Prochlorococcus_marinus_CCMP1375_uid57995	0.95023	0
bacteria	Anaerolinea_thermophila_UNI_1_uid62245	0.95022	0
bacteria	Candidatus_Liberibacter_solanacearum_CLso_ZC1_uid61245	0.95021	0
bacteria	Enterobacter_aerogenes_EA1509E_uid187411	0.95021	0
bacteria	Moraxella_catarrhalis_BBH18_uid48809	0.95019	0
bacteria	Thermodesulfobacterium_OPB45_uid68283	0.95016	0
bacteria	Klebsiella_pneumoniae_JM45_uid215235	0.95012	0
bacteria	Nitrosomonas_AL212_uid55727	0.95011	0
bacteria	Desulfovibrio_salexigens_DSM_2638_uid59223	0.95008	0
bacteria	Leptospira_interrogans_serovar_Lai_56601_uid57881	0.95008	0
bacteria	Neorickettsia_sennetsu_Miyayama_uid57965	0.95008	0
bacteria	Escherichia_coli_IHE3034_uid162007	0.95007	0
bacteria	Salmonella_enterica_serovar_Heidelberg_SL476_uid58973	0.95005	0
bacteria	Klebsiella_pneumoniae_342_uid59145	0.95003	0
bacteria	Prevotella_ruminicola_23_uid47507	0.95003	0
bacteria	Escherichia_coli_UM146_uid162043	0.95002	0
bacteria	Chlamydia_trachomatis_L2b_Canada1_uid196798	0.95001	0
eukaryotes	Edhazardia_aedis_usnm_41457.Edha_aedis_V4b.cds.all.fa	0.96911	0
eukaryotes	Plasmodium_falciparum_nf54.Plas_falc_NF4_V1.cds.all.fa	0.96782	0
eukaryotes	Plasmodium_falciparum_raj116.ASM18602v2.cds.all.fa	0.96778	0
eukaryotes	Spraguea_lophii_42_110.Sprlop1_0.cds.all.fa	0.96778	0
eukaryotes	Dictyostelium_discoideum.dicty_2.7.cds.all.fa	0.96761	0
eukaryotes	Plasmodium_falciparum_fch_4.Plas_falc_FCH_4_V2.cds.all.fa	0.96739	0
eukaryotes	Plasmodium_falciparum_palo_alto_uganda.Plas_falc_Uganda_Palo-Alto_FUP_H_V1.cds.all.fa	0.96708	0
eukaryotes	Plasmodium_falciparum_tanzania_2000708_.Plas_falc_02000708_V1.cds.all.fa	0.96697	0
eukaryotes	Plasmodium_falciparum_malips096_e11.Plas_falc_MaliPS096_E11_V1.cds.all.fa	0.96695	0
eukaryotes	Plasmodium_falciparum_santa_lucia.Plas_falc_Santa_Lucia_Salvador_I_V1.cds.all.fa	0.96661	0
eukaryotes	Plasmodium_reichenowi.PREICH001.cds.all.fa	0.96661	0
eukaryotes	Plasmodium_falciparum.EPr1.cds.all.fa	0.966	0
eukaryotes	Plasmodium_falciparum_nf135_5_c10.Plas_falc_NF135_5_C10_V1.cds.all.fa	0.96585	0
eukaryotes	Plasmodium_falciparum_hb3.ASM14966v2.cds.all.fa	0.96563	0
eukaryotes	Plasmodium_falciparum_camp_malaysia.Plas_falc_Malayan_Camp_V1.cds.all.fa	0.96537	0
eukaryotes	Lodderomyces_elongisporus_nrrl_yb_4239.ASM14968v1.cds.all.fa	0.96508	0
eukaryotes	Hanseniaspora_valbyensis_nrrl_y_1626.Hanva1_1.cds.all.fa	0.96478	0
eukaryotes	Plasmodium_falciparum_igh_cr14.ASM18605v2.cds.all.fa	0.96468	0
eukaryotes	Plasmodium_falciparum_ugt5_1.Plas_falc_5_1_V1.cds.all.fa	0.96455	0
eukaryotes	Plasmodium_falciparum_7g8.Plas_falc_7G8_V1.cds.all.fa	0.96439	0
eukaryotes	Entamoeba_histolytica_hm_1_imss_a.EHA_CA_v1.cds.all.fa	0.9642	0
eukaryotes	Plasmodium_falciparum_vietnam_oak_knoll_fvo_.Plas_falc_Vietnam_Oak-Knoll_FVO_V1.cds.all.fa	0.96405	0
eukaryotes	Plasmodium_falciparum_dd2.ASM14979v1.cds.all.fa	0.96398	0
eukaryotes	Entamoeba_dispar_saw760.JCVI_EDISG_1_0.cds.all.fa	0.96328	0
eukaryotes	Entamoeba_nuttalli_p19.ENU1_v1.cds.all.fa	0.96327	0
eukaryotes	Entamoeba_histolytica_hm_1_imss_b.EHA_CB_v1.cds.all.fa	0.96314	0
eukaryotes	Plasmodium_yoelii_17x.Plas_yoel_17X_V2.cds.all.fa	0.96268	0
eukaryotes	Debaryomyces_fabryi.debFab1_0.cds.all.fa	0.96253	0
eukaryotes	Hanseniaspora_uvarum_dsm_2768.Huva2_0.cds.all.fa	0.96244	0
eukaryotes	Plasmodium_reichenowi_gca_001601855.ASM160185v1.cds.all.fa	0.96223	0
eukaryotes	Entamoeba_histolytica_gca_001662325.Ehistolytica_2016.cds.all.fa	0.96198	0
eukaryotes	Plasmodium_gaboni.ASM160202v1.cds.all.fa	0.96194	0
eukaryotes	Saccharomyces_cerevisiae_gca_000091065.ASM9106v2.cds.all.fa	0.96193	8.38e-169
eukaryotes	Reticulomyxa_filosa.Reti_assembly1_0.cds.all.fa	0.96188	0
eukaryotes	Wickerhamomyces_ciferrii.ASM31348v1.cds.all.fa	0.96129	0
eukaryotes	Ascoidea_rubescens_dsm_1968.Ascru1.cds.all.fa	0.96126	0
eukaryotes	Pachysolen_tannophilus_nrrl_y_2460.Pacta1_2.cds.all.fa	0.96125	0
eukaryotes	Pseudoloma_neurophilia.ASM143216v1.cds.all.fa	0.96108	0
eukaryotes	Entamoeba_histolytica.JCVI-ESG2-1.0.cds.all.fa	0.96101	0
eukaryotes	Hanseniaspora_osmophila.ASM174704v1.cds.all.fa	0.96082	0
eukaryotes	Vittaforma_corneae_atcc_50505.Vitt_corn_V1.cds.all.fa	0.96074	0
eukaryotes	Candida_albicans_wo_1.ASM14944v2.cds.all.fa	0.96068	0
eukaryotes	Entamoeba_histolytica_hm_3_imss.EHA_strHM3_v1.cds.all.fa	0.96061	0
eukaryotes	Candida_albicans_l26.Cand_albi_L26_V2.cds.all.fa	0.96048	0
eukaryotes	Candida_albicans_p37037.Cand_albi_P37037_V1.cds.all.fa	0.96039	0
eukaryotes	Vavraia_culicis_subsp_floridensis.Vavr_culi_floridensis_V1.cds.all.fa	0.96037	0
eukaryotes	Plasmodium_chabaudi_chabaudi_gca_000003075.ASM307v1.cds.all.fa	0.9603	0
eukaryotes	Nosema_bombycis_cq1.NosBomCQ1_v1_0.cds.all.fa	0.96025	0
eukaryotes	Dictyostelium_lacteum.ASM160615v1.cds.all.fa	0.9602	0
eukaryotes	Entamoeba_histolytica_ku27.EHA_ku27_v1.cds.all.fa	0.96012	0
eukaryotes	Nematocida_sp_1_ertm6.Nema_sp_1_ERTm6_V2.cds.all.fa	0.96001	0
eukaryotes	Candida_albicans_12c.Cand_albi_12C_V2.cds.all.fa	0.95991	0
eukaryotes	Candida_albicans_p75016.Cand_albi_P75016_V1.cds.all.fa	0.95984	0
eukaryotes	Candida_albicans_p37005.Cand_albi_P37005_V2.cds.all.fa	0.95982	0
eukaryotes	Candida_tropicalis_mya_3404.ASM633v2.cds.all.fa	0.95966	0
eukaryotes	Nematocida_sp_1_ertm2.Nema_parisii_ERTm2_V1.cds.all.fa	0.95959	0
eukaryotes	Plasmodium_berghei.PBANKA01.cds.all.fa	0.95957	0
eukaryotes	Candida_albicans_p76055.Cand_albi_P76055_V1.cds.all.fa	0.9595	0
eukaryotes	Candida_albicans_sc5314_gca_000784655.Cand_albi_SC5314_V3.cds.all.fa	0.95946	0
eukaryotes	Candida_albicans_p94015.Cand_albi_P94015_V1.cds.all.fa	0.95939	0
eukaryotes	Anncaliia_algerae_pra339.Annc_alge_insect_USDA_JJB_V2.cds.all.fa	0.95914	0
eukaryotes	Candida_albicans_p75063.Cand_albi_P75063_V1.cds.all.fa	0.95914	0
eukaryotes	Candida_dubliniensis_cd36.ASM2694v1.cds.all.fa	0.95914	0
eukaryotes	Candida_albicans_p57072.Cand_albi_P57072_V1.cds.all.fa	0.95913	0
eukaryotes	Candida_albicans_gc75.Cand_albi_GC75_V1.cds.all.fa	0.95908	0
eukaryotes	Candida_albicans_sc5314.Cand_albi_SC5314_V4.cds.all.fa	0.95908	0
eukaryotes	Candida_albicans_p87.Cand_albi_P87_V2.cds.all.fa	0.95901	0
eukaryotes	Hanseniaspora_uvarum.ASM174705v1.cds.all.fa	0.959	0
eukaryotes	Candida_albicans_p57055.Cand_albi_P57055_V1.cds.all.fa	0.95893	0
eukaryotes	Candida_albicans_p78048.Cand_albi_P78048_V1.cds.all.fa	0.9589	0
eukaryotes	Plasmodium_yoelii_gca_900002395.PYYM01.cds.all.fa	0.95889	0
eukaryotes	Candida_albicans_19f.Cand_albi_19F_V2.cds.all.fa	0.95874	0
eukaryotes	Plasmodium_yoelii.PY17X01.cds.all.fa	0.95859	0
eukaryotes	Candida_albicans_p78042.Cand_albi_P78042_V1.cds.all.fa	0.95857	0
eukaryotes	Candida_albicans_p34048.Cand_albi_P34048_V1.cds.all.fa	0.95852	0
eukaryotes	Candida_albicans_p60002.Cand_albi_P60002_V1.cds.all.fa	0.95851	0
eukaryotes	Nematocida_parisii_ertm3.Nema_parisii_ERTm3_V1.cds.all.fa	0.9585	0
eukaryotes	Candida_albicans_p37039.Cand_albi_P37039_V1.cds.all.fa	0.95841	0
eukaryotes	Candida_albicans_p75010.Cand_albi_P75010_V1.cds.all.fa	0.95839	0
eukaryotes	Candida_albicans_p76067.Cand_albi_P76067_V1.cds.all.fa	0.9583	0
eukaryotes	Thalassiosira_oceanica_ccmp1005.ASM19663v1.cds.all.fa	0.95818	5.91e-78
eukaryotes	Candida_albicans_ca6.Cand_albi_Ca6_V2.cds.all.fa	0.95811	0
eukaryotes	Wickerhamomyces_anomalus_nrrl_y_366_8.Wican1.cds.all.fa	0.95805	0
eukaryotes	Nematocida_parisii_ertm1.Nema_parisii_ERTm1_V3.cds.all.fa	0.95796	0
eukaryotes	Plasmodium_berghei_gca_000005395.ASM539v1.cds.all.fa	0.95777	0
eukaryotes	Candida_arabinofermentans_nrrl_yb_2248.Canar1.cds.all.fa	0.95775	0
eukaryotes	Hanseniaspora_opuntiae.ASM174979v1.cds.all.fa	0.95771	0
eukaryotes	Tetrapisispora_blattae_cbs_6284.ASM31591v1.cds.all.fa	0.9577	0
eukaryotes	Dictyostelium_purpureum.v1_0.cds.all.fa	0.95762	0
eukaryotes	Candida_parapsilosis_cdc317.ASM18276v2.cds.all.fa	0.95754	0
eukaryotes	Candida_orthopsilosis_co_90_125.ASM31587v1.cds.all.fa	0.9573	0
eukaryotes	Plasmodium_vinckei_petteri.Plas_vinc_pett_CR_V1.cds.all.fa	0.95717	0
eukaryotes	Nematocida_sp_ertm5.ASM164241v1.cds.all.fa	0.95716	0
eukaryotes	Kluyveromyces_marxianus.KM1777_03.cds.all.fa	0.95691	0
eukaryotes	Naumovozyma_dairenensis_cbs_421.ASM22711v2.cds.all.fa	0.95668	0
eukaryotes	Debaryomyces_hansenii_cbs767.ASM644v2.cds.all.fa	0.95665	0
eukaryotes	Nosema_ceranae_brl01.ASM18298v1.cds.all.fa	0.95663	0
eukaryotes	Plasmodium_chabaudi.PCHAS01.cds.all.fa	0.95643	0
eukaryotes	Kluyveromyces_marxianus_dmku3_1042.Kmar_1_0.cds.all.fa	0.95638	0
eukaryotes	Saccharomyces_sp_boulardii_.ASM129837v2.cds.all.fa	0.95623	0
eukaryotes	Saccharomyces_cerevisiae_cen_pk113_7d.ASM26988v1.cds.all.fa	0.95605	0
eukaryotes	Saccharomyces_sp_boulardii_gca_001413975.ASM141397v1.cds.all.fa	0.95587	0
eukaryotes	Anncaliia_algerae_pra109.Annc_alge_PRA109_V4.cds.all.fa	0.95577	0
eukaryotes	Dictyostelium_fasciculatum.DFas_2_0.cds.all.fa	0.95574	0
eukaryotes	Conidiobolus_coronatus_nrrl_28638.Conidiobolus_coronatus_NRRL28638.cds.all.fa	0.95574	0
eukaryotes	Saccharomyces_cerevisiae_gca_001634645.GLBRCY22-3.cds.all.fa	0.95561	0
eukaryotes	Hyphopichia_burtonii_nrrl_y_1933.Hypbu1.cds.all.fa	0.95552	0
eukaryotes	Kluyveromyces_lactis.ASM251v1.cds.all.fa	0.95549	0
eukaryotes	Saccharomyces_cerevisiae.R64-1-1.cds.all.fa	0.95541	0
eukaryotes	Vanderwaltozyma_polyspora_dsm_70294.ASM15003v1.cds.all.fa	0.95534	0
eukaryotes	Scheffersomyces_stipitis_cbs_6054.ASM20916v1.cds.all.fa	0.9549	0
eukaryotes	Saccharomyces_cerevisiae_vl3.ScVL3_v01.cds.all.fa	0.95485	0
eukaryotes	Candida_maltosa_xu316.Cmaltosa_v01.cds.all.fa	0.95471	0
eukaryotes	Saccharomyces_cerevisiae_x_saccharomyces_kudriavzevii_vin7.ASM32610v1.cds.all.fa	0.95471	0
eukaryotes	Cryptosporidium_parvum_iowa_ii.ASM16534v1.cds.all.fa	0.95449	0
eukaryotes	Saccharomyces_cerevisiae_ec1118.ASM21897v1.cds.all.fa	0.95449	0
eukaryotes	Saccharomyces_cerevisiae_fostersb.ScFostersB_v01.cds.all.fa	0.95443	0
eukaryotes	Polysphondylium_pallidum_pn500.PolPal_Dec2009.cds.all.fa	0.95435	0
eukaryotes	Saccharomyces_cerevisiae_lalvin_qa23.ScQA23_v01.cds.all.fa	0.95424	0
eukaryotes	Tetrapisispora_phaffii_cbs_4417.ASM23690v1.cds.all.fa	0.95422	0
eukaryotes	Saccharomyces_cerevisiae_p283.GCA_000568295_1.cds.all.fa	0.95402	0
eukaryotes	_candida_glabrata_gca_001466565.ASM146656v1.cds.all.fa	0.95398	0
eukaryotes	Komagataella_pastoris_gca_001708105.ASM170810v1.cds.all.fa	0.95385	0
eukaryotes	Saccharomyces_eubayanus.SEUB3_0.cds.all.fa	0.9538	0
eukaryotes	Saccharomyces_cerevisiae_yjm1443.Sc_YJM1443_v1.cds.all.fa	0.95368	0
eukaryotes	Saccharomyces_cerevisiae_yjm789.ASM18143v1.cds.all.fa	0.95365	0
eukaryotes	Zygosaccharomyces_rouxii.ASM2636v1.cds.all.fa	0.95364	0
eukaryotes	Plasmodium_vinckei_vinckei.Plas_vinc_vinckei_V1.cds.all.fa	0.95358	0
eukaryotes	_candida_glabrata_gca_001466575.ASM146657v1.cds.all.fa	0.95347	0
eukaryotes	Encephalitozoon_intestinalis_atcc_50506.ASM14646v1.cds.all.fa	0.95343	0
eukaryotes	Komagataella_phaffii.ASM170808v1.cds.all.fa	0.95332	0
eukaryotes	_candida_glabrata_gca_001466685.ASM146668v1.cds.all.fa	0.95331	0
eukaryotes	Komagataella_pastoris.GCA_000027005.1.cds.all.fa	0.95322	0
eukaryotes	Trichoplax_adhaerens.ASM15027v1.cds.all.fa	0.95318	0
eukaryotes	Saccharomyces_cerevisiae_yjm1527.Sc_YJM1527_v1.cds.all.fa	0.95314	0
eukaryotes	Saccharomyces_cerevisiae_r008.R008.cds.all.fa	0.95309	0
eukaryotes	Saccharomyces_cerevisiae_yjm270.Sc_YJM270_v1.cds.all.fa	0.95303	0
eukaryotes	Saccharomyces_cerevisiae_yjm1573.Sc_YJM1573_v1.cds.all.fa	0.95302	0
eukaryotes	Saccharomyces_cerevisiae_yjm1387.Sc_YJM1387_v1.cds.all.fa	0.95296	0
eukaryotes	Saccharomyces_cerevisiae_yjm1415.Sc_YJM1415_v1.cds.all.fa	0.95293	0
eukaryotes	Saccharomyces_cerevisiae_yjm1356.Sc_YJM1356_v1.cds.all.fa	0.95292	0
eukaryotes	Saccharomyces_cerevisiae_yjm987.Sc_YJM987_v1.cds.all.fa	0.95291	0
eukaryotes	_candida_glabrata_gca_001466525.ASM146652v1.cds.all.fa	0.9529	0
eukaryotes	Saccharomyces_cerevisiae_yjm681.Sc_YJM681_v1.cds.all.fa	0.95289	0
eukaryotes	_candida_glabrata_gca_001466535.ASM146653v1.cds.all.fa	0.95286	0
eukaryotes	Saccharomyces_cerevisiae_yjm1402.Sc_YJM1402_v1.cds.all.fa	0.95284	0
eukaryotes	Saccharomyces_cerevisiae_yjm689.Sc_YJM689_v1.cds.all.fa	0.95284	0
eukaryotes	Saccharomyces_cerevisiae_kyokai_no_7.K7_1_0.cds.all.fa	0.95282	0
eukaryotes	Saccharomyces_cerevisiae_yjm1078.Sc_YJM1078_v1.cds.all.fa	0.9528	0
eukaryotes	Saccharomyces_cerevisiae_yjm1133.Sc_YJM1133_v1.cds.all.fa	0.95278	0
eukaryotes	Saccharomyces_cerevisiae_yjm1332.Sc_YJM1332_v1.cds.all.fa	0.95278	0
eukaryotes	Saccharomyces_cerevisiae_yjm1460.Sc_YJM1460_v1.cds.all.fa	0.95276	0
eukaryotes	Saccharomyces_cerevisiae_yjm554.Sc_YJM554_v1.cds.all.fa	0.95274	0
eukaryotes	Saccharomyces_cerevisiae_yjm1252.Sc_YJM1252_v1.cds.all.fa	0.95273	0
eukaryotes	Saccharomyces_cerevisiae_yjm1341.Sc_YJM1341_v1.cds.all.fa	0.95273	0
eukaryotes	Saccharomyces_cerevisiae_yjm189.Sc_YJM189_v1.cds.all.fa	0.95272	0
eukaryotes	Saccharomyces_cerevisiae_yjm1199.Sc_YJM1199_v1.cds.all.fa	0.95271	0
eukaryotes	Saccharomyces_cerevisiae_yjm1439.Sc_YJM1439_v1.cds.all.fa	0.95269	0
eukaryotes	Saccharomyces_cerevisiae_yjm1477.Sc_YJM1477_v1.cds.all.fa	0.95268	0
eukaryotes	Saccharomyces_cerevisiae_yjm456.Sc_YJM456_v1.cds.all.fa	0.95268	0
eukaryotes	Saccharomyces_cerevisiae_yjm1250.Sc_YJM1250_v1.cds.all.fa	0.95267	0
eukaryotes	Saccharomyces_cerevisiae_yjm1400.Sc_YJM1400_v1.cds.all.fa	0.95267	0
eukaryotes	Saccharomyces_cerevisiae_yjm320.Sc_YJM320_v1.cds.all.fa	0.95265	0
eukaryotes	Saccharomyces_cerevisiae_yjm975.Sc_YJM975_v1.cds.all.fa	0.95265	0
eukaryotes	Saccharomyces_cerevisiae_vin13.ScVIN13_v01.cds.all.fa	0.95264	0
eukaryotes	Saccharomyces_cerevisiae_yjm1381.Sc_YJM1381_v1.cds.all.fa	0.95264	0
eukaryotes	Saccharomyces_cerevisiae_yjm1417.Sc_YJM1417_v1.cds.all.fa	0.95264	0
eukaryotes	Saccharomyces_cerevisiae_yjm1129.Sc_YJM1129_v1.cds.all.fa	0.95262	0
eukaryotes	Saccharomyces_cerevisiae_yjm996.Sc_YJM996_v1.cds.all.fa	0.95261	0
eukaryotes	Saccharomyces_cerevisiae_yjm193.Sc_YJM193_v1.cds.all.fa	0.9526	0
eukaryotes	Saccharomyces_cerevisiae_yjm453.Sc_YJM453_v1.cds.all.fa	0.9526	0
eukaryotes	Saccharomyces_cerevisiae_yjm428.Sc_YJM428_v1.cds.all.fa	0.95259	0
eukaryotes	Saccharomyces_cerevisiae_yjm972.Sc_YJM972_v1.cds.all.fa	0.95259	0
eukaryotes	Nosema_apis_brl_01.NapisBRLv01.cds.all.fa	0.95257	0
eukaryotes	Saccharomyces_cerevisiae_yjm271.Sc_YJM271_v1.cds.all.fa	0.95257	0
eukaryotes	Saccharomyces_cerevisiae_yjm981.Sc_YJM981_v1.cds.all.fa	0.95256	0
eukaryotes	Saccharomyces_cerevisiae_yjm990.Sc_YJM990_v1.cds.all.fa	0.95256	0
eukaryotes	Saccharomyces_cerevisiae_yjm195.Sc_YJM195_v1.cds.all.fa	0.95255	0
eukaryotes	Saccharomyces_cerevisiae_awri796.ScAWRI796_v01.cds.all.fa	0.95254	0
eukaryotes	Saccharomyces_cerevisiae_yjm1242.Sc_YJM1242_v1.cds.all.fa	0.95254	0
eukaryotes	Saccharomyces_cerevisiae_yjm1419.Sc_YJM1419_v1.cds.all.fa	0.95253	0
eukaryotes	Saccharomyces_cerevisiae_yjm978.Sc_YJM978_v1.cds.all.fa	0.95253	0
eukaryotes	Saccharomyces_cerevisiae_yjm1574.Sc_YJM1574_v1.cds.all.fa	0.95252	0
eukaryotes	Naegleria_gruberi.V1_0.cds.all.fa	0.9525	0
eukaryotes	Saccharomyces_cerevisiae_yjm1307.Sc_YJM1307_v1.cds.all.fa	0.95249	0
eukaryotes	Saccharomyces_cerevisiae_yjm1434.Sc_YJM1434_v1.cds.all.fa	0.95249	0
eukaryotes	Saccharomyces_cerevisiae_yjm541.Sc_YJM541_v1.cds.all.fa	0.95249	0
eukaryotes	Saccharomyces_cerevisiae_yjm993.Sc_YJM993_v1.cds.all.fa	0.95249	0
eukaryotes	Saccharomyces_cerevisiae_yjm1389.Sc_YJM1389_v1.cds.all.fa	0.95247	0
eukaryotes	Saccharomyces_cerevisiae_yjm984.Sc_YJM984_v1.cds.all.fa	0.95247	0
eukaryotes	Saccharomyces_cerevisiae_yjm1478.Sc_YJM1478_v1.cds.all.fa	0.95246	0
eukaryotes	Saccharomyces_cerevisiae_yjm1444.Sc_YJM1444_v1.cds.all.fa	0.95245	0
eukaryotes	Saccharomyces_cerevisiae_yjm693.Sc_YJM693_v1.cds.all.fa	0.95245	0
eukaryotes	Saccharomyces_cerevisiae_yjm1615.Sc_YJM1615_v1.cds.all.fa	0.95243	0
eukaryotes	Saccharomyces_cerevisiae_yjm1273.Sc_YJM1273_v1.cds.all.fa	0.95242	0
eukaryotes	Saccharomyces_cerevisiae_yjm1244.Sc_YJM1244_v1.cds.all.fa	0.95241	0
eukaryotes	Saccharomyces_cerevisiae_yjm1338.Sc_YJM1338_v1.cds.all.fa	0.9524	0
eukaryotes	Saccharomyces_cerevisiae_yjm1326.Sc_YJM1326_v1.cds.all.fa	0.95237	0
eukaryotes	Saccharomyces_cerevisiae_yjm1388.Sc_YJM1388_v1.cds.all.fa	0.95237	0
eukaryotes	Saccharomyces_cerevisiae_yjm1401.Sc_YJM1401_v1.cds.all.fa	0.95237	0
eukaryotes	Saccharomyces_cerevisiae_yjm470.Sc_YJM470_v1.cds.all.fa	0.95237	0
eukaryotes	Saccharomyces_cerevisiae_yjm1336.Sc_YJM1336_v1.cds.all.fa	0.95236	0
eukaryotes	Saccharomyces_cerevisiae_yjm1342.Sc_YJM1342_v1.cds.all.fa	0.95236	0
eukaryotes	Saccharomyces_cerevisiae_yjm682.Sc_YJM682_v1.cds.all.fa	0.95236	0
eukaryotes	Ogataea_parapolymorpha_dl_1.Hansenula_2.cds.all.fa	0.95233	0
eukaryotes	Saccharomyces_cerevisiae_yjm1592.Sc_YJM1592_v1.cds.all.fa	0.95233	0
eukaryotes	Saccharomyces_cerevisiae_yjm1433.Sc_YJM1433_v1.cds.all.fa	0.95232	0
eukaryotes	Saccharomyces_cerevisiae_yjm1190.Sc_YJM1190_v1.cds.all.fa	0.95231	0
eukaryotes	Saccharomyces_cerevisiae_yjm326.Sc_YJM326_v1.cds.all.fa	0.9523	0
eukaryotes	Komagataella_phaffii_cbs_7435.PicPas_Mar2011.cds.all.fa	0.95228	0
eukaryotes	Saccharomyces_cerevisiae_yjm1479.Sc_YJM1479_v1.cds.all.fa	0.95228	0
eukaryotes	Saccharomyces_cerevisiae_yjm969.Sc_YJM969_v1.cds.all.fa	0.95228	0
eukaryotes	Saccharomyces_cerevisiae_yjm1304.Sc_YJM1304_v1.cds.all.fa	0.95227	0
eukaryotes	Saccharomyces_cerevisiae_yjm627.Sc_YJM627_v1.cds.all.fa	0.95227	0
eukaryotes	Saccharomyces_cerevisiae_yjm683.Sc_YJM683_v1.cds.all.fa	0.95227	0
eukaryotes	Saccharomyces_cerevisiae_p301.p301.cds.all.fa	0.95225	0
eukaryotes	Saccharomyces_cerevisiae_yjm450.Sc_YJM450_v1.cds.all.fa	0.95225	0
eukaryotes	Saccharomyces_cerevisiae_yjm1248.Sc_YJM1248_v1.cds.all.fa	0.95224	0
eukaryotes	Saccharomyces_cerevisiae_yjm1311.Sc_YJM1311_v1.cds.all.fa	0.95221	0
eukaryotes	Saccharomyces_cerevisiae_yjm1385.Sc_YJM1385_v1.cds.all.fa	0.9522	0
eukaryotes	Saccharomyces_cerevisiae_yjm248.Sc_YJM248_v1.cds.all.fa	0.9522	0
eukaryotes	Saccharomyces_cerevisiae_yjm1383.Sc_YJM1383_v1.cds.all.fa	0.95218	0
eukaryotes	Saccharomyces_cerevisiae_yjm1208.Sc_YJM1208_v1.cds.all.fa	0.95217	0
eukaryotes	Saccharomyces_cerevisiae_yjm1083.Sc_YJM1083_v1.cds.all.fa	0.95216	0
eukaryotes	Saccharomyces_cerevisiae_yjm1447.Sc_YJM1447_v1.cds.all.fa	0.95213	0
eukaryotes	Encephalitozoon_hellem_atcc_50504.ASM27781v3.cds.all.fa	0.95209	0
eukaryotes	Saccharomyces_cerevisiae_yjm244.Sc_YJM244_v1.cds.all.fa	0.95205	0
eukaryotes	Saccharomyces_cerevisiae_yjm1418.Sc_YJM1418_v1.cds.all.fa	0.95203	0
eukaryotes	Saccharomyces_cerevisiae_yjm451.Sc_YJM451_v1.cds.all.fa	0.95196	0
eukaryotes	Cryptosporidium_parvum.ASM20969v1.cds.all.fa	0.95194	3.61e-244
eukaryotes	Stylonychia_lemnae.Stylonychia_lemnae_asm_v1_0.cds.all.fa	0.95193	0
eukaryotes	Encephalitozoon_romaleae_sj_2008.ASM28003v2.cds.all.fa	0.95192	0
eukaryotes	Saccharomyces_cerevisiae_yjm1399.Sc_YJM1399_v1.cds.all.fa	0.95189	0
eukaryotes	Saccharomyces_cerevisiae_yjm1355.Sc_YJM1355_v1.cds.all.fa	0.95188	0
eukaryotes	Saccharomyces_cerevisiae_yjm555.Sc_YJM555_v1.cds.all.fa	0.95187	0
eukaryotes	Saccharomyces_cerevisiae_yjm1526.Sc_YJM1526_v1.cds.all.fa	0.95184	0
eukaryotes	Saccharomyces_cerevisiae_yjm1386.Sc_YJM1386_v1.cds.all.fa	0.95181	0
eukaryotes	Saccharomyces_cerevisiae_yjm1549.Sc_YJM1549_v1.cds.all.fa	0.95178	0
eukaryotes	Saccharomyces_cerevisiae_rm11_1a.ASM14936v1.cds.all.fa	0.95176	0
eukaryotes	Saccharomyces_cerevisiae_yjm1202.Sc_YJM1202_v1.cds.all.fa	0.95174	0
eukaryotes	Zygosaccharomyces_bailii_isa1307.Z_bailii_ISA1307_version_3.cds.all.fa	0.95174	0
eukaryotes	Mus_musculus.GRCm38.cds	0.95163	0
eukaryotes	Saccharomyces_cerevisiae_r103.R103.cds.all.fa	0.95156	0
eukaryotes	_candida_glabrata_gca_001466635.ASM146663v1.cds.all.fa	0.95156	0
eukaryotes	Spathaspora_passalidarum_nrrl_y_27907.Spathaspora_passalidarum_v2_0.cds.all.fa	0.95152	0
eukaryotes	Meyerozyma_guilliermondii_atcc_6260.ASM14942v1.cds.all.fa	0.95112	0
eukaryotes	Plasmodium_malariae.Pmal.cds.all.fa	0.95097	0
eukaryotes	Saccharomyces_cerevisiae_yjm1450.Sc_YJM1450_v1.cds.all.fa	0.95096	0
eukaryotes	Plasmodium_berghei_gca_900044335.PbK173.cds.all.fa	0.95081	2.58e-107
eukaryotes	Encephalitozoon_cuniculi_ecuniii_l.ECIIIL.cds.all.fa	0.95036	0
eukaryotes	Saccharomyces_arboricola_h_6.SacArb1_0.cds.all.fa	0.95036	0
eukaryotes	Ordospora_colligata_oc4.ASM80326v1.cds.all.fa	0.95023	0
eukaryotes	Naumovozyma_castellii_cbs_4309.ASM23734v1.cds.all.fa	0.95021	0
eukaryotes	Nadsonia_fulvescens_var_elongata_dsm_6958.Nadfu1.cds.all.fa	0.95012	0

## Sheet: 2764prokaryotes
prokaryotes	species name	pearson correlation coeflicient	p-value
archaea	Haloquadratum_walsbyi_C23_uid162019	0.97002	0
archaea	Methanobacterium_AL_21_uid63623	0.97002	0
archaea	Picrophilus_torridus_DSM_9790_uid58041	0.96938	0
archaea	Ferroplasma_acidarmanus_fer1_uid54095	0.96886	0
archaea	Methanobrevibacter_AbM4_uid206516	0.96866	0
archaea	Methanobacterium_SWAN_1_uid67359	0.9685	0
archaea	Methanosphaera_stadtmanae_DSM_3091_uid58407	0.96784	0
archaea	Haloquadratum_walsbyi_DSM_16790_uid58673	0.9665	0
archaea	Methanobrevibacter_ruminantium_M1_uid45857	0.96646	0
archaea	Caldisphaera_lagunensis_DSM_15908_uid183486	0.96631	0
archaea	Methanobrevibacter_smithii_ATCC_35061_uid58827	0.96614	0
archaea	Sulfolobus_acidocaldarius_DSM_639_uid58379	0.96585	0
archaea	Methanococcus_maripaludis_X1_uid70729	0.96548	0
archaea	Thermoplasma_volcanium_GSS1_uid57751	0.96543	0
archaea	Natrialba_magadii_ATCC_43099_uid46245	0.96513	0
archaea	Haloarcula_hispanica_ATCC_33960_uid72475	0.96481	0
archaea	Haloarcula_hispanica_N601_uid230920	0.96435	0
archaea	Sulfolobus_islandicus_HVE10_4_uid162067	0.96432	0
archaea	Halalkalicoccus_jeotgali_B3_uid50305	0.96399	0
archaea	Methanohalobium_evestigatum_Z_7303_uid49857	0.9639	0
archaea	Sulfolobus_islandicus_M_14_25_uid58849	0.96386	0
archaea	Sulfolobus_islandicus_L_S_2_15_uid58871	0.96383	0
archaea	Sulfolobus_islandicus_REY15A_uid162071	0.96377	0
archaea	Haloarcula_marismortui_ATCC_43049_uid57719	0.96349	0
archaea	Methanobacterium_MB1_uid231690	0.96334	0
archaea	Sulfolobus_islandicus_M_16_27_uid58851	0.96321	0
archaea	Methanothermococcus_okinawensis_IH1_uid51535	0.96296	0
archaea	Methanococcus_maripaludis_C5_uid58741	0.96288	0
archaea	Methanococcus_voltae_A3_uid49529	0.96284	0
archaea	Halopiger_xanaduensis_SH_6_uid68105	0.96271	0
archaea	Sulfolobus_islandicus_LAL14_1_uid197216	0.96266	0
archaea	Sulfolobus_islandicus_M_16_4_uid58841	0.96256	0
archaea	Halorhabdus_utahensis_DSM_12940_uid59189	0.96251	0
archaea	Halogeometricum_borinquense_DSM_11551_uid54919	0.96197	0
archaea	Sulfolobus_acidocaldarius_SUSAZ_uid232254	0.9618	0
archaea	Acidianus_hospitalis_W1_uid66875	0.96179	0
archaea	Natronobacterium_gregoryi_SP2_uid74439	0.96168	0
archaea	halophilic_archaeon_DL31_uid72619	0.96162	0
archaea	Sulfolobus_tokodaii_7_uid57807	0.96156	0
archaea	Methanococcus_maripaludis_S2_uid58035	0.9615	0
archaea	Sulfolobus_acidocaldarius_N8_uid189027	0.96148	0
archaea	Thermoplasma_acidophilum_DSM_1728_uid61573	0.96133	0
archaea	Natronococcus_occultus_SP4_uid184863	0.96127	0
archaea	Halomicrobium_mukohataei_DSM_12286_uid59107	0.96116	0
archaea	Methanococcus_maripaludis_C7_uid58847	0.96114	0
archaea	Natronomonas_pharaonis_DSM_2160_uid58435	0.96105	0
archaea	Methanoplanus_petrolearius_DSM_11571_uid52695	0.96103	0
archaea	Sulfolobus_acidocaldarius_Ron12_I_uid189028	0.96102	0
archaea	Methanosalsum_zhilinae_DSM_4017_uid68249	0.96094	0
archaea	Sulfolobus_islandicus_Y_G_57_14_uid58923	0.96088	0
archaea	Salinarchaeum_laminariae_Harcht_Bsk1_uid207001	0.9607	0
archaea	Sulfolobus_islandicus_L_D_8_5_uid43679	0.9605	0
archaea	Methanococcus_maripaludis_C6_uid58947	0.96048	0
archaea	Haloferax_mediterranei_ATCC_33500_uid167315	0.96011	0
archaea	Natrinema_pellirubrum_DSM_15624_uid74437	0.95994	0
archaea	Sulfolobus_solfataricus_98_2_uid167998	0.95958	0
archaea	Halovivax_ruber_XH_70_uid184819	0.95948	0
archaea	Halobacterium_salinarum_R1_uid61571	0.95925	0
archaea	Methanococcus_vannielii_SB_uid58767	0.95916	0
archaea	Sulfolobus_islandicus_Y_N_15_51_uid58825	0.9591	0
archaea	Methanocella_paludicola_SANAE_uid42887	0.95874	0
archaea	Methanococcoides_burtonii_DSM_6242_uid58023	0.95867	0
archaea	Haloterrigena_turkmenica_DSM_5511_uid43501	0.95787	0
archaea	Halorubrum_lacusprofundi_ATCC_49239_uid58807	0.95755	0
archaea	Methanococcus_aeolicus_Nankai_3_uid58823	0.95743	0
archaea	Methanocaldococcus_FS406_22_uid42499	0.95679	0
archaea	Halorhabdus_tiamatea_SARL4B_uid214082	0.95642	0
archaea	Aciduliprofundum_boonei_T469_uid43333	0.95639	0
archaea	Methanohalophilus_mahii_DSM_5219_uid47313	0.95635	0
archaea	Sulfolobus_solfataricus_P2_uid57721	0.95634	0
archaea	Methanosarcina_barkeri_Fusaro_uid57715	0.95626	0
archaea	Methanocorpusculum_labreanum_Z_uid58785	0.95595	0
archaea	Natronomonas_moolapensis_8_8_11_uid190182	0.95568	0
archaea	Candidatus_Nitrosopumilus_AR2_uid176130	0.95564	0
archaea	Nitrosopumilus_maritimus_SCM1_uid58903	0.95523	0
archaea	Candidatus_Nitrosopumilus_koreensis_AR1_uid176129	0.95505	0
archaea	Metallosphaera_cuprina_Ar_4_uid66329	0.95492	0
archaea	Methanosarcina_mazei_Go1_uid57893	0.9548	0
archaea	Methanocaldococcus_infernus_ME_uid48803	0.95477	0
archaea	Methanomassiliicoccus_Mx1_Issoire_uid207287	0.95467	0
archaea	Thermococcus_barophilus_MP_uid54733	0.95454	0
archaea	Metallosphaera_sedula_DSM_5348_uid58717	0.95437	0
archaea	Halobacterium_NRC_1_uid57769	0.95435	0
archaea	Haloferax_volcanii_DS2_uid46845	0.95434	0
archaea	Methanomethylovorans_hollandica_DSM_15978_uid184864	0.95429	0
archaea	Caldivirga_maquilingensis_IC_167_uid58711	0.95381	0
archaea	Methanocaldococcus_vulcanius_M7_uid41131	0.95376	0
archaea	Methanocella_conradii_HZ254_uid157911	0.95283	0
archaea	Desulfurococcus_fermentans_DSM_16532_uid75119	0.95275	0
archaea	Aciduliprofundum_MAR08_339_uid184407	0.95223	0
archaea	Thermococcus_sibiricus_MM_739_uid59399	0.95203	0
archaea	Candidatus_Caldiarchaeum_subterraneum_uid227223	0.95139	0
archaea	Thermofilum_1910b_uid215374	0.95133	0
archaea	Pyrococcus_ST04_uid167261	0.95118	0
archaea	Thermococcus_litoralis_DSM_5473_uid82997	0.95087	0
archaea	Methanosarcina_acetivorans_C2A_uid57879	0.95085	0
archaea	Pyrococcus_abyssi_GE5_uid62903	0.95021	0
archaea	Pyrococcus_NA2_uid66551	0.94943	0
archaea	Methanocaldococcus_fervens_AG86_uid59347	0.94929	0
archaea	Methanosarcina_mazei_Tuc01_uid190185	0.94924	0
archaea	Ferroglobus_placidus_DSM_10642_uid40863	0.94898	0
archaea	Methanocaldococcus_jannaschii_DSM_2661_uid57713	0.94895	0
archaea	Thermosphaera_aggregans_DSM_11486_uid48993	0.94892	0
archaea	Methanotorris_igneus_Kol_5_uid67321	0.94825	0
archaea	Methanolobus_psychrophilus_R15_uid177925	0.94809	0
archaea	Thermococcus_onnurineus_NA1_uid59043	0.94808	0
archaea	Methanothermus_fervidus_DSM_2088_uid60167	0.94784	0
archaea	Pyrococcus_furiosus_COM1_uid169620	0.94771	0
archaea	Pyrococcus_horikoshii_OT3_uid57753	0.9476	0
archaea	Fervidicoccus_fontis_Kam940_uid162201	0.94731	0
archaea	Methanocella_arvoryzae_MRE50_uid61623	0.94717	0
archaea	Pyrococcus_furiosus_DSM_3638_uid57873	0.947	0
archaea	Methanoregula_boonei_6A8_uid58815	0.94672	0
archaea	Thermococcus_4557_uid70841	0.94604	0
archaea	Staphylothermus_marinus_F1_uid58719	0.94582	0
archaea	Desulfurococcus_kamchatkensis_1221n_uid59133	0.9455	0
archaea	Candidatus_Korarchaeum_cryptofilum_OPF8_uid58601	0.94519	0
archaea	Vulcanisaeta_moutnovskia_768_28_uid63631	0.94515	0
archaea	Methanospirillum_hungatei_JF_1_uid58181	0.94497	0
archaea	Thermococcus_CL1_uid168259	0.94487	0
archaea	Archaeoglobus_sulfaticallidus_PM70_1_uid201033	0.94478	0
archaea	Methanosphaerula_palustris_E1_9c_uid59193	0.94471	0
archaea	Ignisphaera_aggregans_DSM_17230_uid51875	0.94409	0
archaea	Thermococcus_kodakarensis_KOD1_uid58225	0.94383	0
archaea	Archaeoglobus_profundus_DSM_5631_uid43493	0.94301	0
archaea	Methanoregula_formicicum_SMSP_uid184406	0.94287	0
archaea	Methanothermobacter_marburgensis_Marburg_uid51637	0.94236	0
archaea	Nanoarchaeum_equitans_Kin4_M_uid58009	0.94161	4.89e-256
archaea	Thermogladius_1633_uid167488	0.94144	0
archaea	Vulcanisaeta_distributa_DSM_14429_uid52827	0.94138	0
archaea	Candidatus_Nitrososphaera_gargensis_Ga9_2_uid176707	0.94131	0
archaea	Pyrobaculum_arsenaticum_DSM_13514_uid58409	0.94073	0
archaea	Staphylothermus_hellenicus_DSM_12710_uid45893	0.94036	0
archaea	Archaeoglobus_veneficus_SNP6_uid65269	0.94033	0
archaea	Methanoculleus_marisnigri_JR1_uid58561	0.94019	0
archaea	Thermofilum_pendens_Hrk_5_uid58563	0.93931	0
archaea	Pyrobaculum_islandicum_DSM_4184_uid58635	0.93922	0
archaea	Thermococcus_AM4_uid54735	0.93914	0
archaea	Desulfurococcus_mucosus_DSM_2162_uid62227	0.93876	0
archaea	Archaeoglobus_fulgidus_DSM_4304_uid57717	0.93875	0
archaea	Thermococcus_gammatolerans_EJ3_uid59389	0.9387	0
archaea	Thermoplasmatales_archaeon_BRNA1_uid195930	0.93858	0
archaea	Pyrobaculum_calidifontis_JCM_11548_uid58787	0.93721	0
archaea	Pyrococcus_yayanosii_CH1_uid68281	0.9369	0
archaea	Methanothermobacter_thermautotrophicus_Delta_H_uid57877	0.93687	0
archaea	Pyrobaculum_oguniense_TE7_uid84411	0.93667	0
archaea	Acidilobus_saccharovorans_345_15_uid51395	0.93641	0
archaea	Methanosaeta_concilii_GP6_uid66207	0.93568	0
archaea	Pyrobaculum_aerophilum_IM2_uid57727	0.93522	0
archaea	Methanoculleus_bourgensis_MS2_uid171377	0.93467	0
archaea	Thermoproteus_uzoniensis_768_20_uid65089	0.93074	0
archaea	Ignicoccus_hospitalis_KIN4_I_uid58365	0.9292	0
archaea	Thermoproteus_tenax_Kra_1_uid74443	0.92663	0
archaea	Pyrobaculum_neutrophilum_V24Sta_uid58421	0.92662	0
archaea	Pyrobaculum_1860_uid82379	0.9258	0
archaea	Methanosaeta_thermophila_PT_uid58469	0.92383	0
archaea	Pyrolobus_fumarii_1A_uid73415	0.91751	0
archaea	Aeropyrum_pernix_K1_uid57757	0.91667	0
archaea	Hyperthermus_butylicus_DSM_5456_uid57755	0.91663	0
archaea	Aeropyrum_camini_SY1___JCM_12091_uid222311	0.91584	0
archaea	Methanosaeta_harundinacea_6Ac_uid81199	0.91147	0
archaea	Natrinema_J7_uid171337	0.90786	0
archaea	Methanopyrus_kandleri_AV19_uid57883	0.89842	0
archaea	Cenarchaeum_symbiosum_A_uid61411	0.89625	0
bacteria	Staphylococcus_aureus_ST228_16035_uid193757	0.98443	0
bacteria	Staphylococcus_aureus_uid193758	0.98441	0
bacteria	Staphylococcus_aureus_ST228_10388_uid193754	0.9844	0
bacteria	Staphylococcus_aureus_ST228_15532_uid193756	0.98438	0
bacteria	Staphylococcus_aureus_uid193759	0.98437	0
bacteria	Staphylococcus_aureus_ST228_10497_uid193755	0.98436	0
bacteria	Staphylococcus_aureus_ST228_18412_uid193760	0.98426	0
bacteria	Staphylococcus_aureus_ST228_18583_uid193761	0.98426	0
bacteria	Staphylococcus_warneri_SG1_uid187059	0.97928	0
bacteria	Staphylococcus_aureus_MSHR1132_uid89393	0.97914	0
bacteria	Staphylococcus_aureus_SA40_uid221289	0.97899	0
bacteria	Lactobacillus_salivarius_CECT_5713_uid162005	0.97898	0
bacteria	Staphylococcus_pasteuri_SP1_uid226267	0.97898	0
bacteria	Staphylococcus_saprophyticus_ATCC_15305_uid58411	0.9788	0
bacteria	Staphylococcus_aureus_LGA251_uid159391	0.97872	0
bacteria	Staphylococcus_aureus_SA957_uid221288	0.97869	0
bacteria	Staphylococcus_aureus_ECT_R_2_uid159389	0.9786	0
bacteria	Staphylococcus_aureus_MSSA476_uid57841	0.97858	0
bacteria	Staphylococcus_aureus_HO_5096_0412_uid162163	0.97857	0
bacteria	Staphylococcus_carnosus_TM300_uid59401	0.97853	0
bacteria	Staphylococcus_aureus_M1_uid197263	0.97852	0
bacteria	Staphylococcus_aureus_11819_97_uid159981	0.97842	0
bacteria	Staphylococcus_aureus_N315_uid57837	0.97842	0
bacteria	Staphylococcus_aureus_M013_uid88065	0.97838	0
bacteria	Oceanobacillus_iheyensis_HTE831_uid57867	0.97812	0
bacteria	Staphylococcus_aureus_JKD6159_uid159691	0.97807	0
bacteria	Staphylococcus_aureus_USA300_FPR3757_uid58555	0.97803	0
bacteria	Staphylococcus_aureus_Mu3_uid58817	0.97792	0
bacteria	Staphylococcus_aureus_MW2_uid57903	0.97787	0
bacteria	Staphylococcus_aureus_RF122_uid57661	0.97778	0
bacteria	Staphylococcus_haemolyticus_JCSC1435_uid62919	0.97777	0
bacteria	Staphylococcus_aureus_55_2053_uid55909	0.97776	0
bacteria	alpha_proteobacterium_HIMB5_uid175779	0.97762	0
bacteria	Staphylococcus_lugdunensis_HKU09_01_uid46233	0.97762	0
bacteria	Staphylococcus_aureus_04_02981_uid161969	0.9776	0
bacteria	Staphylococcus_aureus_ST398_uid159247	0.9776	0
bacteria	Staphylococcus_aureus_JH9_uid58455	0.97757	0
bacteria	Staphylococcus_aureus_Mu50_uid57835	0.97755	0
bacteria	Staphylococcus_lugdunensis_N920143_uid162143	0.97755	0
bacteria	Staphylococcus_aureus_JH1_uid58457	0.97751	0
bacteria	Staphylococcus_aureus_VC40_uid88071	0.97745	0
bacteria	Staphylococcus_aureus_Bmb9393_uid210640	0.97737	0
bacteria	Staphylococcus_aureus_6850_uid217772	0.97731	0
bacteria	Fusobacterium_nucleatum_ATCC_25586_uid57885	0.97726	0
bacteria	Staphylococcus_aureus_ED98_uid41455	0.97721	0
bacteria	Staphylococcus_aureus_CC45_uid209174	0.97719	0
bacteria	Staphylococcus_aureus_TW20_uid159241	0.97717	0
bacteria	Staphylococcus_aureus_Newman_uid58839	0.97712	0
bacteria	Staphylococcus_aureus_T0131_uid159861	0.97709	0
bacteria	Staphylococcus_aureus_ED133_uid159689	0.97705	0
bacteria	Staphylococcus_aureus_USA300_TCH1516_uid58925	0.97694	0
bacteria	Staphylococcus_aureus_JKD6008_uid159855	0.9769	0
bacteria	Staphylococcus_aureus_Z172_uid225604	0.97685	0
bacteria	Staphylococcus_aureus_TCH60_uid159859	0.97678	0
bacteria	Staphylococcus_aureus_COL_uid57797	0.97676	0
bacteria	alpha_proteobacterium_HIMB59_uid175778	0.97668	0
bacteria	Clostridium_perfringens_13_uid57681	0.97651	0
bacteria	Staphylococcus_aureus_MRSA252_uid57839	0.97646	0
bacteria	Candidatus_Pelagibacter_ubique_HTCC1062_uid58401	0.97643	0
bacteria	Fusobacterium_3_1_36A2_uid55995	0.97642	0
bacteria	Lactobacillus_johnsonii_NCC_533_uid58029	0.97635	0
bacteria	Staphylococcus_pseudintermedius_HKU10_03_uid62125	0.97632	0
bacteria	Staphylococcus_aureus_NCTC_8325_uid57795	0.9761	0
bacteria	Campylobacter_jejuni_ICDCCJ07001_uid61249	0.97593	0
bacteria	Clostridium_difficile_CD196_uid41017	0.97589	0
bacteria	Macrococcus_caseolyticus_JCSC5402_uid59003	0.97583	0
bacteria	Staphylococcus_aureus_08BA02176_uid175257	0.97579	0
bacteria	Staphylococcus_aureus_CN1_uid217769	0.97577	0
bacteria	Staphylococcus_pseudintermedius_ED99_uid162109	0.97577	0
bacteria	Clostridium_perfringens_SM101_uid58117	0.97558	0
bacteria	Bacillus_thuringiensis_serovar_konkukian_97_27_uid58089	0.97532	0
bacteria	Bacillus_cereus_biovar_anthracis_CI_uid50615	0.97518	0
bacteria	Bacillus_weihenstephanensis_KBAB4_uid58315	0.97514	0
bacteria	Clostridium_difficile_R20291_uid40921	0.9751	0
bacteria	Finegoldia_magna_ATCC_29328_uid58867	0.975	0
bacteria	Bacillus_anthracis_Sterne_uid58091	0.97498	0
bacteria	Clostridium_perfringens_ATCC_13124_uid57901	0.97498	0
bacteria	Bacillus_cereus_E33L_uid58103	0.97492	0
bacteria	Lactobacillus_johnsonii_N6_2_uid229876	0.97475	0
bacteria	Lactobacillus_johnsonii_DPC_6026_uid162057	0.97471	0
bacteria	Francisella_TX077308_uid68321	0.97468	0
bacteria	Fusobacterium_4_8_uid205051	0.97466	0
bacteria	Staphylococcus_aureus_71193_uid162141	0.97463	0
bacteria	Staphylococcus_epidermidis_ATCC_12228_uid57861	0.97452	0
bacteria	Streptobacillus_moniliformis_DSM_12112_uid41863	0.97452	0
bacteria	Clostridium_tetani_E88_uid57683	0.97451	0
bacteria	Bacillus_anthracis__Ames_Ancestor__uid58083	0.97449	0
bacteria	Staphylococcus_epidermidis_RP62A_uid57663	0.97447	0
bacteria	Natranaerobius_thermophilus_JW_NM_WN_LF_uid59001	0.97441	0
bacteria	Arcobacter_nitrofigilis_DSM_7299_uid49001	0.97429	0
bacteria	Bacillus_anthracis_Ames_uid57909	0.97427	0
bacteria	Lactobacillus_johnsonii_FI9785_uid41735	0.97419	0
bacteria	Candidatus_Pelagibacter_IMCC9063_uid66305	0.97398	0
bacteria	Bacillus_thuringiensis_Al_Hakam_uid58795	0.97397	0
bacteria	Bacillus_toyonensis_BCT_7112_uid227218	0.97378	0
bacteria	Lactobacillus_gasseri_ATCC_33323_uid57687	0.97371	0
bacteria	Oenococcus_oeni_PSU_1_uid59417	0.97368	0
bacteria	Bacillus_thuringiensis_Bt407_uid177931	0.97366	0
bacteria	Bacillus_cereus_AH820_uid58751	0.97359	0
bacteria	Bacillus_thuringiensis_HD_789_uid173860	0.97359	0
bacteria	Bacillus_cereus_FRI_35_uid173403	0.97355	0
bacteria	Clostridium_acidurici_9a_uid176126	0.97355	0
bacteria	Francisella_philomiragia_ATCC_25017_uid59105	0.97354	0
bacteria	Clostridium_difficile_BI1_uid158363	0.97353	0
bacteria	Bacillus_cereus_F837_76_uid83611	0.97348	0
bacteria	Bacillus_cereus_Q1_uid58529	0.97347	0
bacteria	Bacillus_anthracis_H9401_uid162021	0.97342	0
bacteria	Halobacillus_halophilus_DSM_2266_uid162033	0.97342	0
bacteria	Bacillus_anthracis_A0248_uid59385	0.97332	0
bacteria	Mycoplasma_hyopneumoniae_7422_uid212968	0.9733	0
bacteria	Bacillus_cereus_AH187_uid58753	0.97328	0
bacteria	Campylobacter_coli_15_537360_uid226113	0.97328	0
bacteria	Bacillus_cereus_ATCC_14579_uid57975	0.97327	0
bacteria	Mycoplasma_hyopneumoniae_168_L_uid205052	0.97322	0
bacteria	Lactobacillus_sanfranciscensis_TMW_1_1304_uid72937	0.9732	0
bacteria	Clostridium_ljungdahlii_DSM_13528_uid50583	0.97316	0
bacteria	Bacillus_cereus_B4264_uid58757	0.97307	0
bacteria	Bacillus_amyloliquefaciens_plantarum_UCMB5036_uid190705	0.97306	0
bacteria	Bacillus_cereus_G9842_uid58759	0.97295	0
bacteria	Listeria_ivanovii_PAM_55_uid73473	0.97293	0
bacteria	Listeria_monocytogenes_serotype_4b_LL195_uid182103	0.97291	0
bacteria	Petrotoga_mobilis_SJ95_uid58747	0.9729	0
bacteria	Helicobacter_pylori_83_uid161153	0.97289	0
bacteria	Solibacillus_silvestris_StLB046_uid168516	0.97289	0
bacteria	Halobacteroides_halobius_DSM_5150_uid184862	0.97286	0
bacteria	Halothermothrix_orenii_H_168_uid58585	0.9728	0
bacteria	Bacillus_thuringiensis_serovar_IS5056_uid190186	0.97277	0
bacteria	Bacillus_anthracis_CDC_684_uid59303	0.97275	0
bacteria	Clostridium_beijerinckii_NCIMB_8052_uid58137	0.97275	0
bacteria	Bacillus_thuringiensis_serovar_chinensis_CT_43_uid158151	0.97274	0
bacteria	Campylobacter_coli_CVM_N29710_uid219322	0.97274	0
bacteria	Strawberry_lethal_yellows_phytoplasma__CPA__NZSb11_uid203392	0.97272	0
bacteria	Bacillus_cytotoxicus_NVH_391_98_uid58317	0.97269	0
bacteria	Bacillus_thuringiensis_HD_771_uid173374	0.97267	0
bacteria	Listeria_monocytogenes_Clip80459_uid59317	0.97265	0
bacteria	Spiroplasma_syrphidicola_EA_1_uid205054	0.97264	0
bacteria	Bacillus_thuringiensis_YBT_1518_uid229419	0.97262	0
bacteria	Mycoplasma_hyopneumoniae_232_uid58205	0.97262	0
bacteria	Bacillus_cereus_03BB102_uid59299	0.97258	0
bacteria	Bacillus_thuringiensis_MC28_uid176369	0.97258	0
bacteria	Francisella_novicida_U112_uid58499	0.97257	0
bacteria	Bacillus_cellulosilyticus_DSM_2522_uid43329	0.97255	0
bacteria	Listeria_monocytogenes_07PF0776_uid162185	0.97255	0
bacteria	Helicobacter_pylori_P12_uid59327	0.97254	0
bacteria	Halanaerobium_praevalens_DSM_2228_uid161959	0.97249	0
bacteria	Lactobacillus_acidophilus_La_14_uid201479	0.97245	0
bacteria	Campylobacter_jejuni_M1_uid159535	0.97243	0
bacteria	Mycoplasma_hyopneumoniae_168_uid162053	0.97242	0
bacteria	Carnobacterium_17_4_uid65789	0.97241	0
bacteria	Lactobacillus_buchneri_uid73657	0.97241	0
bacteria	Listeria_welshimeri_serovar_6b_SLCC5334_uid61605	0.97241	0
bacteria	Lactobacillus_helveticus_CNRZ32_uid212302	0.97238	0
bacteria	Clostridium_difficile_630_uid57679	0.97237	0
bacteria	Mycoplasma_mycoides_SC_PG1_uid58031	0.97232	0
bacteria	Bacillus_megaterium_DSM319_uid48371	0.97223	0
bacteria	Mycoplasma_hyorhinis_SK76_uid181997	0.97223	0
bacteria	Campylobacter_jejuni_4031_uid222817	0.9722	0
bacteria	Arcobacter_L_uid158135	0.97219	0
bacteria	Bacillus_thuringiensis_serovar_finitimus_YBT_020_uid158875	0.97217	0
bacteria	Bacillus_cereus_NC7401_uid82815	0.97214	0
bacteria	Bacillus_thuringiensis_BMB171_uid49135	0.97214	0
bacteria	Lactococcus_lactis_cremoris_KW2_uid219629	0.97214	0
bacteria	Lactobacillus_helveticus_DPC_4571_uid58761	0.97211	0
bacteria	Listeria_monocytogenes_J1_220_uid179735	0.97206	0
bacteria	Bacillus_subtilis_XF_1_uid189187	0.97197	0
bacteria	Bacillus_pseudofirmus_OF4_uid45847	0.97192	0
bacteria	Campylobacter_jejuni_81116_uid58771	0.97188	0
bacteria	Clostridium_botulinum_E3_Alaska_E43_uid59157	0.97188	0
bacteria	Listeria_monocytogenes_10403S_uid54461	0.97184	0
bacteria	Francisella_tularensis_TI0902_uid89373	0.97182	0
bacteria	Listeria_monocytogenes_EGD_e_uid61583	0.97182	0
bacteria	Bacillus_subtilis_BAB_1_uid195461	0.97177	0
bacteria	Francisella_tularensis_holarctica_LVS_uid58595	0.97177	0
bacteria	Pediococcus_pentosaceus_ATCC_25745_uid57981	0.97177	0
bacteria	Bacillus_pumilus_SAFR_032_uid59017	0.97173	0
bacteria	Mycoplasma_agalactiae_uid46679	0.97169	0
bacteria	Bacillus_amyloliquefaciens_plantarum_UCMB5113_uid215236	0.97168	0
bacteria	Lactobacillus_helveticus_H10_uid162017	0.97168	0
bacteria	Listeria_monocytogenes_J1816_uid179734	0.97165	0
bacteria	Acetohalobium_arabaticum_DSM_5501_uid51423	0.97155	0
bacteria	Clostridium_autoethanogenum_DSM_10061_uid225029	0.97155	0
bacteria	Clostridium_saccharoperbutylacetonicum_ATCC_27021_uid189747	0.97154	0
bacteria	Listeria_seeligeri_serovar_1_2b_SLCC3954_uid46215	0.97153	0
bacteria	Helicobacter_pylori_UM037_uid203027	0.97152	0
bacteria	Listeria_monocytogenes_SLCC7179_uid175107	0.97151	0
bacteria	Francisella_cf__novicida_3523_uid162107	0.9715	0
bacteria	Helicobacter_pylori_uid159983	0.97149	0
bacteria	Lactobacillus_buchneri_NRRL_B_30929_uid66205	0.97148	0
bacteria	Campylobacter_jejuni_S3_uid159533	0.97147	0
bacteria	Listeria_monocytogenes_J0161_uid54459	0.97146	0
bacteria	Listeria_monocytogenes_SLCC5850_uid175110	0.97146	0
bacteria	Bacillus_thuringiensis_serovar_kurstaki_HD73_uid189188	0.97145	0
bacteria	Listeria_monocytogenes_SLCC2376_uid175111	0.97145	0
bacteria	Bacillus_subtilis_168_uid57675	0.97144	0
bacteria	Listeria_monocytogenes_Finland_1998_uid54443	0.97144	0
bacteria	Lactococcus_lactis_cremoris_UC509_9_uid179384	0.97142	0
bacteria	Listeria_monocytogenes_FSL_R2_561_uid54441	0.97142	0
bacteria	Listeria_monocytogenes_serotype_1_2c_SLCC2372_uid174872	0.97142	0
bacteria	Arcobacter_butzleri_RM4018_uid58557	0.9714	0
bacteria	Listeria_monocytogenes_EGD_uid223288	0.97139	0
bacteria	Campylobacter_jejuni_81_176_uid58503	0.97138	0
bacteria	Bacillus_subtilis_QB928_uid173926	0.97137	0
bacteria	Mycoplasma_hyopneumoniae_7448_uid58039	0.97137	0
bacteria	Clostridium_botulinum_F_Langeland_uid58929	0.97133	0
bacteria	Helicobacter_pylori_G27_uid59305	0.97133	0
bacteria	Francisella_tularensis_holarctica_FTNF002_00_uid58999	0.97132	0
bacteria	Bacillus_subtilis_6051_HGW_uid193706	0.9713	0
bacteria	Francisella_tularensis_mediasiatica_FSC147_uid58939	0.9713	0
bacteria	Bacillus_clausii_KSM_K16_uid58237	0.97129	0
bacteria	Campylobacter_jejuni_RM1221_uid57899	0.97127	0
bacteria	Helicobacter_pylori_26695_uid57787	0.97125	0
bacteria	Listeria_monocytogenes_08_5923_uid43727	0.97125	0
bacteria	Listeria_monocytogenes_L312_uid175768	0.97124	0
bacteria	Mycoplasma_mobile_163K_uid58077	0.97122	0
bacteria	Tetragenococcus_halophilus_uid74441	0.97121	0
bacteria	Clostridium_novyi_NT_uid58643	0.9712	0
bacteria	Listeria_monocytogenes_SLCC2378_uid175105	0.9712	0
bacteria	Lactococcus_lactis_KF147_uid42831	0.97119	0
bacteria	Bacillus_amyloliquefaciens_plantarum_UCMB5033_uid215237	0.97116	0
bacteria	Spiroplasma_chrysopicola_DF_1_uid205053	0.97114	0
bacteria	Pediococcus_pentosaceus_SL4_uid227215	0.97113	0
bacteria	Lactobacillus_crispatus_ST1_uid48359	0.97102	0
bacteria	Listeria_innocua_Clip11262_uid61567	0.97101	0
bacteria	Francisella_tularensis_holarctica_FSC200_uid54341	0.971	0
bacteria	Acholeplasma_palmae_J233_uid222824	0.97099	0
bacteria	Helicobacter_pylori_OK310_uid193716	0.97095	0
bacteria	Clostridium_botulinum_BKT015925_uid66203	0.97093	0
bacteria	Listeria_monocytogenes_ATCC_19117_uid175109	0.97091	0
bacteria	Bacillus_subtilis_BSP1_uid184010	0.97088	0
bacteria	Clostridium_botulinum_A3_Loch_Maree_uid59149	0.97088	0
bacteria	Mycoplasma_mycoides_SC_Gladysdale_uid197153	0.97087	0
bacteria	Listeria_monocytogenes_serotype_4b_F2365_uid57689	0.97083	0
bacteria	Listeria_monocytogenes_SLCC2479_uid175108	0.97081	0
bacteria	Bacillus_subtilis_spizizenii_W23_uid51879	0.97079	0
bacteria	Mycoplasma_hyopneumoniae_J_uid58059	0.97079	0
bacteria	Campylobacter_coli_76339_uid217050	0.97076	0
bacteria	Clostridium_botulinum_F_230613_uid159513	0.97076	0
bacteria	Campylobacter_03_427_uid226993	0.97075	0
bacteria	Campylobacter_jejuni_IA3902_uid159531	0.97075	0
bacteria	Listeria_monocytogenes_serotype_4a_L99_uid161953	0.97073	0
bacteria	Listeria_monocytogenes_uid43671	0.97073	0
bacteria	Carnobacterium_WN1359_uid225603	0.9707	0
bacteria	Brachyspira_pilosicoli_95_1000_uid50609	0.97069	0
bacteria	Helicobacter_pylori_F57_uid161143	0.97069	0
bacteria	Campylobacter_jejuni_NCTC_11168_BN148_uid174152	0.97068	0
bacteria	Acholeplasma_brassicae_uid222823	0.97066	0
bacteria	Campylobacter_jejuni_00_2425_uid219359	0.97066	0
bacteria	Clostridium_tetani_12124569_uid227214	0.97066	0
bacteria	Listeria_monocytogenes_serotype_1_2b_SLCC2755_uid52455	0.97063	0
bacteria	Arcobacter_butzleri_ED_1_uid158699	0.97056	0
bacteria	Bacillus_licheniformis_9945A_uid207072	0.97055	0
bacteria	Campylobacter_jejuni_PT14_uid176499	0.97055	0
bacteria	Helicobacter_pylori_OK113_uid193715	0.97054	0
bacteria	Halanaerobium_hydrogeniformans_uid60191	0.97053	0
bacteria	Mycoplasma_agalactiae_PG2_uid61619	0.97052	0
bacteria	Alkaliphilus_oremlandii_OhILAs_uid58495	0.97051	0
bacteria	Bacillus_amyloliquefaciens_FZB42_uid58271	0.97051	0
bacteria	Campylobacter_jejuni_NCTC_11168___ATCC_700819_uid57587	0.97049	0
bacteria	Lactococcus_lactis_cremoris_NZ9000_uid167481	0.97047	0
bacteria	Bacillus_cereus_ATCC_10987_uid57673	0.97046	0
bacteria	Helicobacter_pylori_Gambia94_24_uid159493	0.97046	0
bacteria	Bacillus_licheniformis_ATCC_14580_uid58097	0.97045	0
bacteria	Listeria_monocytogenes_SLCC2540_uid175106	0.97044	0
bacteria	Clostridium_botulinum_B1_Okra_uid59147	0.97042	0
bacteria	Mycoplasma_hyorhinis_MCLD_uid162087	0.97042	0
bacteria	Helicobacter_pylori_51_uid161925	0.97041	0
bacteria	Francisella_tularensis_WY96_3418_uid58811	0.97038	0
bacteria	Mycoplasma_mycoides_capri_LC_95010_uid66189	0.97038	0
bacteria	Acholeplasma_laidlawii_PG_8A_uid58901	0.97037	0
bacteria	Lactobacillus_amylovorus_GRL1118_uid160233	0.97035	0
bacteria	Francisella_tularensis_holarctica_OSU18_uid58687	0.97034	0
bacteria	Campylobacter_jejuni_00_2426_uid219324	0.97032	0
bacteria	Helicobacter_pylori_BM012A_uid229744	0.97032	0
bacteria	Clostridium_acetobutylicum_ATCC_824_uid57677	0.97031	0
bacteria	Helicobacter_pylori_Sat464_uid159467	0.97031	0
bacteria	Helicobacter_pylori_PeCan4_uid53539	0.97028	0
bacteria	Leuconostoc_mesenteroides_J18_uid84337	0.97028	0
bacteria	Bacillus_megaterium_QM_B1551_uid15862	0.97027	0
bacteria	Listeria_monocytogenes_serotype_7_SLCC2482_uid174871	0.97024	0
bacteria	Helicobacter_pylori_J99_uid57789	0.97023	0
bacteria	Bacillus_subtilis_BSn5_uid62463	0.9702	0
bacteria	Lactobacillus_acidophilus_NCFM_uid57685	0.97014	0
bacteria	Helicobacter_pylori_SNT49_uid159615	0.97013	0
bacteria	Bacillus_atrophaeus_1942_uid59887	0.97011	0
bacteria	Lactobacillus_acidophilus_30SC_uid63605	0.97009	0
bacteria	Spiroplasma_apis_B31_uid230613	0.97009	0
bacteria	Mycoplasma_penetrans_HF_2_uid57729	0.97008	0
bacteria	Francisella_tularensis_SCHU_S4_uid57589	0.97002	0
bacteria	Helicobacter_pylori_908_uid159985	0.97001	0
bacteria	Bacillus_amyloliquefaciens_plantarum_CAU_B946_uid84215	0.97	0
bacteria	Helicobacter_pylori_2018_uid161159	0.96998	0
bacteria	Arcobacter_butzleri_7h1h_uid200766	0.96997	0
bacteria	Clostridium_botulinum_B_Eklund_17B_uid59159	0.96996	0
bacteria	Francisella_tularensis_TIGB03_uid89379	0.96996	0
bacteria	Helicobacter_pylori_F16_uid161145	0.96996	0
bacteria	Clostridium_acetobutylicum_EA_2018_uid159515	0.96995	0
bacteria	Helicobacter_cetorum_MIT_99_5656_uid162215	0.96995	0
bacteria	Clostridium_acetobutylicum_DSM_1731_uid68293	0.96994	0
bacteria	Helicobacter_pylori_Rif2_uid178203	0.96994	0
bacteria	Mycoplasma_cynos_C142_uid184824	0.96993	0
bacteria	Enterococcus_faecalis_OG1RF_uid54927	0.96992	0
bacteria	Clostridium_botulinum_A_Hall_uid58931	0.96991	0
bacteria	Listeria_monocytogenes_HCC23_uid59203	0.96987	0
bacteria	Helicobacter_pylori_F32_uid161139	0.96986	0
bacteria	Enterococcus_casseliflavus_EC20_uid55693	0.96985	0
bacteria	Listeria_monocytogenes_M7_uid162131	0.96985	0
bacteria	Spiroplasma_taiwanense_CT_1_uid212975	0.96985	0
bacteria	Helicobacter_pylori_UM299_uid203026	0.96984	0
bacteria	Bacillus_megaterium_WSH_002_uid159841	0.96981	0
bacteria	Helicobacter_pylori_UM298_uid213226	0.96981	0
bacteria	Clostridium_botulinum_H04402_065_uid162091	0.96979	0
bacteria	Enterococcus_faecalis_62_uid159663	0.96974	0
bacteria	Francisella_noatunensis_orientalis_Toba_04_uid164779	0.96965	0
bacteria	Lactococcus_lactis_cremoris_SK11_uid57983	0.96965	0
bacteria	Francisella_tularensis_FSC198_uid58693	0.96964	0
bacteria	Brachyspira_pilosicoli_WesB_uid175256	0.96962	0
bacteria	Helicobacter_pylori_Aklavik86_uid182202	0.96961	0
bacteria	Lactobacillus_salivarius_UCC118_uid58233	0.96959	0
bacteria	Bacillus_licheniformis_DSM_13___ATCC_14580_uid58199	0.96958	0
bacteria	Helicobacter_pylori_Cuz20_uid159987	0.96956	0
bacteria	Pediococcus_claussenii_ATCC_BAA_344_uid81103	0.96954	0
bacteria	Lactococcus_lactis_cremoris_MG1363_uid58837	0.96951	0
bacteria	Lactococcus_lactis_CV56_uid160253	0.96949	0
bacteria	Leuconostoc_mesenteroides_ATCC_8293_uid57919	0.96943	0
bacteria	Francisella_cf__novicida_Fx1_uid162105	0.96942	0
bacteria	Helicobacter_pylori_26695_uid178201	0.96941	0
bacteria	Lactococcus_lactis_Il1403_uid57671	0.9694	0
bacteria	Campylobacter_jejuni_00_2544_uid219326	0.96939	0
bacteria	Alkaliphilus_metalliredigens_QYMF_uid58171	0.96938	0
bacteria	Lysinibacillus_sphaericus_C3_41_uid58945	0.96938	0
bacteria	Mycoplasma_hyorhinis_HUB_1_uid51695	0.96937	0
bacteria	Streptococcus_agalactiae_NEM316_uid61585	0.96937	0
bacteria	Lactococcus_lactis_IO_1_uid192185	0.96936	0
bacteria	Bacillus_1NLA3E_uid81841	0.96935	0
bacteria	Lactobacillus_reuteri_TD1_uid213089	0.96935	0
bacteria	Helicobacter_pylori_Rif1_uid178202	0.96934	0
bacteria	Helicobacter_pylori_F30_uid159991	0.96932	0
bacteria	Lactobacillus_kefiranofaciens_ZW3_uid67985	0.96929	0
bacteria	Campylobacter_jejuni_00_2538_uid219325	0.96928	0
bacteria	Streptococcus_salivarius_JIM8777_uid162145	0.96927	0
bacteria	Lactobacillus_reuteri_DSM_20016_uid58471	0.96926	0
bacteria	Enterococcus_7L76_uid197170	0.96925	0
bacteria	Leptotrichia_buccalis_C_1013_b_uid59211	0.96923	0
bacteria	Mycoplasma_hyorhinis_GDL_1_uid87003	0.96922	0
bacteria	Clostridium_botulinum_A_ATCC_3502_uid61579	0.96915	0
bacteria	Helicobacter_acinonychis_Sheeba_uid58685	0.96915	0
bacteria	Brachyspira_pilosicoli_B2904_uid175255	0.96912	0
bacteria	Helicobacter_pylori_Shi112_uid162207	0.96912	0
bacteria	Bacillus_amyloliquefaciens_DSM_7_uid53535	0.96911	0
bacteria	Bacillus_amyloliquefaciens_plantarum_NAU_B3_uid222816	0.96911	0
bacteria	Anaerococcus_prevotii_DSM_20548_uid59219	0.96909	0
bacteria	Flexistipes_sinusarabici_DSM_4947_uid68147	0.96906	0
bacteria	Helicobacter_pylori_Puno120_uid159611	0.96905	0
bacteria	Bacillus_halodurans_C_125_uid57791	0.96904	0
bacteria	Helicobacter_pylori_2017_uid161151	0.969	0
bacteria	Enterococcus_faecalis_Symbioflor_1_uid183342	0.96898	0
bacteria	Enterococcus_hirae_ATCC_9790_uid70619	0.96898	0
bacteria	Filifactor_alocis_ATCC_35896_uid46625	0.96898	0
bacteria	Francisella_noatunensis_orientalis_LADL_07_285A_uid231515	0.96898	0
bacteria	Helicobacter_cetorum_MIT_00_7128_uid162217	0.96898	0
bacteria	Streptococcus_salivarius_CCHSS3_uid70481	0.96898	0
bacteria	Bacillus_amyloliquefaciens_plantarum_YAU_B9601_Y2_uid159001	0.96897	0
bacteria	Helicobacter_pylori_SouthAfrica7_uid159989	0.96895	0
bacteria	Mycoplasma_pulmonis_UAB_CTIP_uid61569	0.96895	0
bacteria	Lactobacillus_reuteri_JCM_1112_uid58875	0.96891	0
bacteria	Helicobacter_pylori_UM032_uid203025	0.96888	0
bacteria	Lactococcus_lactis_cremoris_A76_uid160937	0.96887	0
bacteria	Helicobacter_pylori_India7_uid161149	0.96886	0
bacteria	Clostridium_pasteurianum_BC1_uid201478	0.96885	0
bacteria	Bacillus_amyloliquefaciens_LFB112_uid232246	0.96881	0
bacteria	Helicobacter_pylori_SJM180_uid53541	0.96881	0
bacteria	Bacillus_subtilis_PY79_uid229877	0.9688	0
bacteria	Clostridium_botulinum_A_ATCC_19397_uid58927	0.9688	0
bacteria	Helicobacter_pylori_BM012S_uid229881	0.9688	0
bacteria	Helicobacter_pylori_PeCan18_uid162211	0.96878	0
bacteria	Enterococcus_faecalis_D32_uid171261	0.96877	0
bacteria	Bacillus_subtilis_RO_NN_1_uid158879	0.96872	0
bacteria	Mycoplasma_leachii_PG50_uid60849	0.96872	0
bacteria	Aerococcus_urinae_ACS_120_V_Col10a_uid64757	0.96866	0
bacteria	Helicobacter_pylori_HPAG1_uid58517	0.96863	0
bacteria	Helicobacter_pylori_Puno135_uid161157	0.96862	0
bacteria	Melissococcus_plutonius_ATCC_35311_uid66803	0.96862	0
bacteria	Lactobacillus_reuteri_I5007_uid208677	0.96857	0
bacteria	Helicobacter_pylori_ELS37_uid158157	0.96855	0
bacteria	Lactobacillus_amylovorus_GRL_1112_uid61179	0.96855	0
bacteria	Helicobacter_pylori_Aklavik117_uid182201	0.96854	0
bacteria	Streptococcus_salivarius_57_I_uid162151	0.96853	0
bacteria	Campylobacter_fetus_82_40_uid58545	0.96852	0
bacteria	Flavobacteriales_bacterium_HTCC2170_uid51877	0.9685	0
bacteria	Croceibacter_atlanticus_HTCC2559_uid49661	0.96849	0
bacteria	Helicobacter_pylori_UM066_uid203028	0.96849	0
bacteria	Onion_yellows_phytoplasma_OY_M_uid58015	0.96847	0
bacteria	Clostridium_saccharobutylicum_DSM_13864_uid223284	0.96845	0
bacteria	Streptococcus_gordonii_Challis_substr__CH1_uid57667	0.96845	0
bacteria	Bacillus_amyloliquefaciens_plantarum_AS43_3_uid183682	0.96838	0
bacteria	Campylobacter_lari_RM2100_uid58115	0.96835	0
bacteria	Clostridium_kluyveri_NBRC_12016_uid59369	0.96833	0
bacteria	Lactobacillus_helveticus_R0052_uid174439	0.9683	0
bacteria	Enterococcus_mundtii_QU_25_uid229420	0.96826	0
bacteria	Lactobacillus_plantarum_16_uid209042	0.9682	0
bacteria	Streptococcus_agalactiae_ILRI112_uid208675	0.96818	0
bacteria	Helicobacter_pylori_35A_uid49903	0.96815	0
bacteria	Mycoplasma_hyorhinis_DBS_1050_uid228933	0.96809	0
bacteria	Helicobacter_pylori_Lithuania75_uid159491	0.96807	0
bacteria	Amphibacillus_xylanus_NBRC_15112_uid176453	0.96806	0
bacteria	Clostridium_botulinum_Ba4_657_uid59173	0.96806	0
bacteria	Lactobacillus_plantarum_JDM1_uid59361	0.96806	0
bacteria	Lactococcus_lactis_KLDS_4_0325_uid225028	0.96806	0
bacteria	Weissella_koreensis_KACC_15510_uid68837	0.96804	0
bacteria	Helicobacter_pylori_Shi417_uid162205	0.96798	0
bacteria	Bacillus_JS_uid162189	0.96797	0
bacteria	Bacillus_coagulans_36D1_uid54335	0.96794	0
bacteria	Helicobacter_pylori_SouthAfrica20_uid216150	0.96792	0
bacteria	Lacinutrix_5H_3_7_4_uid68067	0.96792	0
bacteria	Thermoanaerobacterium_thermosaccharolyticum_M0795_uid184821	0.96791	0
bacteria	Streptococcus_agalactiae_SA20_06_uid178722	0.9679	0
bacteria	Francisella_tularensis_NE061598_uid161973	0.96788	0
bacteria	Leuconostoc_gasicomitatum_LMG_18811_uid50385	0.96785	0
bacteria	Candidatus_Phytoplasma_australiense_uid61641	0.96783	0
bacteria	Sulfurospirillum_barnesii_SES_3_uid168117	0.96781	0
bacteria	Melissococcus_plutonius_DAT561_uid89371	0.96779	0
bacteria	Leuconostoc_carnosum_JB16_uid176371	0.96777	0
bacteria	Enterococcus_faecium_Aus0004_uid87025	0.96772	0
bacteria	Lactobacillus_sakei_23K_uid58281	0.9677	0
bacteria	Leuconostoc_citreum_KM20_uid58481	0.96765	0
bacteria	Sulfurihydrogenibium_YO3AOP1_uid58855	0.96764	0
bacteria	Helicobacter_pylori_B8_uid49873	0.9676	0
bacteria	Francisella_tularensis_holarctica_F92_uid181998	0.96758	0
bacteria	Streptococcus_pasteurianus_ATCC_43144_uid68019	0.96758	0
bacteria	Bacillus_amyloliquefaciens_IT_45_uid181617	0.96756	0
bacteria	Clostridium_lentocellum_DSM_5427_uid49117	0.96753	0
bacteria	Helicobacter_cinaedi_ATCC_BAA_847_uid193765	0.96753	0
bacteria	Streptococcus_dysgalactiae_equisimilis_RE378_uid176684	0.96753	0
bacteria	Enterococcus_faecium_Aus0085_uid214432	0.96751	0
bacteria	Leuconostoc_C2_uid68743	0.96749	0
bacteria	Clostridium_botulinum_A2_Kyoto_uid59229	0.96746	0
bacteria	Clostridium_cellulovorans_743B_uid51503	0.96746	0
bacteria	Mycoplasma_conjunctivae_uid59325	0.96745	0
bacteria	Streptococcus_uberis_0140J_uid57959	0.96744	0
bacteria	Streptococcus_agalactiae_2_22_uid202215	0.96742	0
bacteria	Bacillus_subtilis_spizizenii_TU_B_10_uid73967	0.96737	0
bacteria	Leuconostoc_gelidum_JB7_uid175682	0.96737	0
bacteria	Helicobacter_pylori_XZ274_uid165869	0.96734	0
bacteria	Helicobacter_pylori_HUP_B14_uid162213	0.96733	0
bacteria	Enterococcus_faecium_NRRL_B_2354_uid188477	0.96731	0
bacteria	Streptococcus_agalactiae_A909_uid57935	0.96729	0
bacteria	Campylobacter_jejuni_doylei_269_97_uid58671	0.96724	0
bacteria	Aequorivita_sublithincola_DSM_14238_uid168181	0.96723	0
bacteria	Enterococcus_faecalis_V583_uid57669	0.96722	0
bacteria	Mycoplasma_pneumoniae_FH_uid162027	0.96722	0
bacteria	Streptococcus_agalactiae_09mas018883_uid208674	0.96722	0
bacteria	Clostridium_BNL1100_uid84307	0.96717	0
bacteria	Erysipelothrix_rhusiopathiae_Fujisawa_uid68021	0.96715	0
bacteria	Streptococcus_agalactiae_GD201008_001_uid175780	0.96713	0
bacteria	Wolbachia_endosymbiont_of_Drosophila_simulans_wHa_uid198768	0.96713	0
bacteria	Helicobacter_pylori_B38_uid59415	0.96712	0
bacteria	Brachyspira_murdochii_DSM_12563_uid48819	0.96711	0
bacteria	Lactobacillus_plantarum_WCFS1_uid62911	0.96703	0
bacteria	Streptococcus_pneumoniae_INV104_uid162039	0.96703	0
bacteria	Streptococcus_mutans_LJ23_uid162197	0.96702	0
bacteria	Clostridium_cellulolyticum_H10_uid58709	0.96699	0
bacteria	Thermosipho_melanesiensis_BI429_uid58683	0.96699	0
bacteria	Wolbachia_endosymbiont_of_Onchocerca_ochengi_uid171829	0.96699	0
bacteria	Helicobacter_pylori_Shi169_uid162209	0.96696	0
bacteria	Bacillus_selenitireducens_MLS10_uid49513	0.96695	0
bacteria	Bacillus_subtilis_natto_BEST195_uid183001	0.96692	0
bacteria	Streptococcus_gallolyticus_UCN34_uid46061	0.96691	0
bacteria	Thermoanaerobacterium_thermosaccharolyticum_DSM_571_uid51639	0.96688	0
bacteria	Campylobacter_hominis_ATCC_BAA_381_uid58981	0.96687	0
bacteria	Marivirga_tractuosa_DSM_4126_uid60837	0.96685	0
bacteria	Helicobacter_pylori_v225d_uid159639	0.96682	0
bacteria	Bacillus_infantis_NRRL_B_14911_uid222804	0.96674	0
bacteria	Streptococcus_pneumoniae_ATCC_700669_uid59287	0.96673	0
bacteria	Streptococcus_equi_4047_uid59259	0.96666	0
bacteria	Calditerrivibrio_nitroreducens_DSM_19672_uid60821	0.96663	0
bacteria	Streptococcus_parasanguinis_ATCC_15912_uid49313	0.96663	0
bacteria	Streptococcus_sanguinis_SK36_uid58381	0.96663	0
bacteria	Streptococcus_intermedius_C270_uid217999	0.96662	0
bacteria	Bacillus_amyloliquefaciens_TA208_uid158701	0.96661	0
bacteria	Rickettsia_prowazekii_Madrid_E_uid61565	0.96661	0
bacteria	Streptococcus_gallolyticus_ATCC_BAA_2069_uid63617	0.96659	0
bacteria	Mycoplasma_bovis_PG45_uid60859	0.96658	0
bacteria	Rickettsia_prowazekii_GvV257_uid158051	0.96655	0
bacteria	Streptococcus_anginosus_C238_uid218004	0.96655	0
bacteria	Streptococcus_intermedius_JTH08_uid168614	0.96655	0
bacteria	Helicobacter_pylori_Shi470_uid59165	0.96652	0
bacteria	Marinitoga_piezophila_KA3_uid81629	0.9665	0
bacteria	Clostridium_phytofermentans_ISDg_uid58519	0.96648	0
bacteria	Marinomonas_MWYL1_uid58715	0.96643	0
bacteria	Thermosipho_africanus_TCF52B_uid59095	0.96643	0
bacteria	Leuconostoc_kimchii_IMSNU_11154_uid48589	0.96642	0
bacteria	Enterococcus_faecium_DO_uid55353	0.96641	0
bacteria	Campylobacter_concisus_13826_uid58667	0.96638	0
bacteria	Sebaldella_termitidis_ATCC_33386_uid41865	0.96638	0
bacteria	Rickettsia_prowazekii_RpGvF24_uid158065	0.96637	0
bacteria	Streptococcus_intermedius_B196_uid218000	0.96633	0
bacteria	Acetobacterium_woodii_DSM_1030_uid88073	0.96632	0
bacteria	Lactococcus_garvieae_ATCC_49156_uid73413	0.96629	0
bacteria	Marinomonas_posidonica_IVIA_Po_181_uid67323	0.96627	0
bacteria	Streptococcus_parauberis_KCTC_11537_uid67355	0.96627	0
bacteria	Lactococcus_garvieae_Lg2_uid161935	0.96625	0
bacteria	Streptococcus_agalactiae_2603V_R_uid57943	0.96624	0
bacteria	Brachyspira_pilosicoli_P43_6_78_uid184077	0.96619	0
bacteria	Streptococcus_dysgalactiae_equisimilis_ATCC_12394_uid161979	0.96615	0
bacteria	Streptococcus_pneumoniae_SPN034156_uid197185	0.96611	0
bacteria	Mycoplasma_capricolum_ATCC_27343_uid58525	0.96609	0
bacteria	Polaribacter_MED152_uid54207	0.96609	0
bacteria	Borrelia_afzelii_HLJ01_uid177930	0.96607	0
bacteria	Rickettsia_prowazekii_BuV67_CWPP_uid158063	0.96605	0
bacteria	Thermoanaerobacter_mathranii_A3_uid49481	0.96603	0
bacteria	Fervidobacterium_nodosum_Rt17_B1_uid58625	0.966	0
bacteria	Lactobacillus_reuteri_SD2112_uid55357	0.966	0
bacteria	Geobacillus_WCH70_uid59045	0.96595	0
bacteria	Streptococcus_pneumoniae_R6_uid57859	0.96594	0
bacteria	Borrelia_burgdorferi_ZS7_uid59429	0.9659	0
bacteria	Mycoplasma_leachii_99_014_6_uid162031	0.9659	0
bacteria	Brachyspira_hyodysenteriae_WA1_uid59291	0.96589	0
bacteria	Spirochaeta_Buddy_uid63633	0.96588	0
bacteria	Sphaerochaeta_pleomorpha_Grapes_uid82365	0.96583	0
bacteria	Streptococcus_constellatus_pharyngis_C1050_uid218002	0.96583	0
bacteria	Streptococcus_mutans_GS_5_uid169223	0.96583	0
bacteria	Streptococcus_parasanguinis_FW213_uid163997	0.9658	0
bacteria	Streptococcus_constellatus_pharyngis_C818_uid218001	0.96578	0
bacteria	candidate_division_WWE3_bacterium_RAAC2_WWE3_1_uid230713	0.96577	0
bacteria	Dictyoglomus_thermophilum_H_6_12_uid59439	0.96577	0
bacteria	Rickettsia_prowazekii_Chernikova_uid158053	0.96577	0
bacteria	Streptococcus_constellatus_pharyngis_C232_uid217998	0.96576	0
bacteria	Thermoanaerobacterium_xylanolyticum_LX_11_uid63163	0.96572	0
bacteria	Streptococcus_gallolyticus_ATCC_43143_uid162103	0.9657	0
bacteria	Fervidobacterium_pennivorans_DSM_9078_uid78143	0.96569	0
bacteria	Rickettsia_prowazekii_Katsinyian_uid158055	0.96569	0
bacteria	Sulfurihydrogenibium_azorense_Az_Fu1_uid58121	0.96568	0
bacteria	Streptococcus_suis_SC84_uid59323	0.96562	0
bacteria	Listeria_monocytogenes_N53_1_uid193767	0.96557	0
bacteria	Exiguobacterium_AT1b_uid59093	0.96556	0
bacteria	Cellulophaga_lytica_DSM_7489_uid63401	0.96555	0
bacteria	Streptococcus_suis_BM407_uid59321	0.96555	0
bacteria	Tepidanaerobacter_Re1_uid66873	0.96551	0
bacteria	Gramella_forsetii_KT0803_uid58881	0.9655	0
bacteria	Streptococcus_pyogenes_M1_476_uid193766	0.9655	0
bacteria	Streptococcus_pneumoniae_OXC141_uid162037	0.96549	0
bacteria	Streptococcus_pneumoniae_SPN994039_uid197188	0.96549	0
bacteria	Helicobacter_cinaedi_PAGU611_uid162219	0.96547	0
bacteria	Thermotoga_lettingae_TMO_uid58419	0.96547	0
bacteria	Streptococcus_pneumoniae_SPN994038_uid197187	0.96545	0
bacteria	Mycoplasma_bovis_Hubei_1_uid68691	0.96544	0
bacteria	Rickettsia_peacockii_Rustic_uid59301	0.96543	0
bacteria	Streptococcus_equi_zooepidemicus_uid59261	0.96539	0
bacteria	Rickettsia_prowazekii_Dachau_uid158057	0.96534	0
bacteria	Streptococcus_oligofermentans_AS_1_3089_uid201429	0.96529	0
bacteria	Deferribacter_desulfuricans_SSM1_uid46653	0.96528	0
bacteria	Streptococcus_pneumoniae_SPN034183_uid197186	0.96527	0
bacteria	Paenibacillus_Y412MC10_uid41127	0.96522	0
bacteria	Streptococcus_iniae_SF1_uid206041	0.96522	0
bacteria	Flavobacterium_indicum_GPTSA100_9_uid157999	0.96521	0
bacteria	Psychroflexus_torquis_ATCC_700755_uid54205	0.96517	0
bacteria	Borrelia_burgdorferi_CA382_uid214794	0.96514	0
bacteria	Borrelia_afzelii_PKo_uid58653	0.9651	0
bacteria	Streptococcus_suis_P1_7_uid32235	0.96509	0
bacteria	Butyrivibrio_proteoclasticus_B316_uid51489	0.965	0
bacteria	Dictyoglomus_turgidum_DSM_6724_uid59177	0.96498	0
bacteria	Anoxybacillus_flavithermus_WK1_uid59135	0.96496	0
bacteria	Clostridium_kluyveri_DSM_555_uid58885	0.96496	0
bacteria	Flavobacterium_psychrophilum_JIP02_86_uid61627	0.96496	0
bacteria	Krokinobacter_4H_3_7_5_uid66593	0.96496	0
bacteria	Streptococcus_agalactiae_ILRI005_uid208676	0.96494	0
bacteria	Streptococcus_oralis_Uo5_uid65449	0.96493	0
bacteria	Paenibacillus_JDR_2_uid59021	0.96492	0
bacteria	Nautilia_profundicola_AmH_uid59345	0.9649	0
bacteria	Lawsonia_intracellularis_PHE_MN1_00_uid61575	0.96489	0
bacteria	Caldicellulosiruptor_hydrothermalis_108_uid60157	0.96487	0
bacteria	Streptococcus_pneumoniae_A026_uid226114	0.96486	0
bacteria	Cellulophaga_algicola_DSM_14237_uid62159	0.96485	0
bacteria	Lactobacillus_plantarum_ST_III_uid53537	0.9647	0
bacteria	Lactobacillus_brevis_ATCC_367_uid57989	0.96469	0
bacteria	Streptococcus_anginosus_C1051_uid218003	0.96468	0
bacteria	Streptococcus_mutans_UA159_uid57947	0.96467	0
bacteria	Geobacillus_thermoglucosidasius_C56_YS93_uid48129	0.96464	0
bacteria	Hydrogenobaculum_HO_uid190882	0.96462	0
bacteria	Solitalea_canadensis_DSM_3403_uid81783	0.96459	0
bacteria	Bacillus_amyloliquefaciens_CC178_uid226115	0.96458	0
bacteria	Borrelia_afzelii_PKo_uid159867	0.96453	0
bacteria	Mycoplasma_arthritidis_158L3_1_uid58005	0.96449	0
bacteria	Clostridium_stercorarium_DSM_8532_uid195569	0.96448	0
bacteria	Streptococcus_pneumoniae_D39_uid58581	0.96446	0
bacteria	Hydrogenobaculum_SN_uid46251	0.96441	0
bacteria	Brachyspira_intermedia_PWS_A_uid158369	0.96438	0
bacteria	Mycoplasma_fermentans_M64_uid62099	0.96438	0
bacteria	Rickettsia_bellii_RML369_C_uid58405	0.96434	0
bacteria	Riemerella_anatipestifer_ATCC_11845___DSM_15868_uid60727	0.96434	0
bacteria	Thermodesulfobium_narugense_DSM_14796_uid66601	0.96434	0
bacteria	Campylobacter_curvus_525_92_uid58669	0.96431	0
bacteria	Ilyobacter_polytropus_DSM_2926_uid59769	0.9643	0
bacteria	Candidatus_Arthromitus_SFB_mouse_Yit_uid159517	0.96429	0
bacteria	Mannheimia_haemolytica_D171_uid212304	0.96429	0
bacteria	Wolbachia_wRi_uid59371	0.96429	0
bacteria	Ignavibacterium_album_JCM_16511_uid162097	0.96427	0
bacteria	Listeria_monocytogenes_La111_uid193768	0.96427	0
bacteria	Flavobacterium_johnsoniae_UW101_uid58493	0.96425	0
bacteria	Capnocytophaga_canimorsus_Cc5_uid70727	0.96424	0
bacteria	Erysipelothrix_rhusiopathiae_SY1027_uid206518	0.96423	0
bacteria	Streptococcus_pneumoniae_INV200_uid162035	0.96422	0
bacteria	Caldisericum_exile_AZM16c01_uid158173	0.96421	0
bacteria	Actinobacillus_pleuropneumoniae_serovar_3_JL03_uid58891	0.96419	0
bacteria	candidate_division_SR1_bacterium_RAAC1_SR1_1_uid230714	0.96418	0
bacteria	Thermoanaerobacter_X514_uid58589	0.96417	0
bacteria	Exiguobacterium_MH3_uid227425	0.96416	0
bacteria	Vibrio_nigripulchritudo_SnF1_uid222819	0.96416	0
bacteria	Thermoanaerobacter_brockii_finnii_Ako_1_uid55639	0.96414	0
bacteria	Thermoanaerobacter_X513_uid53065	0.96414	0
bacteria	Mycoplasma_bovis_HB0801_uid168665	0.96405	0
bacteria	Pedobacter_saltans_DSM_12145_uid61349	0.96404	0
bacteria	Exiguobacterium_sibiricum_255_15_uid58053	0.96403	0
bacteria	Streptococcus_pneumoniae_AP200_uid52453	0.96403	0
bacteria	Streptococcus_suis_SC070731_uid193769	0.964	0
bacteria	Acinetobacter_baumannii_ZW85_1_uid231518	0.96398	0
bacteria	Lactobacillus_paracasei_8700_2_uid55295	0.96398	0
bacteria	Streptococcus_macedonicus_ACA_DC_198_uid81631	0.96384	0
bacteria	Weeksella_virosa_DSM_16922_uid63627	0.96383	0
bacteria	Pasteurella_multocida_Pm70_uid57627	0.96381	0
bacteria	Riemerella_anatipestifer_ATCC_11845___DSM_15868_uid159857	0.96377	0
bacteria	Borrelia_burgdorferi_JD1_uid161197	0.96375	0
bacteria	Borrelia_bissettii_DN127_uid71231	0.96369	0
bacteria	Legionella_pneumophila_ATCC_43290_uid86885	0.96369	0
bacteria	Mannheimia_haemolytica_USMARC_2286_uid213228	0.96367	0
bacteria	Rickettsia_typhi_B9991CWPP_uid158357	0.96365	0
bacteria	Thermoanaerobacter_italicus_Ab9_uid46241	0.96365	0
bacteria	Actinobacillus_pleuropneumoniae_serovar_5b_L20_uid58789	0.96363	0
bacteria	Flavobacterium_columnare_ATCC_49512_uid80731	0.9636	0
bacteria	Tepidanaerobacter_acetatoxydans_Re1_uid184827	0.9636	0
bacteria	Actinobacillus_pleuropneumoniae_serovar_7_AP76_uid59231	0.96358	0
bacteria	Zunongwangia_profunda_SM_A87_uid48073	0.96358	0
bacteria	Geobacillus_Y4_1MC1_uid55779	0.96357	0
bacteria	Streptococcus_I_G2_uid224251	0.96356	0
bacteria	Streptococcus_infantarius_CJ18_uid87033	0.96355	0
bacteria	Mannheimia_haemolytica_USDA_ARS_SAM_185_uid195457	0.96354	0
bacteria	Lactobacillus_fermentum_CECT_5716_uid162003	0.9635	0
bacteria	Borrelia_duttonii_Ly_uid58791	0.96336	0
bacteria	Clostridium_saccharolyticum_WM1_uid51419	0.96334	0
bacteria	Streptococcus_I_P16_uid224252	0.96334	0
bacteria	Borrelia_turicatae_91E135_uid58311	0.96332	0
bacteria	Bacillus_amyloliquefaciens_LL3_uid158133	0.96331	0
bacteria	Streptococcus_pyogenes_MGAS15252_uid158037	0.9632	0
bacteria	Exiguobacterium_antarcticum_B7_uid176125	0.96319	0
bacteria	Streptococcus_mitis_B6_uid46097	0.96319	0
bacteria	Wolbachia_endosymbiont_of_Drosophila_simulans_wNo_uid198767	0.96317	0
bacteria	Acinetobacter_oleivorans_DR1_uid50119	0.96316	0
bacteria	Legionella_longbeachae_NSW150_uid46099	0.96316	0
bacteria	Streptococcus_pyogenes_MGAS1882_uid158061	0.96315	0
bacteria	Rickettsia_prowazekii_Breinl_uid196851	0.96314	0
bacteria	Streptococcus_pneumoniae_ST556_uid162191	0.96312	0
bacteria	Acinetobacter_calcoaceticus_PHEA_2_uid83123	0.96311	0
bacteria	Streptococcus_equi_zooepidemicus_MGCS10565_uid59263	0.96311	0
bacteria	_Clostridium__sticklandii_uid59585	0.96311	0
bacteria	Borrelia_burgdorferi_N40_uid161241	0.96309	0
bacteria	Borrelia_garinii_NMJW1_uid177081	0.96307	0
bacteria	Streptococcus_pyogenes_HSC5_uid212978	0.96302	0
bacteria	Borrelia_recurrentis_A1_uid58793	0.963	0
bacteria	Emticicia_oligotrophica_DSM_17448_uid177079	0.963	0
bacteria	Haemophilus_parainfluenzae_T3T1_uid72801	0.96297	0
bacteria	Bacteriovorax_marinus_SJ_uid82341	0.96295	0
bacteria	Flexibacter_litoralis_DSM_6794_uid168257	0.96295	0
bacteria	Sulfurospirillum_deleyianum_DSM_6946_uid41861	0.96292	0
bacteria	Mycoplasma_genitalium_M6282_uid173371	0.9629	2.49e-276
bacteria	Rickettsia_africae_ESF_5_uid58799	0.96288	0
bacteria	Rickettsia_massiliae_MTU5_uid58801	0.96288	0
bacteria	Spiroplasma_diminutum_CUAS_1_uid212976	0.96285	0
bacteria	Thermoanaerobacter_pseudethanolicus_ATCC_33223_uid58339	0.96284	0
bacteria	Streptococcus_pneumoniae_Hungary19A_6_uid59117	0.96283	0
bacteria	Acinetobacter_baumannii_AB307_0294_uid59271	0.96282	0
bacteria	Thermoanaerobacter_tengcongensis_MB4_uid57813	0.96275	0
bacteria	Streptococcus_suis_S735_uid174333	0.96274	0
bacteria	Legionella_pneumophila_Thunder_Bay_uid206517	0.96271	0
bacteria	Riemerella_anatipestifer_RA_CH_1_uid175469	0.9627	0
bacteria	Riemerella_anatipestifer_RA_GD_uid162013	0.9627	0
bacteria	Cyclobacterium_marinum_DSM_745_uid71485	0.96269	0
bacteria	Haemophilus_somnus_2336_uid57979	0.96269	0
bacteria	Caldicellulosiruptor_owensensis_OL_uid60165	0.96266	0
bacteria	Candidatus_Arthromitus_SFB_rat_Yit_uid73425	0.96265	0
bacteria	Bacillus_amyloliquefaciens_XH7_uid158881	0.96262	0
bacteria	Lactobacillus_plantarum_ZJ316_uid188689	0.9626	0
bacteria	Muricauda_ruestringensis_DSM_13258_uid72479	0.96258	0
bacteria	Sulfurimonas_autotrophica_DSM_16294_uid53043	0.96255	0
bacteria	Rickettsia_typhi_TH1527_uid158161	0.96254	0
bacteria	Mycoplasma_genitalium_M6320_uid173370	0.96253	1.72e-289
bacteria	Streptococcus_pneumoniae_Taiwan19F_14_uid59119	0.96253	0
bacteria	Borrelia_burgdorferi_B31_uid57581	0.96248	0
bacteria	Thiomicrospira_crunogena_XCL_2_uid58183	0.96245	0
bacteria	Acinetobacter_baumannii_ACICU_uid58765	0.96244	0
bacteria	Mycoplasma_crocodyli_MP145_uid47087	0.96243	0
bacteria	Streptococcus_pyogenes_M1_GAS_uid57845	0.96243	0
bacteria	Vibrio_EJY3_uid83161	0.96243	0
bacteria	Caldicellulosiruptor_bescii_DSM_6725_uid59201	0.96242	0
bacteria	Mannheimia_haemolytica_USDA_ARS_USMARC_183_uid195458	0.96242	0
bacteria	Borrelia_hermsii_DAH_uid59225	0.96239	0
bacteria	Sulfurimonas_denitrificans_DSM_1251_uid58185	0.96237	0
bacteria	Mesoplasma_florum_W37_uid224253	0.96233	0
bacteria	Streptococcus_pyogenes_NZ131_uid59035	0.96233	0
bacteria	Streptococcus_suis_GZ1_uid161937	0.96233	0
bacteria	Mycoplasma_gallisepticum_R_high__uid161999	0.96231	0
bacteria	Streptococcus_pyogenes_Manfredo_uid57847	0.96231	0
bacteria	butyrate_producing_bacterium_SSC_2_uid197181	0.9623	0
bacteria	Caldicellulosiruptor_obsidiansis_OB47_uid51501	0.96227	0
bacteria	Streptococcus_suis_D12_uid162127	0.96225	0
bacteria	Caldicellulosiruptor_kronotskyensis_2002_uid60491	0.96222	0
bacteria	Desulfitobacterium_dehalogenans_ATCC_51507_uid82553	0.96221	0
bacteria	Streptococcus_suis_TL13_uid203123	0.96221	0
bacteria	Borrelia_garinii_BgVir_uid162165	0.96219	0
bacteria	Pasteurella_multocida_3480_uid161955	0.96216	0
bacteria	Riemerella_anatipestifer_RA_CH_2_uid186548	0.96213	0
bacteria	Marinomonas_mediterranea_MMB_1_uid64753	0.96212	0
bacteria	Psychrobacter_PRwf_1_uid58459	0.96208	0
bacteria	Rickettsia_japonica_YH_uid73963	0.96207	0
bacteria	Hydrogenobaculum_Y04AAS1_uid58857	0.96205	0
bacteria	Mycoplasma_genitalium_M2321_uid173373	0.96204	1.84e-282
bacteria	Lactobacillus_delbrueckii_bulgaricus_2038_uid161929	0.96203	0
bacteria	Legionella_pneumophila_Paris_uid58211	0.96203	0
bacteria	Mannheimia_haemolytica_M42548_uid198769	0.96202	0
bacteria	Mycoplasma_gallisepticum_F_uid162001	0.96202	0
bacteria	Mycoplasma_pneumoniae_M129_uid57709	0.96202	0
bacteria	Streptococcus_dysgalactiae_equisimilis_GGS_124_uid59103	0.96202	0
bacteria	Streptococcus_pyogenes_MGAS6180_uid58335	0.96201	0
bacteria	Mannheimia_haemolytica_D153_uid212303	0.962	0
bacteria	Treponema_succinifaciens_DSM_2489_uid65781	0.962	0
bacteria	Pasteurella_multocida_36950_uid86887	0.96195	0
bacteria	Streptococcus_dysgalactiae_equisimilis_167_uid222822	0.96195	0
bacteria	Acinetobacter_baumannii_D1279779_uid190222	0.96193	0
bacteria	Lactobacillus_casei_LOCK919_uid210959	0.96193	0
bacteria	Streptococcus_pneumoniae_SPNA45_uid174986	0.9619	0
bacteria	Lactobacillus_plantarum_P8_uid203333	0.96189	0
bacteria	Streptococcus_pyogenes_Alab49_uid162171	0.96184	0
bacteria	Aquifex_aeolicus_VF5_uid57765	0.96183	0
bacteria	Lactobacillus_casei_BL23_uid59237	0.96182	0
bacteria	Thermoanaerobacter_wiegelii_Rt8_B1_uid52581	0.96181	0
bacteria	Treponema_pedis_T_A4_uid215715	0.9618	0
bacteria	Mycoplasma_fermentans_JER_uid53543	0.96179	0
bacteria	Veillonella_parvula_DSM_2008_uid41927	0.96178	0
bacteria	Flavobacterium_branchiophilum_FL_15_uid73421	0.96177	0
bacteria	Melioribacter_roseus_P3M_uid170941	0.96177	0
bacteria	Streptococcus_pyogenes_MGAS10750_uid58575	0.96177	0
bacteria	Legionella_pneumophila_uid170534	0.96176	0
bacteria	Streptococcus_pneumoniae_70585_uid59125	0.96176	0
bacteria	Streptococcus_pneumoniae_P1031_uid59123	0.96176	0
bacteria	Megamonas_hypermegale_uid197163	0.96172	0
bacteria	Clostridium_clariflavum_DSM_19732_uid82345	0.9617	0
bacteria	Mannheimia_haemolytica_D174_uid212305	0.9617	0
bacteria	Dehalococcoides_GT_uid42115	0.96168	0
bacteria	Legionella_pneumophila_Lens_uid58209	0.96167	0
bacteria	Owenweeksia_hongkongensis_DSM_17368_uid82951	0.96167	0
bacteria	Streptococcus_mutans_NN2025_uid46353	0.96164	0
bacteria	Helicobacter_hepaticus_ATCC_51449_uid57737	0.96163	0
bacteria	Mahella_australiensis_50_1_BON_uid66917	0.96163	0
bacteria	Rickettsia_typhi_Wilmington_uid58063	0.96162	0
bacteria	Cytophaga_hutchinsonii_ATCC_33406_uid57651	0.96161	0
bacteria	Streptococcus_pneumoniae_TIGR4_uid57857	0.96158	0
bacteria	Acinetobacter_baumannii_AYE_uid61637	0.96157	0
bacteria	Psychrobacter_cryohalolentis_K5_uid58373	0.96157	0
bacteria	Acinetobacter_baumannii_TCDC_AB0715_uid158679	0.96156	0
bacteria	Actinobacillus_suis_H91_0380_uid176363	0.96156	0
bacteria	Brevibacillus_brevis_NBRC_100599_uid59175	0.9615	0
[truncated: 1,840 more rows]

## Sheet: 164archaea
164 archaea	species name	pearson correlation coeflicient	p-value
[truncated: 164 more rows]

[truncated: 2 more sheets: 2600bacteria, 1035eukayotes]
