# Supplementary material for: Quantitative elucidation of associations between nucleotide identity and physicochemical properties of amino acids and the functional insight
Source: Comput Struct Biotechnol J. 2021 Jul 17;19:4042–8. doi: 10.1016/j.csbj.2021.07.012 (PMC8346530; doi:10.1016/j.csbj.2021.07.012)
Supplement: Supplementary Table 3 — Informational proteins and operational proteins in six model species. [file mmc3.xlsx]

## Sheet: E. coli
genetype	Synonym	GRAVY	baseT2-baseA2	Location	Strand	Length	PID	Gene	COG	Product
informational	b0016	-0.222162	0.010782	15445..16557	+	370	16128010	insL1	COG3385L	IS186 transposase
informational	b0020	-0.116279	0	18715..19620	+	301	16128014	nhaR	COG0583K	transcriptional activator of nhaA
informational	b0021	-0.520958	-0.041667	19811..20314	-	167	16128015	insB1	COG1662L	IS1 transposase B
informational	b0022	-0.291209	-0.021739	20233..20508	-	91	16128016	insA	COG3677L	IS1 repressor TnpA
informational	b0023	-0.682759	-0.193182	20815..21078	-	87	16128017	rpsT	COG0268J	30S ribosomal subunit protein S20
informational	b0026	-0.26258	-0.051118	22391..25207	+	938	16128020	ileS	COG0060J	isoleucyl-tRNA synthetase
informational	b0051	-0.101099	0.025547	51609..52430	-	273	16128045	rsmA	COG0030J	16S rRNA m(6)A1518, m(6)A1519 dimethyltransferase, SAM-dependent
informational	b0058	-0.427854	-0.054545	59687..60346	-	219	16128052	rluA	COG0564J	dual specificity 23S rRNA pseudouridine(746), tRNA pseudouridine(32) synthase, SAM-dependent
informational	b0059	-0.355372	-0.03612	60358..63264	-	968	16128053	rapA	COG0553KL	RNA polymerase remodeling/recycling factor ATPase; RNA polymerase-associated, ATP-dependent RNA translocase
informational	b0059	-0.355372	-0.03612	60358..63264	-	968	16128053	rapA	COG0553KL	RNA polymerase remodeling/recycling factor ATPase; RNA polymerase-associated, ATP-dependent RNA translocase
informational	b0060	-0.447637	-0.047194	63429..65780	-	783	16128054	polB	COG0417L	DNA polymerase II
informational	b0064	-0.315411	-0.023891	70387..71265	+	292	16128058	araC	COG2207K	ara regulon transcriptional activator; autorepressor
informational	b0076	-0.21879	-0.022222	84368..85312	+	314	90111083	leuO	COG0583K	global transcription factor
informational	b0080	-0.339521	-0.023881	88028..89032	+	334	16128073	cra	COG1609K	transcriptional repressor-activator for carbon metabolism
informational	b0113	-0.550788	-0.054902	122092..122856	+	254	16128106	pdhR	COG2186K	pyruvate dehydrogenase complex repressor; autorepressor
informational	b0143	-0.524946	-0.023605	157729..159126	-	465	162135892	pcnB	COG0617J	poly(A) polymerase
informational	b0144	-0.271753	-0.038835	159186..160112	-	308	226524698	gluQ	COG0008J	glutamyl-Q tRNA(Asp) synthetase
informational	b0147	-0.234659	0.050847	161501..162031	-	176	90111091	ligT	COG1514J	2'-5' RNA ligase
informational	b0148	-0.168603	0.020988	162105..164534	+	809	162135893	hrpB	COG1643L	putative ATP-dependent helicase
informational	b0162	-0.234026	0.028497	182463..183620	+	385	90111093	cdaR	COG3835KT	carbohydrate diacid regulon transcriptional regulator; autoregulator
informational	b0168	-0.162121	-0.026415	188712..189506	-	264	16128161	map	COG0024J	methionine aminopeptidase
informational	b0169	-0.267635	-0.033058	189874..190599	+	241	16128162	rpsB	COG0052J	30S ribosomal subunit protein S2
informational	b0170	-0.118021	-0.056338	190857..191708	+	283	16128163	tsf	COG0264J	translation elongation factor EF-Ts
informational	b0172	-0.521622	-0.064516	192872..193429	+	185	16128165	frr	COG0233J	ribosome recycling factor
informational	b0183	-0.005556	0.020101	204493..205089	+	198	16128176	rnhB	COG0164L	ribonuclease HII, degrades RNA of DNA-RNA hybrids
informational	b0184	-0.241121	-0.018949	205126..208608	+	1160	16128177	dnaE	COG0587L	DNA polymerase III alpha subunit
informational	b0189	-0.409524	-0.117647	213678..213932	-	84	90111097	rof	COG4568K	modulator of Rho-dependent transcription termination
informational	b0191	-0.510714	-0.049645	214833..215255	+	140	16128184	arfB	COG1186J	alternative stalled-ribosome rescue factor B; peptidyl-tRNA hydrolase, ribosome-attached
informational	b0194	-0.242832	-0.020942	217057..218775	-	572	16128187	proS	COG0442J	prolyl-tRNA synthetase
informational	b0208	-0.122369	0.032787	229967..230881	-	304	16128195	yafC	COG0583K	LysR family putative transcriptional regulator
informational	b0214	-0.630968	-0.141026	235535..236002	-	155	16128201	rnhA	COG0328L	ribonuclease HI, degrades RNA of DNA-RNA hybrids
informational	b0215	-0.16214	-0.02459	236067..236798	+	243	16128202	dnaQ	COG0847L	DNA polymerase III epsilon subunit
informational	b0226	-0.141861	-0.034483	246242..246502	-	86	16128212	dinJ	COG3077L	antitoxin of YafQ-DinJ toxin-antitoxin system
informational	b0228	-0.649091	-0.084337	247637..248134	+	165	16128214	rayT	COG1943L	RAYT REP element-mobilizing transposase; TnpA(REP)
informational	b0231	-0.215385	0.025568	250898..251953	+	351	16128217	dinB	COG0389L	DNA polymerase IV
informational	b0247	-0.268354	0.012579	264256..264732	-	158	16128232	ykfG	COG2003L	CP4-6 prophage; RadC-like JAB domain protein
informational	b0254	-0.144108	0.006711	269289..270182	-	297	16128239	perR	COG0583K	CP4-6 prophage; putative DNA-binding transcriptional regulator
informational	b0256	-0.762924	-0.0625	270603..271754	+	383	16128241	insI1	COG2826L	IS30 transposase
informational	b0259	-0.533728	-0.058997	274101..275117	-	338	16128244	insH1	COG3039L	IS5 transposase and trans-activator
informational	b0264	-0.62515	-0.053571	279178..279681	-	167	16128249	insB1	COG1662L	IS1 transposase B
informational	b0265	-0.302198	-0.021739	279600..279875	-	91	16128250	insA	COG3677L	IS1 repressor TnpA
informational	b0267	-0.655729	-0.054545	280829..281983	-	384	16128252	yagA	COG2801L	CP4-6 prophage; putative DNA-binding transcriptional regulator
informational	b0272	-0.132143	-0.003953	288404..289162	-	252	16128257	yagI	COG1414K	CP4-6 prophage; putative DNA-binding transcriptional regulator
informational	b0274	-0.62515	-0.053571	290649..291152	-	167	16128259	insB1	COG1662L	IS1 transposase B
informational	b0275	-0.302198	-0.021739	291071..291346	-	91	16128260	insA	COG3677L	IS1 repressor TnpA
informational	b0278	-0.301293	-0.038627	293220..293918	-	232	16128263	yagL	COG1961L	CP4-6 prophage; DNA-binding protein
informational	b0281	-0.406009	-0.038544	295696..297096	-	466	16128266	intF	COG4974L	CP4-6 prophage; putative phage integrase
informational	b0294	-0.510204	-0.111675	310746..311336	-	196	16128279	ecpR	COG2771K	putative transcriptional regulator for the ecp operon
informational	b0296	-0.52069	-0.056818	312514..312777	-	87	16128281	ykgM	COG0254J	50S ribosomal protein L31 type B; alternative L31 utilized during zinc limitation
informational	b0299	-0.507292	-0.062284	315587..316453	+	288	16128284	insF1	COG2801L	IS3 transposase B
informational	b0305	0.09331	0.080702	320227..321081	+	284	16128290	rclR	COG2207K	reactive chlorine species (RCS)-specific activator of the rcl genes
informational	b0313	-0.28	0.010204	328747..329334	-	195	49176011	betI	COG1309K	choline-inducible betIBA-betT divergent operon transcriptional repressor
informational	b0316	-0.101935	0.006431	333501..334433	-	310	16128301	yahB	COG0583K	putative DNA-bindng transcriptional regulator
informational	b0330	-0.134659	0.030246	346857..348443	-	528	16128315	prpR	COG3829KT	propionate catabolism operon regulatory protein
informational	b0338	0.033445	0.036667	357791..358690	-	299	157783149	cynR	COG0583K	transcriptional activator of cyn operon; autorepressor
informational	b0345	0.038055	0.024931	366428..367510	-	360	49176012	lacI	COG1609K	lactose-inducible lac operon transcriptional repressor
informational	b0346	-0.311913	0.017986	367587..368420	-	277	145698223	mhpR	COG1414K	mhp operon transcriptional activator
informational	b0360	-0.35124	-0.057377	381351..381716	+	121	145698224	insC1	COG2963L	IS2 repressor TnpA
informational	b0361	-0.533223	-0.039735	381674..382579	+	301	16128346	insD1	COG2801L	IS2 transposase TnpB
informational	b0372	-0.507292	-0.062284	391739..392605	-	288	16128357	insF1	COG2801L	IS3 transposase B
informational	b0393	-0.221782	-0.016447	409108..410019	-	303	16128378	rdgC	COG2974L	nucleoid-associated ssDNA and dsDNA binding protein; competitive inhibitor of RecA function
informational	b0394	-0.194371	-0.016502	410144..411052	+	302	90111128	mak	COG1940KG	manno(fructo)kinase
informational	b0397	-0.634637	-0.14776	412607..415753	-	1048	16128382	sbcC	COG0419L	exonuclease, dsDNA, ATP-dependent
informational	b0398	-0.24375	-0.034913	415750..416952	-	400	16128383	sbcD	COG0420L	exonuclease, dsDNA, ATP-dependent
informational	b0399	-0.372053	0.021739	417142..417831	+	229	16128384	phoB	COG0745TK	response regulator in two-component regulatory system with PhoR (or CreC)
informational	b0405	-0.129214	0	425011..426081	+	356	16128390	queA	COG0809J	S-adenosylmethionine:tRNA ribosyltransferase-isomerase
informational	b0406	-0.412	-0.031915	426137..427264	+	375	16128391	tgt	COG0343J	tRNA-guanine transglycosylase
informational	b0413	-0.394631	0	433002..433451	+	149	16128398	nrdR	COG1327K	Nrd regulon repressor
informational	b0416	-0.202878	-0.064286	435137..435556	+	139	16128401	nusB	COG0781K	transcription antitermination protein
informational	b0422	-0.735	-0.160494	441101..441343	-	80	16128407	xseB	COG1722L	exonuclease VII small subunit
informational	b0440	-0.016667	-0.032967	461451..461723	+	90	16128425	hupB	COG0776L	HU, DNA-binding transcriptional regulator, beta subunit
informational	b0442	0.018699	-0.032258	463937..464308	+	123	16128427	ybaV	COG1555L	putative competence-suppressing periplasmic helix-hairpin-helix DNA-binding protein
informational	b0447	-0.001316	0.03268	468383..468841	+	152	90111137	ybaO	COG1522K	putative DNA-binding transcriptional regulator
informational	b0454	-0.4	-0.030769	475982..476371	-	129	16128439	ybaZ	COG3695L	excision repair protein, alkyltransferase-like protein ATL
informational	b0464	-0.185581	-0.009259	485761..486408	+	215	16128448	acrR	COG1309K	transcriptional repressor
informational	b0467	-0.538286	-0.0625	490285..490812	-	175	16128451	priC	COG3923L	primosomal replication protein N''
informational	b0470	-0.257698	-0.024845	492092..494023	+	643	16128454	dnaX	COG2812L	DNA polymerase III/DNA elongation factor III, tau and gamma subunits
informational	b0472	-0.18408	-0.00495	494405..495010	+	201	16128456	recR	COG0353L	gap repair protein
informational	b0487	-0.578519	-0.102941	513993..514400	+	135	16128471	cueR	COG0789K	copper-responsive regulon transcriptional regulator
informational	b0504	-0.036688	0.064725	531295..532221	-	308	16128488	allS	COG0583K	allD operon transcriptional activator
informational	b0506	0.073432	0.0625	533011..533826	+	271	16128490	allR	COG1414K	transcriptional repressor of all and gcl operons; glyoxylate-induced
informational	b0526	-0.414967	-0.077922	554611..555996	+	461	16128510	cysS	COG0215J	cysteinyl-tRNA synthetase
informational	b0535	0.059524	0.028436	563848..564480	-	210	16128519	sfmZ	COG2197TK	response regulator family protein
informational	b0537	-0.673385	-0.10567	564815..565978	-	387	16128520	intD	COG4974L	DLP12 prophage; putative phage integrase
informational	b0541	-0.507292	-0.062284	567138..568004	+	288	16128524	insF1	COG2801L	IS3 transposase B
informational	b0544	-0.157677	-0.017682	568902..570428	+	508	16128527	ybcK	COG1961L	DLP12 prophage; putative recombinase
informational	b0546	-0.300755	-0.030075	571454..572251	+	265	16128529	ybcM	COG2207K	DLP12 prophage; putative DNA-binding transcriptional regulator
informational	b0550	-0.565833	-0.057851	573371..573733	+	120	16128533	rusA	COG4570L	DLP12 prophage; endonuclease RUS
informational	b0552	-0.533728	-0.058997	574737..575753	-	338	16128535	insH1	COG3039L	IS5 transposase and trans-activator
informational	b0560	-0.425414	-0.082418	580834..581379	+	181	16128543	nohD	COG4220L	DLP12 prophage; DNA packaging protein
informational	b0564	-0.009237	0.028	583681..584430	+	249	16128547	appY	COG2207K	global transcriptional activator; DLP12 prophage
informational	b0566	0.035968	0.031496	586147..586908	-	253	16128549	envY	COG2207K	porin thermoregulatory transcriptional activator
informational	b0571	0.07533	0.078947	594760..595443	-	227	16128554	cusR	COG0745TK	response regulator in two-component regulatory system with CusS
informational	b0582	-0.222162	0.010782	608065..609177	+	370	16128565	insL1	COG3385L	IS186 transposase
informational	b0601	-0.591866	-0.080952	634747..635376	-	209	16128584	ybdM	COG1475K	Spo0J family protein, ParB-like nuclease domain
informational	b0603	-0.083	0.016611	636716..637618	-	300	16128586	ybdO	COG0583K	putative DNA-binding transcriptional regulator
informational	b0610	-0.028677	0.021898	643557..643967	-	136	16128593	rnk	COG0782K	regulator of nucleoside diphosphate kinase
informational	b0611	-0.411567	-0.074349	644197..645003	-	268	16128594	rna	COG3719J	ribonuclease I
informational	b0620	-0.177434	0	653862..654542	+	226	16128603	citB	COG4565KT	response regulator in two-component regulatory system with CitA
informational	b0623	-0.213044	-0.042857	657292..657501	+	69	16128606	cspE	COG1278K	constitutive cold shock family transcription antitermination protein; negative regulator of cspA transcription; RNA melting protein; ssDNA-binding protein
informational	b0629	-0.031861	0.034591	660425..661378	-	317	90111155	ybeF	COG0583K	LysR family putative transcriptional regulator
informational	b0640	-0.098542	0.008721	670574..671605	-	343	16128623	holA	COG1466L	DNA polymerase III, delta subunit
informational	b0642	-0.367558	-0.077816	672201..674783	-	860	16128625	leuS	COG0495J	leucyl-tRNA synthetase
informational	b0656	-0.533728	-0.058997	687997..689013	-	338	16128639	insH1	COG3039L	IS5 transposase and trans-activator
informational	b0661	-0.37827	-0.031579	693531..694955	-	474	16128644	miaB	COG0621J	tRNA-i(6)A37 methylthiotransferase
informational	b0676	-0.006158	0.007371	700374..701594	-	406	16128652	nagC	COG1940KG	N-acetylglucosamine-inducible nag divergent operon transcriptional repressor
informational	b0680	-0.51787	-0.09009	706093..707757	+	554	16128656	glnS	COG0008J	glutamyl-tRNA synthetase
informational	b0687	-0.286188	-0.049451	712987..713532	+	181	16128663	seqA	COG3057L	negative modulator of initiation of replication
informational	b0694	-0.136889	0.044248	721056..721733	-	225	16128670	kdpE	COG0745TK	response regulator in two-component regulatory system with KdpD
informational	b0706	-0.405138	-0.110236	738092..738853	+	253	16128681	ybfD	COG5433L	H repeat-associated putative transposase
informational	b0708	-0.394915	-0.059197	739507..740925	+	472	16128683	phr	COG0415L	deoxyribodipyrimidine photolyase, FAD-binding
informational	b0714	-0.34943	-0.037879	745935..746726	+	263	16128689	nei	COG0266L	endonuclease VIII/ 5-formyluracil/5-hydroxymethyluracil DNA glycosylase
informational	b0730	-0.562917	-0.062241	765153..765875	-	240	16128705	mngR	COG2188K	Transcriptional repressor for the mannosyl-D-glycerate catabolic operon
informational	b0768	-0.091798	0.034591	799622..800575	-	317	145698233	ybhD	COG0583K	putative DNA-binding transcriptional regulator
informational	b0779	-0.357652	-0.031157	813526..815547	+	673	16128747	uvrB	COG0556L	excinulease of nucleotide excision repair, DNA damage recognition component
informational	b0797	-0.506167	-0.050549	830872..832236	+	454	16128765	rhlE	COG0513LKJ	ATP-dependent RNA helicase
informational	b0797	-0.506167	-0.050549	830872..832236	+	454	16128765	rhlE	COG0513LKJ	ATP-dependent RNA helicase
informational	b0797	-0.506167	-0.050549	830872..832236	+	454	16128765	rhlE	COG0513LKJ	ATP-dependent RNA helicase
informational	b0799	-0.243017	-0.008368	833070..835220	+	716	16128767	dinG	COG1199KL	ATP-dependent DNA helicase
informational	b0799	-0.243017	-0.008368	833070..835220	+	716	16128767	dinG	COG1199KL	ATP-dependent DNA helicase
informational	b0817	-0.376774	0	853183..853650	+	155	16128785	mntR	COG1321K	Mn(2+)-responsive manganese regulon transcriptional regulator
informational	b0835	-0.279592	-0.038462	876710..878035	-	441	16128803	rimO	COG0621J	ribosomal protein S12 methylthiotransferase; radical SAM superfamily
informational	b0840	-0.182143	-0.027668	881976..882734	-	252	16128808	deoR	COG1349KG	deoxyribose-5-phosphate-inducible deoxyribose operon transcriptional repressor; repressor of nupG and tsx
informational	b0852	0.03	0.036545	891967..892869	+	300	16128820	rimK	COG0189HJ	ribosomal protein S6 modification protein
informational	b0859	-0.055734	0.023936	898518..899645	+	375	16128827	rlmC	COG2265J	23S rRNA m(5)U747 methyltransferase, SAM-dependent
informational	b0876	-0.325906	0.037975	916473..918131	+	552	16128844	ybjD	COG3593L	putative OLD family ATP-dependent endonuclease; DUF2813 family protein
informational	b0880	-0.197297	-0.08	922366..922590	-	74	16128848	cspD	COG1278K	inhibitor of DNA replication, cold shock protein homolog
informational	b0884	-0.354167	0.013699	926225..926443	-	72	16128851	infA	COG0361J	translation initiation factor IF-1
informational	b0889	-0.419512	-0.018182	932595..933089	+	164	16128856	lrp	COG1522K	leucine-responsive global transcriptional regulator
informational	b0892	-0.381432	-0.069196	937994..939337	+	447	16128859	rarA	COG2256L	DNA-dependent ATPase involved in processing recombination intermediates at replication forks
informational	b0893	-0.447442	-0.060325	939428..940720	+	430	16128860	serS	COG0172J	seryl-tRNA synthetase, also charges selenocysteinyl-tRNA with serine
informational	b0900	-0.141391	0.013201	948660..949568	-	302	16128867	ycaN	COG0583K	LysR family putative transcriptional regulator
informational	b0911	-0.300359	-0.05914	961995..963668	+	557	16128878	rpsA	COG0539J	30S ribosomal subunit protein S1
informational	b0912	-0.784043	-0.126316	963828..964112	+	94	16128879	ihfB	COG0776L	integration host factor (IHF), DNA-binding protein, beta subunit
informational	b0930	-0.257296	-0.014989	987585..988985	-	466	16128897	asnS	COG0017J	asparaginyl tRNA synthetase
informational	b0948	-0.358832	-0.042674	1007844..1009952	+	702	16128915	rlmL	COG0116L	fused 23S rRNA m(2)G2445 and m(7)G2069 methyltransferase, SAM-dependent
informational	b0953	-1.13636	-0.142857	1015715..1015882	+	55	16128920	rmf	COG3130J	ribosome modulation factor
informational	b0959	-0.27177	-0.033333	1021138..1021767	+	209	16128926	sxy	COG3070K	CRP-S-dependent promoter expression factor
informational	b0962	-0.413158	-0.051095	1024471..1026525	+	684	16128929	helD	COG0210L	DNA helicase IV
informational	b0988	-0.547904	-0.041667	1050027..1050530	+	167	16128954	insB1	COG1662L	IS1 transposase B
informational	b0989	-0.132857	0.070423	1050963..1051175	-	70	16128955	cspH	COG1278K	stress protein, member of the CspA-family
informational	b0990	-0.362857	-0.056338	1051461..1051673	+	70	16128956	cspG	COG1278K	cold shock protein homolog, cold-inducible
informational	b0995	-0.178261	0.04329	1057262..1057954	-	230	16128961	torR	COG0745TK	response regulator in two-component regulatory system with TorS
informational	b1010	0.25	0.046512	1071773..1072159	-	128	16128976	rutC	COG0251J	putative aminoacrylate deaminase, reactive intermediate detoxification; weak enamine/imine deaminase activity
informational	b1013	0.068868	0.037559	1074242..1074880	+	212	16128979	rutR	COG1309K	rut operon transcriptional repressor for
informational	b1026	-0.507292	-0.062284	1094275..1095141	-	288	16128990	insF1	COG2801L	IS3 transposase B
informational	b1040	-0.415278	-0.087558	1102546..1103196	-	216	16129003	csgD	COG2197TK	csgBAC operon transcriptional regulator
informational	b1066	-0.523711	-0.071795	1125562..1126146	+	194	16129029	rimJ	COG1670J	ribosomal-protein-S5-alanine N-acetyltransferase
informational	b1071	-0.504124	-0.071429	1129835..1130128	-	97	16129034	flgM	COG2747KNU	anti-sigma factor for FliA (sigma 28)
informational	b1084	-0.644581	-0.096045	1141182..1144367	-	1061	16129047	rne	COG1530J	fused ribonucleaseE: endoribonuclease/RNA-binding protein/RNA degradosome binding protein
informational	b1086	-0.460815	-0.034375	1144940..1145899	+	319	16129049	rluC	COG0564J	23S rRNA pseudouridine(955,2504,2580) synthase
informational	b1089	-0.973684	-0.155172	1147367..1147540	+	57	16129052	rpmF	COG0333J	50S ribosomal subunit protein L32
informational	b1099	-0.049701	0	1155762..1156766	+	334	16129062	holB	COG0470L	DNA polymerase III, delta prime subunit
informational	b1100	-0.211698	-0.030075	1156777..1157574	+	265	16129063	ycfH	COG0084L	putative DNase
informational	b1111	-0.25381	-0.056872	1168200..1168832	-	210	90111214	ycfQ	COG1309K	repressor for bhsA(ycfR)
informational	b1114	-0.291725	-0.013055	1170518..1173964	-	1148	16129077	mfd	COG1197LK	transcription-repair coupling factor
informational	b1114	-0.291725	-0.013055	1170518..1173964	-	1148	16129077	mfd	COG1197LK	transcription-repair coupling factor
informational	b1119	-0.070627	0.016447	1178593..1179504	+	303	16129082	nagK	COG1940KG	N-acetyl-D-glucosamine kinase
informational	b1120	-0.202479	-0.032922	1179631..1180359	+	242	308209619	cobB	COG0846K	deacetylase of acs and cheY, chemotaxis regulator
informational	b1130	-0.256502	-0.013393	1189776..1190447	-	223	16129093	phoP	COG0745TK	response regulator in two-component regulatory system with PhoQ
informational	b1133	-0.285054	-0.065041	1192667..1193773	-	368	90111218	mnmA	COG0482J	tRNA(Gln,Lys,Glu) U34 2-thiouridylase, first step in mnm(5)-s(2)U34-tRNA synthesis
informational	b1135	-0.669124	-0.055046	1194298..1194951	-	217	162135898	rluE	COG1187J	23S rRNA pseudouridine(2457) synthase
informational	b1145	-0.410714	-0.053333	1202259..1202933	-	224	16129108	cohE	COG1974KT	e14 prophage; repressor protein phage e14
informational	b1158	-0.294022	0.032432	1209685..1210239	+	184	16129121	pinE	COG1961L	e14 prophage; site-specific DNA recombinase
informational	b1162	-0.395473	-0.004098	1213328..1214059	-	243	16129125	bluR	COG0789K	repressor of blue light-responsive genes
informational	b1183	0.371942	0.114286	1230767..1231186	+	139	16129146	umuD	COG1974KT	DNA polymerase V, subunit D
informational	b1184	-0.3	-0.014184	1231186..1232454	+	422	16129147	umuC	COG0389L	DNA polymerase V, subunit C
informational	b1187	-0.282845	-0.029167	1234938..1235657	+	239	16129150	fadR	COG2186K	fatty acid metabolism regulon transcriptional regulator
informational	b1201	-0.085289	0.014063	1251066..1252985	+	639	90111234	dhaR	COG3284QK	dhaKLM operon transcription activator
informational	b1203	-0.16281	-0.043956	1256721..1257812	-	363	16129166	ychF	COG0012J	catalase inhibitor protein; ATPase, K+-dependent, ribosome-associated
informational	b1204	-0.111856	0.010256	1257929..1258513	-	194	16129167	pth	COG0193J	peptidyl-tRNA hydrolase
informational	b1211	-0.66	-0.113573	1265012..1266094	+	360	16129174	prfA	COG0216J	peptide chain release factor RF-1
informational	b1212	-0.202166	-0.014388	1266094..1266927	+	277	16129175	prmC	COG2890J	N5-glutamine methyltransferase, modifies release factors RF-1 and RF-2
informational	b1221	-0.153241	0.018433	1275179..1275829	-	216	16129184	narL	COG2197TK	response regulator in two-component regulatory system with NarX (or NarQ)
informational	b1267	-0.311165	-0.009662	1324098..1324718	+	206	162135901	yciO	COG0009J	putative RNA binding protein
informational	b1269	-0.584536	-0.027397	1326852..1327727	+	291	16129230	rluB	COG1187J	23S rRNA pseudouridine(2605) synthase
informational	b1274	-0.608555	-0.105081	1331048..1333645	+	865	16129235	topA	COG0550L	DNA topoisomerase I, omega subunit
informational	b1275	-0.076852	0.012308	1333855..1334829	+	324	16129236	cysB	COG0583K	N-acetylserine-responsive cysteine regulon transcriptional activator; autorepressor
informational	b1282	-0.418519	-0.073394	1342658..1342984	+	108	90111241	yciH	COG0023J	initiation factor function partial mimic, SUI1 family
informational	b1284	-0.091566	0.012	1343597..1344346	-	249	16129245	yciT	COG1349KG	global regulator of transcription; DeoR family
informational	b1286	-0.276863	-0.021705	1346978..1348912	-	644	16129247	rnb	COG4776K	ribonuclease II
informational	b1299	-0.324865	-0.048387	1361911..1362468	+	185	16129260	puuR	COG1396K	repressor for the divergent puu operons, putrescine inducible
informational	b1303	-0.293539	-0.01227	1366935..1367912	-	325	90111246	pspF	COG1221KT	psp operon transcriptional activator
informational	b1304	-0.722072	-0.139013	1368079..1368747	+	222	16129265	pspA	COG1842KT	regulatory protein for phage-shock-protein operon
informational	b1306	0.280672	0.166667	1369025..1369384	+	119	16129267	pspC	COG1983KT	psp operon transcription co-activator
informational	b1320	-0.088856	-0.027027	1382963..1383961	-	332	16129281	ycjW	COG1609K	LacI family putative transcriptional repressor
informational	b1323	-0.208382	0	1386720..1388261	+	513	16129284	tyrR	COG3283KE	aromatic amino acid biosynthesis and transport regulon transcriptional regulator; autorepressor; ATPase; phosphatase
informational	b1328	-0.077927	0.066667	1391991..1392890	+	299	16129289	pgrR	COG0583K	murein peptide degradation regulator
informational	b1331	-0.533728	-0.058997	1396076..1397092	+	338	16129292	insH1	COG3039L	IS5 transposase and trans-activator
informational	b1335	-0.252632	0	1399721..1400236	-	171	16129296	ogt	COG0350L	O-6-alkylguanine-DNA:cysteine-protein methyltransferase
informational	b1339	-0.229139	-0.009901	1404741..1405649	+	302	16129300	abgR	COG0583K	putative DNA-binding transcriptional regulator of abgABT operon
informational	b1343	0.018818	0.028384	1409511..1410884	+	457	16129304	dbpA	COG0513LKJ	ATP-dependent RNA helicase, specific for 23S rRNA
informational	b1343	0.018818	0.028384	1409511..1410884	+	457	16129304	dbpA	COG0513LKJ	ATP-dependent RNA helicase, specific for 23S rRNA
informational	b1343	0.018818	0.028384	1409511..1410884	+	457	16129304	dbpA	COG0513LKJ	ATP-dependent RNA helicase, specific for 23S rRNA
informational	b1345	-0.477372	-0.050971	1412000..1413235	-	411	16129306	intR	COG4974L	Rac prophage; integrase
informational	b1349	-0.356134	-0.040741	1413984..1414793	-	269	16129310	recT	COG3723L	Rac prophage; recombination and repair protein
informational	b1360	-0.47621	-0.052209	1421983..1422729	+	248	16129321	ydaV	COG1484L	Rac prophage; putative DNA replication protein
informational	b1365	-0.285058	-0.045455	1425377..1425640	+	87	16129326	ynaK	COG1475K	Rac prophage; conserved protein
informational	b1374	-0.30051	0.015228	1433084..1433674	-	196	16129335	pinR	COG1961L	Rac prophage; putative site-specific recombinase
informational	b1384	-0.413289	-0.029801	1446378..1447283	-	301	16129345	feaR	COG2207K	transcriptional activator for tynA and feaB
informational	b1399	0.00443	0.047319	1463539..1464489	+	316	16129360	paaX	COG3327K	transcriptional repressor of phenylacetic acid degradation paa operon, phenylacetyl-CoA inducer
informational	b1402	-0.533223	-0.039735	1467921..1468826	-	301	16129363	insD1	COG2801L	IS2 transposase TnpB
informational	b1403	-0.35124	-0.057377	1468784..1469149	-	121	145698254	insC1	COG2963L	IS2 repressor TnpA
informational	b1404	-0.763969	-0.0625	1469358..1470509	+	383	16129365	insI1	COG2826L	IS30 transposase
informational	b1413	-0.441	-0.047656	1483061..1486963	+	1300	145698255	hrpA	COG1643L	putative ATP-dependent helicase
informational	b1422	-0.022475	0.061688	1494148..1495071	-	307	90111269	ydcI	COG0583K	putative DNA-binding transcriptional regulator
informational	b1427	-0.370391	-0.1	1498938..1499477	+	179	16129386	rimL	COG1670J	ribosomal-protein-L7/L12-serine acetyltransferase
informational	b1430	-0.376142	-0.065657	1501562..1502155	+	197	16129389	tehB	COG2813J	tellurite, selenium methyltransferase, SAM-dependent; tellurite, selenium resistance protein
informational	b1432	-0.632984	-0.101828	1503717..1504865	+	382	288551665	insQ	COG0675L	IS609 transposase B
informational	b1434	-0.180899	-0.005587	1506172..1506708	+	178	16129393	ydcN	COG1396K	putative DNA-binding transcriptional regulator
informational	b1439	-0.192308	-0.008529	1510003..1511409	+	468	16129398	ydcR	COG1167KE	putative DNA-binding transcriptional regulator/putative amino transferase
informational	b1450	-0.141629	-0.031532	1520262..1520927	+	221	90111276	mcbR	COG1802K	colanic acid and biofilm gene transcriptional regulator, MqsR-controlled
informational	b1460	-0.337831	-0.065963	1531816..1532952	+	378	16129419	ydcC	COG5433L	H repeat-associated putative transposase
informational	b1499	-0.126087	-0.027559	1582926..1583687	-	253	16129458	ydeO	COG2207K	UV-inducible global regulator, EvgA-, GadE-dependent
informational	b1508	-0.542045	-0.123596	1592176..1592442	-	88	16129467	hipB	COG1476K	antitoxin of HipAB toxin-antitoxin system
informational	b1512	0.129022	0.044025	1600288..1601241	-	317	16129471	lsrR	COG2390K	lsr operon transcriptional repressor
informational	b1526	-0.140614	0.02381	1614804..1615685	+	293	16129485	yneJ	COG0583K	putative DNA-binding transcriptional regulator
informational	b1530	0.066666	0.02069	1619120..1619554	+	144	90111289	marR	COG1846K	transcriptional repressor of multiple antibiotic resistance
informational	b1531	-0.943307	-0.15625	1619574..1619957	+	127	90111290	marA	COG4977K	multiple antibiotic resistance transcriptional regulator
informational	b1540	-0.496053	-0.065502	1628352..1629038	+	228	16129499	rspR	COG1802K	transcriptional repressor for rspAB
informational	b1545	-0.307653	0.005076	1633622..1634212	+	196	16129504	pinQ	COG1961L	Qin prophage; putative site-specific recombinase
informational	b1552	-0.248572	-0.028169	1638455..1638667	-	70	16129511	cspI	COG1278K	Qin prophage; cold shock protein
informational	b1557	-0.090141	-0.013889	1641339..1641554	-	71	16129516	cspB	COG1278K	Qin prophage; cold shock protein
informational	b1558	-0.131428	0.056338	1641855..1642067	+	70	16129517	cspF	COG1278K	Qin prophage; cold shock protein
informational	b1563	-0.348421	-0.010417	1645346..1645633	-	95	16129522	relE	COG2026JD	Qin prophage; toxin of the RelE-RelB toxin-antitoxin system
informational	b1564	-0.359494	-0.0125	1645633..1645872	-	79	16129523	relB	COG3077L	Qin prophage; bifunctional antitoxin of the RelE-RelB toxin-antitoxin system/ transcriptional repressor
informational	b1570	-0.788889	-0.110294	1647934..1648341	+	135	16129529	dicA	COG1396K	Qin prophage; putative regulator for DicB
informational	b1584	-0.439247	-0.106952	1656184..1656744	+	186	16129542	speG	COG1670J	spermidine N1-acetyltransferase
informational	b1594	0.101231	0.041769	1667344..1668564	-	406	16129552	mlc	COG1940KG	glucosamine anaerobic growth regulon transcriptional repressor; autorepressor
informational	b1595	-0.052862	0.057047	1668699..1669592	-	297	16129553	ynfL	COG0583K	LysR family putative transcriptional regulator
informational	b1608	-0.075314	0.016667	1682159..1682878	+	239	145698268	rstA	COG0745TK	response regulator of RstAB two-component system, low Mg-responsive via PhoQP
informational	b1618	-0.036735	0.030457	1696462..1697052	-	196	16129576	uidR	COG1309K	transcriptional repressor
informational	b1620	0.026608	0.040816	1698152..1699180	-	342	16129578	malI	COG1609K	transcriptional repressor of Mal regulon
informational	b1633	-0.119905	-0.028302	1711523..1712158	+	211	16129591	nth	COG0177L	DNA glycosylase and apyrimidinic (AP) lyase (endonuclease III)
informational	b1637	-0.333962	-0.068235	1715948..1717222	-	424	16129595	tyrS	COG0162J	tyrosyl-tRNA synthetase
informational	b1642	-0.263889	-0.027586	1720390..1720824	-	144	90111310	slyA	COG1846K	global transcriptional regulator
informational	b1649	-0.268342	-0.075	1726023..1726622	+	199	145698269	nemR	COG1309K	transcriptional repressor for the nemRA-gloA operon, quinone-, glyoxal-, and HOCl-activated
informational	b1652	-0.050698	-0.00463	1728347..1728994	+	215	16129610	rnt	COG0847L	ribonuclease T (RNase T)
informational	b1658	-0.239883	-0.017544	1737844..1738869	+	341	16129616	purR	COG1609K	transcriptional repressor, hypoxanthine-binding
informational	b1659	-0.239677	0.006431	1738866..1739798	-	310	16129617	ydhB	COG0583K	LysR family putative transcriptional regulator
informational	b1696	-0.351155	-0.088816	1778390..1779301	-	303	16129652	ydiP	COG2207K	putative DNA-binding transcriptional regulator
informational	b1712	-0.873737	-0.11	1795253..1795552	-	99	16129668	ihfA	COG0776L	integration host factor (IHF), DNA-binding protein, alpha subunit
informational	b1713	-0.097233	0.01005	1795557..1797944	-	795	16129669	pheT	COG0072J	phenylalanine tRNA synthetase, beta subunit
informational	b1714	-0.324159	-0.012195	1797959..1798942	-	327	16129670	pheS	COG0016J	phenylalanine tRNA synthetase, alpha subunit
informational	b1716	-0.336441	-0.058824	1799393..1799749	-	118	16129672	rplT	COG0292J	50S ribosomal subunit protein L20
informational	b1717	-0.616923	-0.090909	1799802..1799999	-	65	49176137	rpmI	COG0291J	50S ribosomal subunit protein L35
informational	b1718	-0.656111	-0.099448	1800096..1800638	-	180	16129674	infC	COG0290J	translation initiation factor IF-3
informational	b1719	-0.493614	-0.088647	1800642..1802570	-	642	16129675	thrS	COG0441J	threonyl-tRNA synthetase
informational	b1735	-0.36	-0.05694	1818605..1819447	-	280	16129689	chbR	COG2207K	repressor of chb operon for N,N'-diacetylchitobiose utilization
informational	b1739	-0.265179	-0.106195	1821918..1822256	-	112	16129693	osmE	COG2913J	osmotically-inducible lipoprotein
informational	b1741	-0.323729	-0.02027	1823515..1824402	+	295	16129695	cho	COG0322L	endonuclease of nucleotide excision repair
informational	b1749	-0.555224	-0.066914	1832428..1833234	+	268	16129703	xthA	COG0708L	exonuclease III
informational	b1763	-0.370291	-0.051988	1844999..1846960	-	653	16129717	topB	COG0550L	DNA topoisomerase III
informational	b1767	-0.186686	-0.023599	1850860..1851876	+	338	16129721	ansA	COG0252EJ	cytoplasmic L-asparaginase 1
informational	b1770	-0.179762	-0.035573	1854096..1854854	-	252	16129724	ydjF	COG1349KG	putative DNA-binding transcriptional regulator
informational	b1790	-0.141758	0.021898	1874755..1875576	-	273	16129744	yeaM	COG2207K	putative DNA-binding transcriptional regulator
informational	b1799	-0.00684	0.042208	1880886..1881809	-	307	90111335	dmlR	COG0583K	transcriptional activator of dmlA
informational	b1804	-0.1448	0.013298	1886864..1887991	-	375	16129758	rnd	COG0349J	ribonuclease D
informational	b1808	-0.125472	0.012559	1891325..1893235	-	636	16129762	yoaA	COG1199KL	putative ATP-dependent helicase, DinG family
informational	b1808	-0.125472	0.012559	1891325..1893235	-	636	16129762	yoaA	COG1199KL	putative ATP-dependent helicase, DinG family
informational	b1809	0.023684	-0.052174	1893367..1893711	+	114	90111336	yoaB	COG0251J	putative reactive intermediate deaminase
informational	b1823	-0.189855	-0.057143	1907226..1907435	-	69	16129777	cspC	COG1278K	stress protein, member of the CspA-family
informational	b1827	-0.278327	-0.011364	1909308..1910099	-	263	16129781	kdgR	COG1414K	KDG regulon transcriptional repressor
informational	b1835	-0.190188	-0.010417	1920223..1921662	+	479	90111341	rsmF	COG0144J	16S rRNA m(5)C1407 methyltransferase, SAM-dependent
informational	b1844	-0.219091	0	1926120..1926782	+	220	16129797	exoX	COG0847L	exodeoxyribonuclease 10; DNA exonuclease X
informational	b1853	-0.129412	0.010345	1936652..1937521	+	289	16129806	yebK	COG1737K	putative DNA-binding transcriptional regulator
informational	b1860	-0.088988	0.053412	1944346..1945356	-	336	16129813	ruvB	COG2255L	ATP-dependent DNA helicase, component of RuvABC resolvasome
informational	b1861	0.06798	0.044118	1945365..1945976	-	203	16129814	ruvA	COG0632L	component of RuvABC resolvasome, regulatory subunit
informational	b1863	0.084971	0.034483	1946855..1947376	-	173	16129816	ruvC	COG0817L	component of RuvABC resolvasome, endonuclease
informational	b1865	-0.252667	-0.033113	1948180..1948632	-	150	16129818	nudB	COG0494LR	dihydroneopterin triphosphate pyrophosphatase
informational	b1866	-0.264576	-0.010152	1948750..1950522	-	590	16129819	aspS	COG0173J	aspartyl-tRNA synthetase
informational	b1876	-0.2539	-0.058824	1960062..1961795	+	577	16129828	argS	COG0018J	arginyl-tRNA synthetase
informational	b1893	-0.520958	-0.041667	1978518..1979021	-	167	16129845	insB1	COG1662L	IS1 transposase B
informational	b1894	-0.291209	-0.021739	1978940..1979215	-	91	16129846	insA	COG3677L	IS1 repressor TnpA
informational	b1913	-0.340164	-0.042553	1992874..1994706	-	610	90111354	uvrC	COG0322L	excinuclease UvrABC, endonuclease subunit
informational	b1914	-0.047248	0.013699	1994703..1995359	-	218	16129861	uvrY	COG2197TK	response regulator in two-component regulatory system with BarA
informational	b1916	-0.348333	-0.037344	1996110..1996832	-	240	16129863	sdiA	COG2771K	quorum-sensing transcriptional activator
informational	b1922	-0.502092	-0.066667	2001070..2001789	-	239	49176170	fliA	COG1191K	RNA polymerase, sigma 28 (sigma F) factor
informational	b1951	-0.080676	0.028846	2023968..2024591	+	207	16129898	rcsA	COG2197TK	transcriptional regulator of colanic acid capsular biosynthesis
informational	b1960	-0.360256	-0.025478	2030448..2030918	-	156	16129906	vsr	COG3727L	DNA mismatch endonuclease of very short patch repair
informational	b1961	-0.449788	-0.07611	2030899..2032317	-	472	16129907	dcm	COG0270L	DNA cytosine methyltransferase
informational	b1969	-0.056502	0.049107	2038152..2038823	-	223	90111362	yedW	COG0745TK	response regulator family protein
informational	b1987	-0.191139	0.009464	2059964..2060914	-	316	16129929	cbl	COG0583K	ssuEADCB/tauABCD operon transcriptional activator
informational	b1988	0.22459	0.075163	2061016..2061933	-	305	16129930	nac	COG0583K	nitrogen assimilation regulon transcriptional regulator; autorepressor
informational	b1994	-0.519822	-0.061947	2066305..2067321	-	338	16129935	insH1	COG3039L	IS5 transposase and trans-activator
informational	b1996	-0.533223	-0.039735	2068952..2069857	-	301	16129937	insD1	COG2801L	IS2 transposase TnpB
informational	b1997	-0.35124	-0.057377	2069815..2070180	-	121	145698282	insC1	COG2963L	IS2 repressor TnpA
informational	b2002	-0.135135	0.026846	2076308..2076754	+	148	16129943	yeeS	COG2003L	CP4-44 prophage; putative DNA repair protein
informational	b2009	-0.363057	-0.113924	2080789..2081262	-	157	16129950	sbmC	COG3449L	DNA gyrase inhibitor
informational	b2011	-0.401263	-0.073529	2082756..2084183	+	475	16129952	sbcB	COG2925L	exodeoxyribonuclease I; exonuclease I
informational	b2015	-0.08123	0	2087329..2088258	-	309	90111371	yeeY	COG0583K	LysR family putative transcriptional regulator
informational	b2030	-0.533728	-0.058997	2101895..2102911	-	338	16129971	insH1	COG3039L	IS5 transposase and trans-activator
informational	b2068	-0.03617	0.024735	2146692..2147540	-	282	16130008	alkA	COG0122L	3-methyl-adenine DNA glycosylase II
informational	b2079	-0.28125	0	2164276..2164998	+	240	16130019	baeR	COG0745TK	response regulator in two-component regulatory system with BaeS
informational	b2089	-0.507292	-0.062284	2170532..2171398	+	288	16130028	insF1	COG2801L	IS3 transposase B
informational	b2101	-0.305645	-0.048193	2182035..2182781	-	248	16130039	yegW	COG2188K	putative DNA-binding transcriptional regulator
informational	b2114	-0.302954	-0.050147	2194300..2196333	+	677	16130052	metG	COG0143J	methionyl-tRNA synthetase
informational	b2125	-0.159833	0.016667	2212243..2212962	-	239	90111392	yehT	COG3279KT	putative response regulator in two-component system withYehU
informational	b2127	-0.348971	-0.032787	2214866..2215597	+	243	16130065	mlrA	COG0789K	transcriptional activator of csgD and csgBA
informational	b2140	-0.164127	-0.015823	2229438..2230385	-	315	16130078	dusC	COG0042J	tRNA-dihydrouridine synthase C
informational	b2151	0.02948	0.020173	2240628..2241668	-	346	16130089	galS	COG1609K	galactose- and fucose-inducible galactose regulon transcriptional isorepressor; mgl operon transcriptional repressor; autorepressor
informational	b2157	0.017065	0.061224	2248737..2249618	-	293	16130095	yeiE	COG0583K	putative DNA-binding transcriptional regulator
informational	b2159	-0.203509	-0.062937	2250840..2251697	+	285	16130097	nfo	COG0648L	endonuclease IV with intrinsic 3'-5' exonuclease activity
informational	b2171	-0.379474	-0.041885	2265450..2266022	+	190	90111399	yeiP	COG0231J	elongation factor P-like protein
informational	b2183	-0.362771	-0.056034	2279788..2280483	-	231	16130121	rsuA	COG1187J	16S rRNA pseudouridine(516) synthase
informational	b2184	-0.277986	-0.027257	2280632..2282392	+	586	16130122	yejH	COG1061KL	putative ATP-dependent DNA or RNA helicase
informational	b2184	-0.277986	-0.027257	2280632..2282392	+	586	16130122	yejH	COG1061KL	putative ATP-dependent DNA or RNA helicase
informational	b2185	-0.468085	-0.115789	2282517..2282801	+	94	16130123	rplY	COG1825J	50S ribosomal subunit protein L25
informational	b2192	-0.533728	-0.058997	2289065..2290081	-	338	16130129	insH1	COG3039L	IS5 transposase and trans-activator
informational	b2193	-0.013953	0.046296	2290500..2291147	+	215	16130130	narP	COG2197TK	response regulator in two-component regulatory system with NarQ or NarX
informational	b2212	-0.286111	-0.032258	2308691..2309341	-	216	16130149	alkB	COG3145L	oxidative demethylase of N1-methyladenine or N3-methylcytosine DNA lesions
informational	b2217	0.021296	0.023041	2316177..2316827	+	216	16130154	rcsB	COG2197TK	response regulator in two-component regulatory system with RcsC and YojN
informational	b2231	-0.239886	-0.022831	2336793..2339420	-	875	16130166	gyrA	COG0188L	DNA gyrase (type II topoisomerase), subunit A
informational	b2248	-0.056923	0.011494	2361429..2362211	-	260	16130183	rhmR	COG1414K	putative DNA-binding transcriptional regulator for the rhm operon
informational	b2255	-0.183333	-0.01059	2368039..2370021	+	660	16130190	arnA	COG0223J	fused UDP-L-Ara4N formyltransferase/UDP-GlcA C-4'-decarboxylase
informational	b2289	-0.010577	0.031949	2405703..2406641	-	312	16130224	lrhA	COG0583K	transcriptional repressor of flagellar, motility and chemotaxis genes
informational	b2318	-0.314074	-0.055351	2434824..2435636	-	270	16130253	truA	COG0101J	tRNA pseudouridine(38-40) synthase
informational	b2330	-0.145484	-0.022508	2447508..2448440	-	310	90111419	prmB	COG2890J	N5-glutamine methyltransferase
informational	b2349	-0.387013	-0.062176	2466545..2467702	+	385	16130281	intS	COG0582L	CPS-53 (KpLE1) prophage; putative prophage CPS-53 integrase
informational	b2364	-0.25209	-0.025641	2476694..2477629	-	311	16130296	dsdC	COG0583K	dsd operon activator; autorepressor
informational	b2369	-0.093627	-0.039024	2483755..2484369	+	204	16130301	evgA	COG2197TK	response regulator in two-component regulatory system with EvgS
informational	b2381	-0.170492	-0.016327	2500383..2501117	+	244	16130313	ypdB	COG3279KT	response regulator activating yhjX; pyruvate-responsive YpdAB two-component system
informational	b2382	-0.053333	0.066434	2501130..2501987	+	285	16130314	ypdC	COG2207K	putative DNA-binding protein
informational	b2394	-0.222162	0.010782	2514331..2515443	+	370	90111427	insL1	COG3385L	IS186 transposase
informational	b2400	-0.527601	-0.110169	2519257..2520672	-	471	16130330	gltX	COG0008J	glutamyl-tRNA synthetase
informational	b2405	-0.012585	0.098305	2521593..2522477	-	294	16130331	xapR	COG0583K	transcriptional activator of xapAB
informational	b2409	-0.053571	0.042071	2525930..2526856	-	308	16130335	yfeR	COG0583K	transcriptional regulator of yefH
informational	b2411	-0.136662	0.00744	2528161..2530176	-	671	16130337	ligA	COG0272L	DNA ligase, NAD(+)-dependent
informational	b2419	-0.15	-0.048	2537342..2537716	+	124	16130345	yfeK	COG0173J	uncharacterized protein
informational	b2427	-0.10386	0	2544752..2545609	-	285	16130352	murR	COG1737K	repressor for murPQ, MurNAc 6-P inducible
informational	b2437	-0.348	-0.034188	2554130..2555182	-	350	16130362	eutR	COG2207K	eut operon transcriptional activator, AraC family
informational	b2442	-0.28806	-0.012407	2558858..2560066	+	402	145698295	intZ	COG0582L	CPZ-55 prophage; putative phage integrase
informational	b2467	-0.335079	-0.067708	2582903..2583478	-	191	16130392	nudK	COG0494LR	GDP-mannose pyrophosphatase
informational	b2491	-0.188209	0.025335	2611900..2613912	+	670	90111447	hyfR	COG3604KT	hydrogenase-4 transcriptional activator
informational	b2496	-0.18412	0.021368	2618075..2618776	-	233	226524737	hda	COG0593L	ATPase regulatory factor involved in DnaA inactivation
informational	b2509	-0.527632	-0.061269	2634232..2635602	+	456	16130434	xseA	COG1570L	exonuclease VII, large subunit
informational	b2514	-0.266274	-0.032941	2639301..2640575	-	424	16130439	hisS	COG0124J	histidyl tRNA synthetase
informational	b2531	-0.256173	-0.01227	2661643..2662131	-	162	16130456	iscR	COG1959K	isc operon transcriptional repressor; suf operon transcriptional activator; oxidative stress- and iron starvation-inducible; autorepressor
informational	b2532	-0.13252	-0.008097	2662583..2663323	-	246	16130457	trmJ	COG0565J	tRNA mC32,mU32 2'-O-methyltransferase, SAM-dependent
informational	b2535	-0.231221	0.023419	2665435..2666715	+	426	90111454	csiE	COG3711K	stationary phase inducible protein
informational	b2537	0.124324	0.070707	2668006..2668896	-	296	16130462	hcaR	COG0583K	hca operon transcriptional regulator
informational	b2550	-0.196725	-0.037688	2682863..2684056	+	397	90111457	yphH	COG1940KG	putative DNA-binding transcriptional regulator
informational	b2559	-0.207784	0	2697354..2697857	-	167	145698301	tadA	COG0590FJ	tRNA-specific adenosine deaminase
informational	b2561	-0.006737	0.010601	2698759..2699607	+	282	90111460	yfhH	COG1737K	putative DNA-binding transcriptional regulator
informational	b2565	-0.257438	0.041152	2701741..2702469	-	242	16130490	recO	COG1381L	gap repair protein
informational	b2567	-0.448673	-0.048458	2703383..2704063	-	226	16130492	rnc	COG0571K	RNase III
informational	b2573	-0.25445	0	2709437..2710012	-	191	16130498	rpoE	COG1595K	RNA polymerase sigma E factor
informational	b2576	-0.557432	-0.076404	2712896..2714230	+	444	16130501	srmB	COG0513LKJ	ATP-dependent RNA helicase
informational	b2576	-0.557432	-0.076404	2712896..2714230	+	444	16130501	srmB	COG0513LKJ	ATP-dependent RNA helicase
informational	b2576	-0.557432	-0.076404	2712896..2714230	+	444	16130501	srmB	COG0513LKJ	ATP-dependent RNA helicase
informational	b2577	-0.146416	0.020408	2714439..2715320	-	293	90111462	yfiE	COG0583K	putative DNA-binding transcriptional regulator
informational	b2580	-0.282533	-0.034783	2716754..2717443	+	229	16130505	ung	COG0692L	uracil-DNA-glycosylase
informational	b2581	-0.681739	-0.104046	2717491..2718528	-	345	16130506	yfiF	COG0566J	putative methyltransferase
informational	b2594	-0.415644	-0.030581	2735031..2736011	-	326	16130515	rluD	COG0564J	23S rRNA pseudouridine(1911,1915,1917) synthase
informational	b2597	-0.535398	-0.131579	2737154..2737495	+	113	16130518	raiA	COG1544J	cold shock protein associated with 30S ribosomal subunit
informational	b2606	-0.526956	-0.034483	2744183..2744530	-	115	16130527	rplS	COG0335J	50S ribosomal subunit protein L19
informational	b2607	-0.30902	-0.015625	2744572..2745339	-	255	16130528	trmD	COG0336J	tRNA m(1)G37 methyltransferase, SAM-dependent
informational	b2608	-0.29011	-0.060109	2745370..2745918	-	182	90111466	rimM	COG0806J	16S rRNA processing protein
informational	b2609	-0.329268	-0.012048	2745937..2746185	-	82	16130530	rpsP	COG0228J	30S ribosomal subunit protein S16
informational	b2616	-0.340326	-0.074007	2751795..2753456	+	553	49176247	recN	COG0497L	recombination and repair protein
informational	b2617	-0.086726	0.008772	2753605..2753946	+	113	90111468	bamE	COG2913J	lipoprotein component of BamABCDE OM biogenesis complex
informational	b2622	-0.430751	-0.045894	2756159..2757400	+	413	16130540	intA	COG0582L	CP4-57 prophage; integrase
informational	b2624	-0.331429	0.014085	2758644..2758856	+	70	16130542	alpA	COG3311K	CP4-57 prophage; DNA-binding transcriptional activator
informational	b2634	0.000429	0.111111	2769703..2770404	+	233	16130552	yfjR	COG2378K	CP4-57 prophage; putative DNA-binding transcriptional regulator
informational	b2636	-0.511565	-0.087838	2770681..2771124	+	147	90111472	yfjS	COG2378K	CP4-57 prophage; uncharacterized protein
informational	b2644	-0.100625	0.031056	2776386..2776868	+	160	16130559	yfjY	COG2003L	CP4-57 prophage; putative DNA repair protein
informational	b2664	-0.127273	0.0181	2795674..2796336	+	220	90111478	csiR	COG1802K	transcriptional repressor of csiD
informational	b2667	0.026263	0.01	2797211..2797510	+	99	16130581	ygaV	COG0640K	tributyltin-inducible repressor of ygaVP
informational	b2684	-0.6375	-0.079096	2810770..2811300	+	176	16130596	mprA	COG1846K	transcriptional repressor of microcin B17 synthesis and multidrug efflux
informational	b2697	-0.303082	-0.04447	2819381..2822011	-	876	16130604	alaS	COG0013J	alanyl-tRNA synthetase
informational	b2699	-0.175354	-0.042373	2822708..2823769	-	353	16130606	recA	COG0468L	DNA recombination and repair protein; ssDNA-dependent ATPase; synaptase; ssDNA and dsDNA binding protein forming filaments; ATP-dependent homologous DNA strand exchanger; recombinase A; LexA autocleavage cofactor
informational	b2706	0.247059	0.125	2828621..2828980	+	119	16130613	srlM	COG4578K	sorbitol-responsive srl operon transcriptional activator
informational	b2707	-0.125292	-0.015504	2829047..2829820	+	257	16130614	srlR	COG1349KG	sorbitol-inducible srl operon transcriptional repressor
informational	b2709	-0.003572	0.041584	2830775..2832289	-	504	90111481	norR	COG3604KT	anaerobic nitric oxide reductase DNA-binding transcriptional activator
informational	b2714	-0.071726	0.014837	2838254..2839264	-	336	345452722	ascG	COG1609K	asc operon transcriptional repressor; prpBC operon repressor
informational	b2727	-0.238276	-0.041237	2851001..2851873	+	290	16130634	hypB	COG0378OK	GTP hydrolase involved in nickel liganding into hydrogenases
informational	b2731	-0.24422	-0.010101	2854338..2856416	+	692	16130638	fhlA	COG3604KT	formate hydrogenlyase transcriptional activator
informational	b2733	-0.237515	-0.01171	2857093..2859654	+	853	16130640	mutS	COG0249L	methyl-directed mismatch repair protein
informational	b2735	0.153333	0.050781	2860467..2861234	-	255	226524741	ygbI	COG1349KG	DeoR family putative transcriptional regulator
informational	b2741	-0.528788	-0.057402	2866559..2867551	-	330	16130648	rpoS	COG0568K	RNA polymerase, sigma S (sigma 38) factor
informational	b2755	0.023606	0.052288	2878855..2879772	-	305	16130662	ygbT	COG1518L	multifunctional endonuclease Cas1, CRISPR adaptation protein; DNA repair enzyme
informational	b2768	0.328796	0.057292	2894196..2894771	+	191	16130675	ygcP	COG1954K	putative antiterminator regulatory protein
informational	b2784	-0.337365	-0.057718	2911417..2913651	-	744	16130691	relA	COG0317TK	(p)ppGpp synthetase I/GTP pyrophosphokinase
informational	b2785	-0.229792	-0.004608	2913699..2915000	-	433	16130692	rlmD	COG2265J	23S rRNA m(5)U1939 methyltransferase, SAM-dependent
informational	b2791	-0.495385	-0.045977	2923002..2923784	-	260	16130698	truC	COG0564J	tRNA(Ile1,Asp) pseudouridine(65) synthase
informational	b2798	-0.313546	-0.051587	2931055..2931810	+	251	226524743	ygdG	COG0258L	Ssb-binding protein, misidentified as ExoIX
informational	b2805	-0.321399	-0.061475	2939368..2940099	+	243	16130712	fucR	COG1349KG	l-fucose operon activator
informational	b2808	-0.143279	-0.003268	2941650..2942567	-	305	16130715	gcvA	COG0583K	glycine cleavage system transcriptional activator; autorepressor
informational	b2819	-0.201316	-0.001642	2950635..2952461	-	608	16130723	recD	COG0507L	exonuclease V (RecBCD complex), alpha chain
informational	b2820	-0.319153	-0.024555	2952461..2956003	-	1180	16130724	recB	COG1074L	exonuclease V (RecBCD complex), beta subunit
informational	b2822	-0.287701	-0.008014	2959060..2962428	-	1122	16130726	recC	COG1330L	exonuclease V (RecBCD complex), gamma chain
informational	b2830	-0.661364	-0.056497	2968447..2968977	-	176	16130734	rppH	COG0494LR	RNA pyrophosphohydrolase
informational	b2831	-0.20786	0.021739	2969662..2970351	+	229	16130735	mutH	COG3066L	methyl-directed mismatch repair protein
informational	b2837	-0.069388	0.005814	2976599..2977630	+	343	16130741	galR	COG1609K	galactose-inducible d-galactose regulon transcriptional repressor; autorepressor
informational	b2839	0.105145	0.096154	2979021..2979956	+	311	16130743	lysR	COG0583K	transcriptional activator of lysA; autorepressor
informational	b2846	-0.191429	-0.014218	2987536..2988168	+	210	90111495	yqeH	COG2771K	putative LuxR family transcriptional regulator
informational	b2847	-0.331227	-0.074074	2988502..2989311	+	269	16130751	yqeI	COG3710K	putative transcriptional regulator
informational	b2852	-0.172053	-0.054466	2992094..2993470	+	458	16130756	ygeH	COG3710K	putative transcriptional regulator
informational	b2860	-0.533223	-0.039735	2996372..2997277	-	301	16130763	insD1	COG2801L	IS2 transposase TnpB
informational	b2861	-0.35124	-0.057377	2997235..2997600	-	121	145698306	insC1	COG2963L	IS2 repressor TnpA
informational	b2869	-0.130405	0.016863	3004008..3005786	-	592	16130771	ygeV	COG3829KT	putative sigma-54-interacting transcriptional activator
informational	b2890	-0.396436	-0.039526	3033657..3035174	-	505	16130792	lysS	COG1190J	lysine tRNA synthetase, constitutive
informational	b2892	-0.065338	0.044983	3036373..3038106	-	577	16130794	recJ	COG0608L	ssDNA exonuclease, 5' --> 3'-specific
informational	b2894	-0.322483	-0.016722	3038847..3039743	-	298	16130796	xerD	COG4974L	site-specific tyrosine recombinase
informational	b2916	-0.172727	0.020134	3059753..3060646	+	297	16130817	argP	COG0583K	transcriptional regulator for arginine transport and DNA replication genes; replication initiation inhibitor
informational	b2921	-0.351678	-0.033445	3066277..3067173	-	298	90111513	ygfI	COG0583K	putative DNA-binding transcriptional regulator
informational	b2929	-0.012426	0.011765	3074686..3075195	-	169	16130830	yggD	COG3722K	MtlR family putative transcriptional repressor
informational	b2945	-0.739149	-0.182203	3090347..3091054	+	235	16130846	endA	COG2356L	DNA-specific endonuclease I
informational	b2947	-0.261076	-0.022082	3091878..3092828	+	316	16130848	gshB	COG0189HJ	glutathione synthetase
informational	b2948	-0.071658	0.031915	3092937..3093500	+	187	90111516	yqgE	COG1678K	uncharacterized protein
informational	b2949	-0.257246	-0.007194	3093500..3093916	+	138	16130850	yqgF	COG0816L	putative Holliday junction resolvase
informational	b2957	-0.113506	-0.04298	3099682..3100728	-	348	16130858	ansB	COG0252EJ	periplasmic L-asparaginase 2
informational	b2961	-0.146286	-0.005698	3103013..3104065	+	350	16130862	mutY	COG1194L	adenine DNA glycosylase
informational	b2980	-0.252756	-0.003922	3128272..3129036	+	254	16130880	glcC	COG2186K	glycolate-inducible glc operon transcriptional repressor; autorepressor
informational	b2982	-0.533728	-0.058997	3130178..3131194	+	338	16130882	insH1	COG3039L	IS5 transposase and trans-activator
informational	b3010	-0.149371	0.003135	3154262..3155218	-	318	90111526	yqhC	COG2207K	transcriptional activator of yqhD
informational	b3019	-0.368883	-0.02656	3163715..3165973	-	752	16130915	parC	COG0188L	DNA topoisomerase IV, subunit A
informational	b3021	-0.322138	-0.060606	3167851..3168246	-	131	16130917	mqsA	COG2944K	antitoxin for MqsR toxin; transcriptional repressor
informational	b3023	-0.14375	0.018634	3168749..3169231	-	160	49176303	ygiV	COG3449L	transcriptional repressor for mcbR biofilm gene
informational	b3025	-0.234246	0.022727	3169828..3170487	+	219	16130921	qseB	COG0745TK	quorum sensing DNA-binding response regulator in two-component regulatory system with QseC
informational	b3030	-0.345238	-0.052298	3173504..3175396	-	630	16130926	parE	COG0187L	DNA topoisomerase IV, subunit B
informational	b3034	-0.21579	-0.004762	3177281..3177910	-	209	16130930	nudF	COG2816L	ADP-ribose pyrophosphatase
informational	b3044	-0.35124	-0.057377	3186187..3186552	+	121	145698309	insC1	COG2963L	IS2 repressor TnpA
informational	b3045	-0.533223	-0.039735	3186510..3187415	+	301	16130941	insD1	COG2801L	IS2 transposase TnpB
informational	b3056	-0.307039	-0.002421	3201891..3203129	+	412	16130952	cca	COG0617J	fused tRNA nucleotidyl transferase/2'3'-cyclic phosphodiesterase/2'nucleotidase and phosphatase
informational	b3060	-0.224194	-0.028939	3205324..3206256	-	310	16130956	ttdR	COG0583K	transcriptional activator of ttdABT
informational	b3065	-1.09014	-0.125	3210781..3210996	+	71	16130961	rpsU	COG0828J	30S ribosomal subunit protein S21
informational	b3066	-0.389157	-0.034364	3211107..3212852	+	581	16130962	dnaG	COG0358L	DNA primase
informational	b3067	-0.588907	-0.09772	3213047..3214888	+	613	16130963	rpoD	COG0568K	RNA polymerase, sigma 70 (sigma D) factor
informational	b3068	-0.298214	-0.04142	3214967..3215473	-	168	16130964	mug	COG3663L	G/U mismatch-specific DNA glycosylase; xanthine DNA glycosylase
informational	b3071	-0.760386	-0.173077	3216779..3217402	+	207	16130966	yqjI	COG1695K	PadR family putative transcriptional regulator
informational	b3075	-0.153211	-0.021341	3221466..3222449	+	327	16130970	ebgR	COG1609K	transcriptional repressor
informational	b3082	0.192029	0.043165	3233728..3234144	-	138	16130977	higA	COG5499K	antitoxinof the HigB-HigA toxin-antitoxin system
informational	b3084	-0.181481	-0.015831	3234739..3235875	-	378	90111535	rlmG	COG2813J	23S rRNA m(2)G1835 methyltransferase, SAM-dependent
informational	b3094	-0.524419	-0.119691	3246652..3247428	+	258	90111537	exuR	COG2186K	hexuronate regulon transcriptional repressor; autorepressor
informational	b3096	-0.143307	0.023438	3248439..3248822	+	127	16130991	mzrA	COG0322L	modulator of EnvZ/OmpR regulon
informational	b3105	-0.161409	0.0301	3253318..3254214	-	298	16131000	yhaJ	COG0583K	LysR family putative transcriptional regulator
informational	b3113	0.120155	0.023077	3259721..3260110	-	129	90111542	tdcF	COG0251J	putative reactive intermediate deaminase
informational	b3118	0.091987	0.063898	3266127..3267065	-	312	16131011	tdcA	COG0583K	tdc operon transcriptional activator
informational	b3129	-0.578378	-0.107143	3277002..3277337	+	111	16131021	prlF	COG2002K	antitoxin of the SohA(PrlF)-YhaV toxin-antitoxin system
informational	b3131	-0.231599	0	3277856..3278665	-	269	16131023	agaR	COG1349KG	transcriptional repressor of the aga regulon
informational	b3148	-0.522137	-0.037879	3295394..3295789	+	131	16131040	yraN	COG0792L	UPF0102 family protein
informational	b3155	-0.52	-0.059406	3299966..3300268	+	100	16131047	yhbQ	COG2827L	GIY-YIG nuclease superfamily protein
informational	b3162	-0.585692	-0.022222	3305971..3307860	-	629	90111550	deaD	COG0513LKJ	ATP-dependent RNA helicase
informational	b3162	-0.585692	-0.022222	3305971..3307860	-	629	90111550	deaD	COG0513LKJ	ATP-dependent RNA helicase
informational	b3162	-0.585692	-0.022222	3305971..3307860	-	629	90111550	deaD	COG0513LKJ	ATP-dependent RNA helicase
informational	b3164	-0.142194	0	3309033..3311168	-	711	145698316	pnp	COG1185J	polynucleotide phosphorylase/polyadenylase
informational	b3165	-0.673034	-0.077778	3311415..3311684	-	89	16131057	rpsO	COG0184J	30S ribosomal subunit protein S15
informational	b3166	-0.367834	-0.034921	3311833..3312777	-	314	16131058	truB	COG0130J	tRNA pseudouridine synthase B: tRNA pseudouridine(55) synthase and putative tmRNA pseudouridine(342) synthase
informational	b3167	-0.398496	-0.022388	3312777..3313178	-	133	16131059	rbfA	COG0858J	30s ribosome binding factor
informational	b3168	-0.533146	-0.106622	3313342..3316014	-	890	16131060	infB	COG0532J	translation initiation factor IF-2
informational	b3169	-0.27798	-0.054435	3316039..3317526	-	495	16131061	nusA	COG0195K	transcription termination/antitermination L factor
informational	b3179	-0.244019	0.02381	3327035..3327664	-	209	16131069	rlmE	COG0293J	23S rRNA U2552 2'-O-ribose methyltransferase, SAM-dependent
informational	b3180	-0.182474	-0.030612	3327790..3328083	+	97	16131070	yhbY	COG1534J	RNA binding protein associated with pre-50S ribosomal subunits
informational	b3181	-0.366456	-0.081761	3328239..3328715	-	158	90111554	greA	COG0782K	transcript cleavage factor
informational	b3185	-0.637647	-0.093023	3332862..3333119	-	85	16131075	rpmA	COG0211J	50S ribosomal subunit protein L27
informational	b3186	-0.368932	-0.048077	3333140..3333451	-	103	16131076	rplU	COG0261J	50S ribosomal subunit protein L21
informational	b3188	-0.675	-0.064516	3334909..3335187	+	92	16131078	sfsB	COG3423K	malPQ operon transcriptional activator
informational	b3190	-0.265476	-0.047059	3336549..3336803	-	84	90111555	ibaG	COG5007K	acid stress protein; putative transcriptional regulator, BolA family
informational	b3202	-0.43543	-0.07113	3344717..3346150	+	477	16131092	rpoN	COG1508K	RNA polymerase, sigma 54 (sigma N) factor
informational	b3203	-0.397895	-0.145833	3346173..3346460	+	95	16131093	hpf	COG1544J	ribosome hibernation promoting factor HPF; stabilizes 70S dimers (100S)
informational	b3218	-0.533728	-0.058997	3365702..3366718	-	338	16131108	insH1	COG3039L	IS5 transposase and trans-activator
informational	b3222	0.272165	0.047945	3369475..3370350	-	291	90111558	nanK	COG1940KG	N-acetylmannosamine kinase
informational	b3226	-0.407605	-0.041667	3373698..3374489	-	263	49176329	nanR	COG2186K	transcriptional repressor of the nan operon, induced by sialic acid
informational	b3230	-0.686923	-0.045802	3377815..3378207	-	130	16131120	rpsI	COG0103J	30S ribosomal subunit protein S9
informational	b3231	-0.540141	-0.104895	3378223..3378651	-	142	16131121	rplM	COG0102J	50S ribosomal subunit protein L13
informational	b3237	-0.007051	0	3384703..3385173	+	156	16131127	argR	COG1438K	l-arginine-responsive arginine metabolism regulon transcriptional regulator
informational	b3239	-0.375556	-0.021978	3385857..3386129	-	90	16131129	yhcO	COG2732K	putative barnase inhibitor
informational	b3243	-0.055664	0.041935	3389520..3390449	+	309	16131133	aaeR	COG0583K	transcriptional regulator for aaeXAB operon
informational	b3247	-0.278528	-0.022449	3396326..3397795	-	489	90111563	rng	COG1530J	ribonuclease G
informational	b3259	-0.064846	0.003401	3409070..3409951	+	293	16131147	prmA	COG2264J	methyltransferase for 50S ribosomal subunit protein L11
informational	b3260	-0.245794	-0.034161	3410280..3411245	+	321	16131148	dusB	COG0042J	tRNA-dihydrouridine synthase B
informational	b3261	-0.530612	-0.090909	3411271..3411567	+	98	16131149	fis	COG2901KL	global DNA-binding transcriptional dual regulator
informational	b3261	-0.530612	-0.090909	3411271..3411567	+	98	16131149	fis	COG2901KL	global DNA-binding transcriptional dual regulator
informational	b3262	-0.397279	-0.067797	3411653..3412537	+	294	90111566	yhdJ	COG0863L	DNA adenine methyltransferase, SAM-dependent
informational	b3264	-0.184545	-0.049774	3412803..3413465	-	220	16131152	acrS	COG1309K	acrAB operon transcriptional repressor
informational	b3282	-0.045263	0.04712	3430843..3431415	-	190	16131163	tsaC	COG0009J	tRNA(ANN) t(6)A37 threonylcarbamoyladenosine modification protein, threonine-dependent ADP-forming ATPase
informational	b3283	-0.315	-0.093923	3431420..3431962	-	180	49176335	yrdD	COG0551L	putative DNA topoisomerase
informational	b3287	-0.289941	-0.029412	3433690..3434199	+	169	16131166	def	COG0242J	peptide deformylase
informational	b3288	-0.052699	0.028481	3434214..3435161	+	315	16131167	fmt	COG0223J	10-formyltetrahydrofolate:L-methionyl-tRNA(fMet) N-formyltransferase
informational	b3289	-0.393939	-0.062791	3435207..3436496	+	429	16131168	rsmB	COG0144J	16S rRNA m(5)C967 methyltransferase, SAM-dependent
informational	b3292	-0.504255	-0.077465	3438705..3439130	-	141	16131171	zntR	COG0789K	zntA gene transcriptional activator
informational	b3294	-0.564567	-0.03125	3439616..3439999	-	127	16131173	rplQ	COG0203J	50S ribosomal subunit protein L17
informational	b3295	-0.22766	-0.015152	3440040..3441029	-	329	16131174	rpoA	COG0202K	RNA polymerase, alpha subunit
informational	b3296	-0.664078	-0.101449	3441055..3441675	-	206	16131175	rpsD	COG0522J	30S ribosomal subunit protein S4
informational	b3297	-0.445736	-0.030769	3441709..3442098	-	129	16131176	rpsK	COG0100J	30S ribosomal subunit protein S11
informational	b3298	-0.404237	-0.008403	3442115..3442471	-	118	16131177	rpsM	COG0099J	30S ribosomal subunit protein S13
informational	b3299	-0.610526	-0.076923	3442618..3442734	-	38	16131178	rpmJ	COG0257J	50S ribosomal subunit protein L36
informational	b3301	-0.25	0.027586	3444105..3444539	-	144	16131180	rplO	COG0200J	50S ribosomal subunit protein L15
informational	b3302	-0.137288	0.066667	3444543..3444722	-	59	16131181	rpmD	COG1841J	50S ribosomal subunit protein L30
informational	b3303	-0.100599	0.005952	3444726..3445229	-	167	16131182	rpsE	COG0098J	30S ribosomal subunit protein S5
informational	b3304	-0.394872	-0.076271	3445244..3445597	-	117	16131183	rplR	COG0256J	50S ribosomal subunit protein L18
informational	b3305	-0.227119	-0.050562	3445607..3446140	-	177	16131184	rplF	COG0097J	50S ribosomal subunit protein L6
informational	b3306	-0.1	0.007634	3446153..3446545	-	130	16131185	rpsH	COG0096J	30S ribosomal subunit protein S8
informational	b3307	-0.79505	-0.078431	3446579..3446884	-	101	16131186	rpsN	COG0199J	30S ribosomal subunit protein S14
informational	b3308	-0.282123	-0.011111	3446899..3447438	-	179	16131187	rplE	COG0094J	50S ribosomal subunit protein L5
informational	b3309	-0.380769	-0.066667	3447453..3447767	-	104	16131188	rplX	COG0198J	50S ribosomal subunit protein L24
informational	b3310	-0.127642	0.056452	3447778..3448149	-	123	16131189	rplN	COG0093J	50S ribosomal subunit protein L14
informational	b3311	-0.292857	-0.011765	3448314..3448568	-	84	16131190	rpsQ	COG0186J	30S ribosomal subunit protein S17
informational	b3312	-0.657143	-0.109375	3448568..3448759	-	63	16131191	rpmC	COG0255J	50S ribosomal subunit protein L29
informational	b3313	-0.383824	0.014599	3448759..3449169	-	136	16131192	rplP	COG0197J	50S ribosomal subunit protein L16
informational	b3314	-0.421888	-0.042735	3449182..3449883	-	233	16131193	rpsC	COG0092J	30S ribosomal subunit protein S3
informational	b3315	-0.349091	-0.036036	3449901..3450233	-	110	16131194	rplV	COG0091J	50S ribosomal subunit protein L22
informational	b3316	-0.619565	-0.064516	3450248..3450526	-	92	16131195	rpsS	COG0185J	30S ribosomal subunit protein S19
informational	b3317	-0.699267	-0.076642	3450543..3451364	-	273	16131196	rplB	COG0090J	50S ribosomal subunit protein L2
informational	b3318	-0.373	-0.069307	3451382..3451684	-	100	16131197	rplW	COG0089J	50S ribosomal subunit protein L23
informational	b3319	-0.235323	-0.009901	3451681..3452286	-	201	16131198	rplD	COG0088J	50S ribosomal subunit protein L4
informational	b3320	-0.234928	-0.009524	3452297..3452926	-	209	16131199	rplC	COG0087J	50S ribosomal subunit protein L3
informational	b3321	-0.352427	0	3452959..3453270	-	103	16131200	rpsJ	COG0051J	30S ribosomal subunit protein S10
informational	b3339	-0.190101	-0.005063	3470145..3471329	-	394	16131218	tufA	COG0050J	translation elongation factor EF-Tu 1
informational	b3340	-0.285511	-0.048227	3471400..3473514	-	704	16131219	fusA	COG0480J	protein chain elongation factor EF-G, GTP-binding
informational	b3341	-0.459777	-0.027778	3473542..3474081	-	179	16131220	rpsG	COG0049J	30S ribosomal subunit protein S7
informational	b3342	-0.622581	-0.072	3474178..3474552	-	124	16131221	rpsL	COG0048J	30S ribosomal subunit protein S12
informational	b3375	-0.345679	-0.053279	3504052..3504783	+	243	162135910	frlR	COG2188K	putative DNA-binding transcriptional regulator
informational	b3376	0.123546	0.044199	3504935..3506020	-	361	16131254	yhfS	COG1167KE	FNR-regulated pyridoxal phosphate-dependent aminotransferase family protein
informational	b3384	-0.319761	-0.077612	3512634..3513638	-	334	16131262	trpS	COG0180J	tryptophanyl-tRNA synthetase
informational	b3387	-0.388129	-0.089606	3515077..3515913	-	278	16131265	dam	COG0338L	DNA adenine methyltransferase
informational	b3397	-0.254301	0.010695	3525589..3526149	-	186	16131274	nudE	COG0494LR	adenosine nucleotide hydrolase; substrates include Ap3A, Ap2A, ADP-ribose, NADH
informational	b3400	-0.941353	-0.141791	3529348..3529749	+	133	16131277	hslR	COG1188J	ribosome-associated heat shock protein Hsp15
informational	b3405	-0.345607	0.033333	3535865..3536584	-	239	16131282	ompR	COG0745TK	response regulator in two-component regulatory system with EnvZ
informational	b3406	-0.692405	-0.144654	3536812..3537288	+	158	90111587	greB	COG0782K	transcript cleavage factor
informational	b3407	-0.334282	-0.046512	3537385..3539706	+	773	90111588	yhgF	COG2183K	putative transcriptional accessory protein
informational	b3410	-0.208974	0	3542728..3542964	+	78	16131286	feoC	COG1378K	putative DNA-binding transcriptional regulator
informational	b3418	-0.272808	-0.04102	3553085..3555790	+	901	16131294	malT	COG2909K	mal regulon transcriptional activator
informational	b3422	-0.362782	-0.013133	3558268..3559866	+	532	16131296	rtcR	COG4650KT	sigma 54-dependent transcriptional regulator of rtcBA expression
informational	b3438	-0.103927	0.039157	3577731..3578726	-	331	49176356	gntR	COG1609K	d-gluconate inducible gluconate regulon transcriptional repressor
informational	b3441	-0.428395	-0.079755	3581138..3581626	+	162	16131313	yhhY	COG1670J	putative acetyltransferase
informational	b3444	-0.291209	-0.021739	3583483..3583758	+	91	16131316	insA	COG3677L	IS1 repressor TnpA
informational	b3445	-0.520958	-0.041667	3583677..3584180	+	167	16131317	insB1	COG1662L	IS1 transposase B
informational	b3461	-0.502113	-0.084211	3599929..3600783	-	284	16131333	rpoH	COG0568K	RNA polymerase, sigma 32 (sigma H) factor
informational	b3465	-0.265657	-0.025126	3604393..3604989	+	198	16131337	rsmD	COG0742L	16S rRNA m(2)G966 methyltransferase, SAM-dependent
informational	b3481	-0.532331	-0.119403	3618588..3618989	+	133	16131353	nikR	COG0864K	transcriptional repressor, Ni-binding
informational	b3484	-0.339683	-0.068602	3624378..3625514	+	378	16131356	yhhI	COG5433L	putative transposase
informational	b3501	0.015385	0.016949	3648528..3648881	+	117	16131373	arsR	COG0640K	arsenical resistance operon transcriptional repressor; autorepressor
informational	b3505	-0.533728	-0.058997	3652182..3653198	-	338	16131377	insH1	COG3039L	IS5 transposase and trans-activator
informational	b3507	0.269318	0.096045	3654683..3655213	+	176	16131379	dctR	COG2197TK	LuxR family putative transcriptional regulator
informational	b3515	-0.154132	0.024691	3663890..3664618	-	242	16131387	gadW	COG2207K	transcriptional activator of gadA and gadBC; repressor of gadX
informational	b3516	-0.077007	0.014545	3664986..3665810	-	274	16131388	gadX	COG2207K	acid resistance regulon transcriptional activator; autoactivator
informational	b3520	-0.0925	0.029851	3671292..3671894	-	200	16131392	yhjB	COG2197TK	putative DNA-binding transcriptional response regulator
informational	b3521	-0.049164	0.06	3672414..3673313	+	299	145698322	yhjC	COG0583K	LysR family putative transcriptional regulator
informational	b3549	-0.280214	-0.069149	3713092..3713655	+	187	16131420	tag	COG2818L	3-methyl-adenine DNA glycosylase I, constitutive
informational	b3555	-0.396875	-0.030928	3719478..3719768	+	96	16131426	yiaG	COG2944K	HTH_CROC1 family putative transcriptional regulator
informational	b3556	-0.251429	-0.056338	3720049..3720261	+	70	16131427	cspA	COG1278K	RNA chaperone and antiterminator, cold-inducible
informational	b3557	-0.454913	-0.051724	3720680..3721201	+	173	16131428	insJ	COG2963L	IS150 transposase A
informational	b3558	-0.663251	-0.116197	3721198..3722049	+	283	16131429	insK	COG2801L	IS150 transposase B
informational	b3559	-0.219158	-0.021739	3722328..3724397	-	689	16131430	glyS	COG0751J	glycine tRNA synthetase, beta subunit
informational	b3560	-0.391749	-0.078947	3724407..3725318	-	303	16131431	glyQ	COG0752J	glycine tRNA synthetase, alpha subunit
informational	b3569	-0.330612	-0.068702	3734979..3736157	+	392	16131440	xylR	COG1609K	xylose divergent operon transcriptional activator
informational	b3574	-0.161702	-0.021201	3741684..3742532	-	282	16131445	yiaJ	COG1414K	transcriptional repressor of yiaK-S operon
informational	b3585	-0.326852	-0.076923	3751992..3752966	+	324	16131456	yiaU	COG0583K	putative DNA-binding transcriptional regulator
informational	b3590	-0.353909	-0.030894	3758017..3759861	-	614	16131461	selB	COG3276J	selenocysteinyl-tRNA-specific translation factor
informational	b3601	-0.195385	-0.02551	3775572..3776159	+	195	16131472	mtlR	COG3722K	mannitol operon repressor
informational	b3604	-0.368605	-0.023166	3779054..3779830	+	258	16131475	lldR	COG2186K	dual role activator/repressor for lldPRD operon
informational	b3606	-0.242675	0	3781215..3781688	+	157	16131477	trmL	COG0219J	tRNA Leu mC34,mU34 2'-O-methyltransferase, SAM-dependent
informational	b3635	-0.272491	-0.018519	3810343..3811152	-	269	16131506	mutM	COG0266L	formamidopyrimidine/5-formyluracil/ 5-hydroxymethyluracil DNA glycosylase
informational	b3636	-0.803636	-0.178571	3811250..3811417	-	55	16131507	rpmG	COG0267J	50S ribosomal subunit protein L33
informational	b3637	-0.65	-0.025316	3811438..3811674	-	78	16131508	rpmB	COG0227J	50S ribosomal subunit protein L28
informational	b3638	-0.104505	0.044843	3811891..3812559	-	222	162135914	yicR	COG2003L	UPF0758 family protein
informational	b3641	-0.30606	0.030151	3814494..3815090	+	198	90111625	slmA	COG1309K	nucleoid occlusion factor, anti-FtsZ division inhibitor
informational	b3647	-0.320714	-0.02139	3819488..3821170	-	560	90111628	ligB	COG0272L	DNA ligase, NAD(+)-dependent
informational	b3649	-0.524176	-0.086957	3822106..3822381	+	91	16131520	rpoZ	COG1758K	RNA polymerase, omega subunit
informational	b3650	-0.329487	-0.039829	3822400..3824508	+	702	16131521	spoT	COG0317TK	bifunctional (p)ppGpp synthetase II/ guanosine-3',5'-bis pyrophosphate 3'-pyrophosphohydrolase
informational	b3651	-0.223144	-0.034783	3824515..3825204	+	229	16131522	trmH	COG0566J	tRNA mG18-2'-O-methyltransferase, SAM-dependent
informational	b3652	-0.126551	0.010086	3825210..3827291	+	693	16131523	recG	COG1200LK	ATP-dependent DNA helicase
informational	b3652	-0.126551	0.010086	3825210..3827291	+	693	16131523	recG	COG1200LK	ATP-dependent DNA helicase
informational	b3669	0.181633	0.081218	3850136..3850726	-	196	16131539	uhpA	COG2197TK	response regulator in two-component regulatory system wtih UhpB
informational	b3680	-0.244108	-0.07047	3860283..3861176	+	297	226524758	yidL	COG2207K	AraC family putative transcriptional regulator
informational	b3684	-0.120168	0.041841	3863899..3864615	+	238	16131552	yidP	COG2188K	UTRA domain-containing GntR family putative transcriptional regulator
informational	b3699	-0.45398	-0.08323	3877705..3880119	-	804	49176395	gyrB	COG0187L	DNA gyrase, subunit B
informational	b3700	-0.423249	-0.030726	3880148..3881221	-	357	16131568	recF	COG1195L	gap repair protein
informational	b3701	-0.132513	0.035422	3881221..3882321	-	366	16131569	dnaN	COG0592L	DNA polymerase III, beta subunit
informational	b3702	-0.358887	-0.044872	3882326..3883729	-	467	16131570	dnaA	COG0593L	chromosomal replication initiator protein DnaA, DNA-binding transcriptional dual regulator
informational	b3703	-1.11087	-0.021277	3884336..3884476	+	46	16131571	rpmH	COG0230J	50S ribosomal subunit protein L34
informational	b3704	-0.444538	0.05	3884493..3884852	+	119	16131572	rnpA	COG0594J	protein C5 component of RNase P
informational	b3711	-0.225705	0	3892765..3893724	+	319	16131579	yidZ	COG0583K	putative DNA-binding transcriptional regulator
informational	b3723	-0.203957	-0.014337	3905731..3906567	-	278	16131591	bglG	COG3711K	transcriptional antiterminator of the bgl operon
informational	b3743	0.061842	0.006536	3926545..3927003	-	152	16131611	asnC	COG1522K	transcriptional activator of asnA; autorepressor
informational	b3753	-0.181515	0	3938227..3939219	+	330	16131621	rbsR	COG1609K	transcriptional repressor of ribose metabolism
informational	b3755	-0.07913	0.004329	3940635..3941327	-	230	49176401	yieP	COG2186K	putative transcriptional regulator
informational	b3773	-0.132997	0.040268	3956927..3957820	-	297	16131631	ilvY	COG0583K	transcriptional activator of ilvC; autorepressor
informational	b3778	-0.408172	-0.047478	3960677..3962698	+	673	49176407	rep	COG0210L	DNA helicase and single-stranded DNA-dependent ATPase
informational	b3780	-0.346318	-0.040284	3964365..3965630	-	421	16131636	rhlB	COG0513LKJ	ATP-dependent RNA helicase
informational	b3780	-0.346318	-0.040284	3964365..3965630	-	421	16131636	rhlB	COG0513LKJ	ATP-dependent RNA helicase
informational	b3780	-0.346318	-0.040284	3964365..3965630	-	421	16131636	rhlB	COG0513LKJ	ATP-dependent RNA helicase
informational	b3783	-0.297852	-0.007143	3966417..3967676	+	419	16131639	rho	COG1158K	transcription termination factor
informational	b3811	-0.379195	-0.026756	3996287..3997183	+	298	16131663	xerC	COG4973L	site-specific tyrosine recombinase
informational	b3813	-0.457917	-0.062413	3997983..4000145	+	720	16131665	uvrD	COG0210L	DNA-dependent ATPase I and helicase II
informational	b3822	-0.265189	-0.02459	4005864..4007693	+	609	162135918	recQ	COG0514L	ATP-dependent DNA helicase
informational	b3828	-0.186751	0.015723	4011863..4012816	-	317	16131677	metR	COG0583K	methionine biosynthesis regulon transcriptional regulator
informational	b3842	-0.140741	0	4024333..4024821	-	162	16131688	rfaH	COG0250K	transcription antitermination protein
informational	b3863	-0.264116	-0.053821	4046966..4049752	+	928	16131704	polA	COG0749L	fused DNA polymerase I 5'->3' polymerase/3'->5' exonuclease/5'->3' exonuclease
informational	b3872	-0.458898	-0.067511	4060447..4061157	+	236	16131712	yihL	COG2188K	putative DNA-binding transcriptional regulator
informational	b3884	-0.054406	0.007634	4074669..4075454	+	261	90111660	yihW	COG1349KG	DeoR family putative transcriptional regulator
informational	b3887	-0.173104	0.013699	4077015..4077452	+	145	16131727	dtd	COG1490J	D-tyr-tRNA(Tyr) deacylase
informational	b3897	-0.077148	0.003431	4088107..4089855	-	582	16131737	frvR	COG3711K	putative frv operon regulator; contains a PTS EIIA domain
informational	b3905	-0.469065	-0.043011	4097736..4098572	+	278	16131745	rhaS	COG4977K	transcriptional activator of rhaBAD and rhaT
informational	b3906	-0.356028	-0.053004	4098646..4099494	+	282	171701684	rhaR	COG2207K	transcriptional activator of rhaSR
informational	b3912	-0.344397	0	4104972..4105670	-	232	16131752	cpxR	COG0745TK	response regulator in two-component regulatory system with CpxA
informational	b3934	-0.135777	0	4123431..4124456	-	341	16131772	cytR	COG1609K	Anti-activator for CytR-CRP nucleoside utilization regulon
informational	b3935	-0.186476	-0.004093	4124612..4126810	-	732	16131773	priA	COG1198L	Primosome factor n' (replication factor Y)
informational	b3936	-0.648571	-0.112676	4127013..4127225	+	70	16131774	rpmE	COG0254J	50S ribosomal subunit protein L31
informational	b3938	-0.747619	-0.150943	4128078..4128395	-	105	16131776	metJ	COG3060KE	transcriptional repressor, S-adenosylmethionine-binding
informational	b3961	-0.087869	0.03268	4158490..4159407	+	305	16131799	oxyR	COG0583K	oxidative and nitrosative stress transcriptional regulator
informational	b3963	-0.304651	0.013889	4161124..4161771	+	215	145698338	fabR	COG1309K	transcriptional repressor of fabA and fabB
informational	b3965	-0.321858	-0.057221	4162170..4163270	-	366	16131803	trmA	COG2265J	tRNA m(5)U54 methyltransferase, SAM-dependent; tmRNA m(5)U341 methyltransferase
informational	b3980	-0.196954	-0.005063	4175944..4177128	+	394	16131810	tufB	COG0050J	translation elongation factor EF-Tu 2
informational	b3982	-0.39116	0.010989	4177743..4178288	+	181	16131812	nusG	COG0250K	transcription termination factor
informational	b3983	-0.061268	-0.013986	4178447..4178875	+	142	16131813	rplK	COG0080J	50S ribosomal subunit protein L11
informational	b3984	-0.108547	-0.029787	4178879..4179583	+	234	16131814	rplA	COG0081J	50S ribosomal subunit protein L1
informational	b3985	0.045454	0.018072	4179996..4180493	+	165	16131815	rplJ	COG0244J	50S ribosomal subunit protein L10
informational	b3986	0.295041	-0.016393	4180560..4180925	+	121	16131816	rplL	COG0222J	50S ribosomal subunit protein L7/L12
informational	b3987	-0.394486	-0.048399	4181245..4185273	+	1342	16131817	rpoB	COG0085K	RNA polymerase, beta subunit
informational	b3988	-0.238095	-0.014915	4185350..4189573	+	1407	16131818	rpoC	COG0086K	RNA polymerase, beta prime subunit
informational	b3995	-0.277215	-0.075472	4196332..4196808	-	158	16131825	rsd	COG3160K	stationary phase protein, binds sigma 70 RNA polymerase subunit
informational	b3996	-0.337354	-0.046512	4196903..4197676	+	257	49176450	nudC	COG2816L	NADH pyrophosphatase
informational	b3998	-0.063677	0.044643	4198790..4199461	+	223	90111673	nfi	COG1515L	endonuclease V; deoxyinosine 3' endonuclease
informational	b4000	-0.227778	-0.087912	4200281..4200553	+	90	16131830	hupA	COG0776L	HU, DNA-binding transcriptional regulator, alpha subunit
informational	b4018	-0.05073	0.025455	4222804..4223628	-	274	90111675	iclR	COG1414K	transcriptional repressor
informational	b4022	-0.521724	-0.04811	4230354..4231226	+	290	16131848	rluF	COG1187J	23S rRNA pseudouridine(2604) synthase
informational	b4043	-0.241089	0	4257115..4257723	+	202	16131869	lexA	COG1974KT	transcriptional repressor of SOS regulon
informational	b4052	-0.41465	-0.044492	4264314..4265729	+	471	16131878	dnaB	COG0305L	replicative DNA helicase
informational	b4058	-0.288723	-0.021254	4271049..4273871	-	940	16131884	uvrA	COG0178L	ATPase and DNA damage recognition protein of nucleotide excision repair excinuclease UvrABC
informational	b4059	-0.707865	-0.106145	4274125..4274661	+	178	16131885	ssb	COG0629L	single-stranded DNA-binding protein
informational	b4062	-0.518691	-0.027778	4277060..4277383	-	107	16131888	soxS	COG2207K	superoxide response regulon transcriptional activator; autoregulator
informational	b4063	-0.411039	-0.032258	4277469..4277933	+	154	16131889	soxR	COG0789K	redox-sensitive transcriptional activator of soxS; autorepressor
informational	b4084	-0.044336	0.025806	4306870..4307799	-	309	16131910	alsK	COG1940KG	D-allose kinase
informational	b4089	0.065878	0.023569	4312101..4312991	-	296	90111685	alsR	COG1737K	d-allose-inducible als operon transcriptional repressor; autorepressor; repressor of rpiR
informational	b4102	-0.466805	-0.028926	4321697..4322422	-	241	16131928	phnF	COG2188K	putative DNA-binding transcriptional regulator of phosphonate uptake and biodegradation
informational	b4113	-0.150451	-0.004484	4333282..4333950	-	222	16131939	basR	COG0745TK	response regulator in two-component regulatory system with BasS
informational	b4116	-0.081423	0.019685	4337168..4337929	-	253	16131942	adiY	COG2207K	adi system transcriptional activator
informational	b4118	-0.37649	-0.036304	4340720..4341628	-	302	16131944	melR	COG2207K	melibiose operon transcriptional regulator; autoregulator
informational	b4124	-0.249791	-0.079167	4349315..4350034	-	239	16131950	dcuR	COG4565KT	response regulator in two-component regulatory system with DcuS
informational	b4129	-0.399208	-0.033597	4353200..4354717	-	505	16131955	lysU	COG1190J	lysine tRNA synthetase, inducible
informational	b4133	-0.196875	-0.017544	4360396..4361934	-	512	16131959	cadC	COG3710K	cadBA operon transcriptional activator
informational	b4135	-0.293194	-0.052083	4362733..4363308	-	191	90111689	yjdC	COG1309K	putative transcriptional regulator
informational	b4147	-0.220745	-0.037037	4375699..4376265	+	188	16131972	efp	COG0231J	polyproline-specific translation elongation factor EF-P
informational	b4155	-0.291385	-0.02454	4382643..4383620	+	325	90111694	epmA	COG2269J	Elongation Factor P Lys34 lysyltransferase
informational	b4162	-0.371823	-0.06044	4391604..4392149	+	181	90111697	orn	COG1949A	oligoribonuclease
informational	b4170	-0.256748	-0.032468	4397412..4399259	+	615	16131992	mutL	COG0323L	methyl-directed mismatch repair protein
informational	b4171	-0.157912	0.006309	4399252..4400202	+	316	16131993	miaA	COG0324J	delta(2)-isopentenylpyrophosphate tRNA-adenosine transferase
informational	b4178	0.070922	0.049296	4406190..4406615	+	141	16132000	nsrR	COG1959K	nitric oxide-sensitive repressor for NO regulon
informational	b4179	-0.551169	-0.070025	4406654..4409095	+	813	90111698	rnr	COG0557K	exoribonuclease R, RNase R
informational	b4180	-0.033333	0.02459	4409275..4410006	+	243	16132002	rlmB	COG0566J	23S rRNA mG2251 2'-O-ribose methyltransferase, SAM-dependent
informational	b4182	-0.493966	-0.098712	4410553..4411251	+	232	16132004	yjfJ	COG1842KT	PspA/IM30 family protein
informational	b4191	-0.179283	-0.015873	4417698..4418453	-	251	16132013	ulaR	COG1349KG	transcriptional repressor for the L-ascorbate utilization (ula) divergent operon
informational	b4200	-0.745038	-0.136364	4425118..4425513	+	131	296044035	rpsF	COG0360J	30S ribosomal subunit protein S6
informational	b4201	-0.100962	0.009524	4425520..4425834	+	104	16132023	priB	COG2965L	primosomal protein N
informational	b4202	-0.774667	-0.105263	4425839..4426066	+	75	16132024	rpsR	COG0238J	30S ribosomal subunit protein S18
informational	b4203	0.090604	0	4426108..4426557	+	149	16132025	rplI	COG0359J	50S ribosomal subunit protein L9
informational	b4212	-0.123016	0.015748	4434113..4434493	+	126	90111706	ytfH	COG1733K	DUF24 family HxlR-type putative transcriptional regulator
informational	b4241	-0.084762	0.012658	4466299..4467246	-	315	16132063	treR	COG1609K	trehalose 6-phosphate-inducible trehalose regulon transcriptional repressor
informational	b4243	0.085938	0	4470527..4470913	-	128	90111711	ridA	COG0251J	enamine/imine deaminase, reaction intermediate detoxification
informational	b4248	-0.176336	-0.015152	4472814..4473209	-	131	16132070	yjgH	COG0251J	UPF0131 family protein
informational	b4251	-0.167005	-0.035354	4474124..4474717	+	197	90111712	bdcR	COG1309K	transcriptional repressor for divergent bdcA
informational	b4258	-0.380336	-0.05042	4480982..4483837	-	951	16132080	valS	COG0525J	valyl-tRNA synthetase
informational	b4259	-0.372109	-0.054054	4483837..4484280	-	147	16132081	holC	COG2927L	DNA polymerase III, chi subunit
informational	b4264	-0.211145	-0.012012	4490141..4491139	-	332	16132086	idnR	COG1609K	transcriptional repressor, 5-gluconate-binding
informational	b4272	-0.35124	-0.057377	4498272..4498637	+	121	145698344	insC1	COG2963L	IS2 repressor TnpA
informational	b4273	-0.533223	-0.039735	4498595..4499500	+	301	16132094	insD1	COG2801L	IS2 transposase TnpB
informational	b4278	-0.367421	0	4502103..4503431	-	442	16132099	insG	COG3385L	IS4 transposase
informational	b4284	-0.763969	-0.0625	4507466..4508617	-	383	16132105	insI1	COG2826L	IS30 transposase
informational	b4293	-0.109248	0.034483	4517714..4518235	-	173	16132114	fecI	COG1595K	RNA polymerase, sigma 19 factor
informational	b4294	-0.350549	-0.021739	4518527..4518802	+	91	16132115	insA	COG3677L	IS1 repressor TnpA
informational	b4295	-0.017988	0.033435	4519338..4520324	-	328	90111724	yjhU	COG2390K	putative DNA-binding transcriptional regulator; KpLE2 phage-like element
informational	b4299	-0.233206	-0.045627	4525015..4525803	-	262	16132120	yjhI	COG1414K	putative DNA-binding transcriptional regulator
informational	b4300	-0.063846	0.007663	4526106..4526888	-	260	16132121	sgcR	COG1349KG	putative DNA-binding transcriptional regulator
informational	b4312	-0.41	-0.054726	4540957..4541559	+	200	16132133	fimB	COG4974L	tyrosine recombinase/inversion of on/off regulator of fimA
informational	b4313	-0.680303	-0.085427	4542037..4542633	+	198	16132134	fimE	COG4974L	tyrosine recombinase/inversion of on/off regulator of fimA
informational	b4324	-0.405058	-0.062016	4554576..4555349	+	257	16132145	uxuR	COG2186K	fructuronate-inducible hexuronate regulon transcriptional repressor; autorepressor
informational	b4327	-0.132343	0.019737	4557378..4558289	-	303	16132148	hypT	COG0583K	hypochlorite-responsive transcription factor
informational	b4331	-0.259239	-0.037838	4560930..4561484	+	184	90111732	kptA	COG1859J	RNA 2'-phosphotransferase
informational	b4340	-0.098085	0.029724	4570162..4571574	-	470	16132161	yjiR	COG1167KE	putative DNA-binding transcriptional regulator/putative aminotransferase
informational	b4357	-0.427961	-0.039344	4594937..4595851	-	304	49176497	yjjM	COG1802K	yjjMN operon transcriptional activator
informational	b4361	-0.480816	-0.044715	4600238..4600975	-	245	16132182	dnaC	COG1484L	DNA biosynthesis protein
informational	b4365	-0.159751	0.004132	4603477..4604202	+	241	16132186	yjjQ	COG2197TK	putative transcriptional regulator
informational	b4366	-0.209333	0.030973	4604160..4604837	+	225	345452726	bglJ	COG2197TK	bgl operon transcriptional activator
informational	b4371	-0.111079	0.020349	4606669..4607700	-	343	16132189	rsmC	COG2813J	16S rRNA m(2)G1207 methyltransferase, SAM-dependent
informational	b4372	-0.156934	0.028986	4607803..4608216	+	137	16132190	holD	COG3050L	DNA polymerase III, psi subunit
informational	b4375	-0.326276	-0.039623	4609414..4611003	+	529	16132193	prfC	COG4108J	peptide chain release factor RF-3
informational	b4378	-0.235907	-0.023077	4613481..4614260	+	259	90111745	yjjV	COG0084L	putative DNase
informational	b4393	-0.424074	-0.036697	4632760..4633086	+	108	16132210	trpR	COG2973K	transcriptional repressor, tryptophan-binding
informational	b4396	-0.355017	-0.027586	4634441..4635310	-	289	16132213	rob	COG2207K	right oriC-binding transcriptional activator, AraC family
informational	b4398	-0.131878	0.056522	4636007..4636696	+	229	16132215	creB	COG0745TK	response regulator in two-component regulatory system with CreC
informational	b4401	-0.486975	-0.046025	4639590..4640306	-	238	16132218	arcA	COG0745TK	response regulator in two-component regulatory system with ArcB or CpxA
informational	b4403	0.005263	0.0131	4640942..4641628	+	228	16132220	yjtD	COG0565J	putative methyltransferase
informational	b4473	0.05508	0.066667	3432436..3433560	-	374	49176336	smf	COG0758LU	DNA recombination-mediator A family protein
informational	b4475	0.130473	0.094395	3555833..3556849	-	338	49176352	rtcA	COG0430A	RNA 3'-terminal phosphate cyclase
informational	b4479	-0.354585	-0.043478	3874471..3875160	-	229	49176392	dgoR	COG2186K	putative DNA-binding transcriptional regulator
informational	b4480	-0.275627	-0.032143	3947128..3947967	-	279	49176402	hdfR	COG0583K	flhDC operon transcriptional repressor
informational	b4483	-0.156154	-0.011494	4023554..4024336	+	260	49176429	tatD	COG0084L	quality control of Tat-exported FeS proteins; Mg-dependent cytoplasmic DNase
informational	b4501	-0.548485	-0.089552	2476310..2476510	+	66	94541120	torI	COG3311K	response regulator inhibitor for tor operon
informational	b4506	-1.0413	-0.12766	312374..312514	-	46	94541137	ykgO	COG0257J	RpmJ-like protein
informational	b4516	-0.302198	-0.021739	1049833..1050108	+	91	94541103	insA	COG3677L	IS1 repressor TnpA
operational	b0002	0.035122	0.029233	337..2799	+	820	16127996	thrA	COG0527E	Bifunctional aspartokinase/homoserine dehydrogenase 1
operational	b0003	0.024193	0.016077	2801..3733	+	310	16127997	thrB	COG0083E	homoserine kinase
operational	b0004	-0.096729	-0.011655	3734..5020	+	428	16127998	thrC	COG0498E	L-threonine synthase
operational	b0006	-0.402713	-0.057915	5683..6459	-	258	16128000	yaaA	COG3022S	peroxide resistance protein, lowers intracellular iron
operational	b0007	0.680672	0.209644	6529..7959	-	476	16128001	yaaJ	COG1115E	putative transporter
operational	b0008	-0.209779	-0.069182	8238..9191	+	317	16128002	talB	COG0176G	transaldolase B
operational	b0009	-0.013334	0.045918	9306..9893	+	195	16128003	mog	COG0521H	molybdochelatase incorporating molybdenum into molybdopterin
operational	b0010	0.952128	0.243386	9928..10494	-	188	16128004	satP	COG1584S	succinate-acetate transporter
operational	b0011	-0.274684	-0.016807	10643..11356	-	237	16128005	yaaW	COG4735S	UPF0174 family protein
operational	b0014	-0.408621	-0.101721	12163..14079	+	638	16128008	dnaK	COG0443O	chaperone Hsp70, with co-chaperone DnaJ
operational	b0015	-0.634309	-0.116711	14168..15298	+	376	16128009	dnaJ	COG0484O	chaperone Hsp40, DnaK co-chaperone
operational	b0019	1.01057	0.267352	17489..18655	+	388	16128013	nhaA	COG3004P	sodium-proton antiporter
operational	b0025	-0.066773	0.057325	21407..22348	+	313	16128019	ribF	COG0196H	bifunctional riboflavin kinase/FAD synthetase
operational	b0027	0.673781	0.169697	25207..25701	+	164	16128021	lspA	COG0597MU	prolipoprotein signal peptidase (signal peptidase II)
operational	b0027	0.673781	0.169697	25207..25701	+	164	16128021	lspA	COG0597MU	prolipoprotein signal peptidase (signal peptidase II)
operational	b0028	-0.095302	0.02	25826..26275	+	149	16128022	fkpB	COG1047O	FKBP-type peptidyl-prolyl cis-trans isomerase (rotamase)
operational	b0029	-0.172785	-0.012618	26277..27227	+	316	16128023	ispH	COG0761IM	4-hydroxy-3-methylbut-2-enyl diphosphate reductase, 4Fe-4S protein
operational	b0029	-0.172785	-0.012618	26277..27227	+	316	16128023	ispH	COG0761IM	4-hydroxy-3-methylbut-2-enyl diphosphate reductase, 4Fe-4S protein
operational	b0030	0.289474	0.091803	27293..28207	+	304	16128024	rihC	COG1957F	ribonucleoside hydrolase 3
operational	b0031	0.019414	0.014599	28374..29195	+	273	16128025	dapB	COG0289E	dihydrodipicolinate reductase
operational	b0032	-0.193979	-0.036554	29651..30799	+	382	16128026	carA	COG0505EF	carbamoyl phosphate synthetase small subunit, glutamine amidotransferase
operational	b0032	-0.193979	-0.036554	29651..30799	+	382	16128026	carA	COG0505EF	carbamoyl phosphate synthetase small subunit, glutamine amidotransferase
operational	b0033	-0.161976	-0.014898	30817..34038	+	1073	16128027	carB	COG0458EF	carbamoyl-phosphate synthase large subunit
operational	b0033	-0.161976	-0.014898	30817..34038	+	1073	16128027	carB	COG0458EF	carbamoyl-phosphate synthase large subunit
operational	b0035	-0.011224	0.030457	34781..35371	-	196	90111080	caiE	COG0663R	stimulator of CaiD and CaiB enzyme activities
operational	b0036	0.007663	0.030534	35377..36162	-	261	221800779	caiD	COG1024I	carnitinyl-CoA dehydratase
operational	b0037	-0.175048	-0.028958	36271..37824	-	517	221800780	caiC	COG0318IQ	putative crotonobetaine/carnitine-CoA ligase
operational	b0037	-0.175048	-0.028958	36271..37824	-	517	221800780	caiC	COG0318IQ	putative crotonobetaine/carnitine-CoA ligase
operational	b0038	-0.171358	-0.034483	37898..39115	-	405	16128032	caiB	COG1804C	crotonobetainyl CoA:carnitine CoA transferase
operational	b0039	-0.235789	-0.026247	39244..40386	-	380	16128033	caiA	COG1960I	crotonobetaine reductase subunit II, FAD-binding
operational	b0040	0.721429	0.215842	40417..41931	-	504	16128034	caiT	COG1292M	putative transporter
operational	b0041	-0.019141	-0.054475	42403..43173	+	256	90111081	fixA	COG2086C	anaerobic carnitine reduction putative electron transfer flavoprotein subunit
operational	b0042	-0.084984	-0.025478	43188..44129	+	313	16128036	fixB	COG2025C	putative electron transfer flavoprotein, NAD/FAD-binding domain and ETFP adenine nucleotide-binding domain-like protein
operational	b0043	0.055841	0.032634	44180..45466	+	428	16128037	fixC	COG0644C	putative oxidoreductase
operational	b0044	-0.229474	-0.072917	45463..45750	+	95	16128038	fixX	COG2440C	putative 4Fe-4S ferredoxin-type protein
operational	b0045	0.663657	0.245495	45807..47138	+	443	16128039	yaaU	COG2271G	putative transporter
operational	b0046	-0.227841	-0.073446	47246..47776	+	176	16128040	kefF	COG2249R	potassium-efflux system ancillary protein for KefC, glutathione-regulated; quinone oxidoreductase, FMN-dependent
operational	b0047	0.456613	0.167472	47769..49631	+	620	16128041	kefC	COG0475P	potassium:proton antiporter
operational	b0048	-0.29434	-0.0375	49823..50302	+	159	16128042	folA	COG0262H	dihydrofolate reductase
operational	b0049	-0.245714	-0.024911	50380..51222	-	280	16128043	apaH	COG0639T	diadenosine tetraphosphatase
operational	b0050	-0.0448	0.015873	51229..51606	-	125	16128044	apaG	COG2967P	protein associated with Co2+ and Mg2+ efflux
operational	b0052	0.192097	0.072727	52427..53416	-	329	16128046	pdxA	COG1995H	4-hydroxy-L-threonine phosphate dehydrogenase, NAD-dependent
operational	b0053	-0.382477	-0.067599	53416..54702	-	428	16128047	surA	COG0760O	peptidyl-prolyl cis-trans isomerase (PPIase)
operational	b0054	-0.65727	-0.145223	54755..57109	-	784	16128048	lptD	COG1452M	LPS assembly OM complex LptDE, beta-barrel component
operational	b0055	-0.340959	-0.025735	57364..58179	+	271	16128049	djlA	COG1076O	membrane-anchored DnaK co-chaperone, DNA-binding protein
operational	b0061	-0.245888	-0.064655	65855..66550	-	231	16128055	araD	COG0235G	L-ribulose-5-phosphate 4-epimerase
operational	b0062	-0.2206	-0.027944	66835..68337	-	500	16128056	araA	COG2160G	L-arabinose isomerase
operational	b0063	-0.016078	-0.005291	68348..70048	-	566	16128057	araB	COG1069C	L-ribulokinase
operational	b0065	0.783858	0.258824	71351..72115	+	254	16128059	yabI	COG0586S	DedA family inner membrane protein
operational	b0066	0.11681	0.103004	72229..72927	-	232	16128060	thiQ	COG3840H	thiamine, thiamine pyrophosphate ABC transporter ATPase; ThiBPQ thiamine, thiamine pyrophosphate importer
operational	b0067	0.702985	0.232775	72911..74521	-	536	16128061	thiP	COG1178P	thiamine, thiamine pyrophosphate ABC transporter permease; ThiBPQ thiamine, thiamine pyrophosphate importer
operational	b0068	-0.168502	-0.054878	74497..75480	-	327	16128062	thiB	COG4143H	thiamine-, thiamine pyrophosphate-, thiamine monophosphate-binding ABC transporter periplasmic protein; ThiBPQ thiamine, thiamine pyrophosphate importer
operational	b0069	-0.324319	-0.012681	75644..77299	-	551	16128063	sgrR	COG4533R	transcriptional DNA-binding transcriptional activator of sgrS sRNA
operational	b0070	0.892092	0.267176	77621..78799	+	392	49175994	setA	COG2814G	broad specificity sugar efflux system
operational	b0071	-0.175124	-0.044554	78848..79453	-	201	16128065	leuD	COG0066E	3-isopropylmalate dehydratase small subunit
operational	b0072	-0.173605	-0.03212	79464..80864	-	466	16128066	leuC	COG0065E	3-isopropylmalate dehydratase large subunit
operational	b0073	-0.113498	-0.013736	80867..81958	-	363	90111082	leuB	COG0473CE	3-isopropylmalate dehydrogenase, NAD(+)-dependent
operational	b0073	-0.113498	-0.013736	80867..81958	-	363	90111082	leuB	COG0473CE	3-isopropylmalate dehydrogenase, NAD(+)-dependent
operational	b0074	-0.187572	-0.055344	81958..83529	-	523	16128068	leuA	COG0119E	2-isopropylmalate synthase
operational	b0077	-0.050871	0.010435	85630..87354	+	574	90111084	ilvI	COG0028EH	acetolactate synthase 3 large subunit
operational	b0077	-0.050871	0.010435	85630..87354	+	574	90111084	ilvI	COG0028EH	acetolactate synthase 3 large subunit
operational	b0078	-0.054601	0.067073	87357..87848	+	163	16128071	ilvH	COG0440E	acetolactate synthase 3, small subunit, valine-sensitive
operational	b0081	-0.246711	-0.006536	89634..90092	+	152	16128074	mraZ	COG2001S	RsmH methytransferase inhibitor
operational	b0082	-0.396805	-0.006369	90094..91035	+	313	16128075	rsmH	COG0275M	16S rRNA m(4)C1402 methyltransferase, SAM-dependent
operational	b0083	-0.026446	0.040984	91032..91397	+	121	16128076	ftsL	COG3116D	membrane bound cell division protein at septum containing leucine zipper motif
operational	b0084	-0.15034	0.013582	91413..93179	+	588	16128077	ftsI	COG0768M	transpeptidase involved in septal peptidoglycan synthesis (penicillin-binding protein 3)
operational	b0085	-0.046061	-0.008065	93166..94653	+	495	16128078	murE	COG0769M	UDP-N-acetylmuramoyl-L-alanyl-D-glutamate:meso-diaminopimelate ligase
operational	b0086	0.165044	0.037528	94650..96008	+	452	16128079	murF	COG0770M	UDP-N-acetylmuramoyl-tripeptide:D-alanyl-D-alanine ligase
operational	b0087	0.824167	0.243767	96002..97084	+	360	16128080	mraY	COG0472M	phospho-N-acetylmuramoyl-pentapeptide transferase
operational	b0088	0.004794	0.018223	97087..98403	+	438	16128081	murD	COG0771M	UDP-N-acetylmuramoyl-L-alanine:D-glutamate ligase
operational	b0089	0.692029	0.253012	98403..99647	+	414	16128082	ftsW	COG0772D	lipid II flippase; integral membrane protein involved in stabilizing FstZ ring during cell division
operational	b0090	0.039718	0.036517	99644..100711	+	355	16128083	murG	COG0707M	N-acetylglucosaminyl transferase
operational	b0091	-0.160692	0.006098	100765..102240	+	491	16128084	murC	COG0773M	UDP-N-acetylmuramate:L-alanine ligase
operational	b0092	0.076797	0.045603	102233..103153	+	306	16128085	ddlB	COG1181M	D-alanine:D-alanine ligase
operational	b0093	-0.503986	-0.050542	103155..103985	+	276	16128086	ftsQ	COG1589M	divisome assembly protein, membrane anchored protein involved in growth of wall at septum
operational	b0094	-0.024524	-0.009501	103982..105244	+	420	16128087	ftsA	COG0849D	ATP-binding cell division protein involved in recruitment of FtsK to Z ring
operational	b0095	-0.0047	0.026042	105305..106456	+	383	16128088	ftsZ	COG0206D	GTP-binding tubulin-like cell division protein
operational	b0096	-0.049836	0.006536	106557..107474	+	305	16128089	lpxC	COG0774M	UDP-3-O-acyl N-acetylglucosamine deacetylase
operational	b0098	-0.46737	-0.074279	108279..110984	+	901	16128091	secA	COG0653U	preprotein translocase subunit, ATPase
operational	b0099	-0.475194	-0.061538	111044..111433	+	129	16128092	mutT	COG1051F	nucleoside triphosphate pyrophosphohydrolase, marked preference for dGTP
operational	b0101	-0.615385	-0.090909	111649..111846	-	65	16128094	yacG	COG3024S	DNA gyrase inhibitor
operational	b0102	-0.155466	0.040323	111856..112599	-	247	16128095	zapD	COG4582S	FtsZ stabilizer
operational	b0103	-0.115534	-0.033816	112599..113219	-	206	16128096	coaE	COG0237H	dephospho-CoA kinase
operational	b0104	-0.067723	0.014368	113444..114487	+	347	16128097	guaC	COG0516F	GMP reductase
operational	b0106	0.30825	0.117207	114522..115724	-	400	16128099	hofC	COG1459NU	assembly protein in type IV pilin biogenesis, transmembrane protein
operational	b0106	0.30825	0.117207	114522..115724	-	400	16128099	hofC	COG1459NU	assembly protein in type IV pilin biogenesis, transmembrane protein
operational	b0107	-0.020608	0.030303	115714..117099	-	461	16128100	hofB	COG2804NU	T2SE secretion family protein; P-loop ATPase superfamily protein
operational	b0107	-0.020608	0.030303	115714..117099	-	461	16128100	hofB	COG2804NU	T2SE secretion family protein; P-loop ATPase superfamily protein
operational	b0108	0.09589	0.034014	117109..117549	-	146	16128101	ppdD	COG4969NU	putative prepilin peptidase-dependent pilin
operational	b0108	0.09589	0.034014	117109..117549	-	146	16128101	ppdD	COG4969NU	putative prepilin peptidase-dependent pilin
operational	b0109	-0.23367	-0.013423	117752..118645	-	297	16128102	nadC	COG0157H	quinolinate phosphoribosyltransferase
operational	b0110	-0.308743	-0.038043	118733..119284	+	183	16128103	ampD	COG3023V	1,6-anhydro-N-acetylmuramyl-L-alanine amidase, Zn-dependent; murein amidase
operational	b0111	0.473944	0.161404	119281..120135	+	284	16128104	ampE	COG3725V	ampicillin resistance inner membrane protein; putative signaling protein in beta-lactamase regulation
operational	b0112	0.812254	0.207424	120178..121551	-	457	16128105	aroP	COG1113E	aromatic amino acid transporter
operational	b0114	-0.436866	-0.092342	123017..125680	+	887	16128107	aceE	COG2609C	pyruvate dehydrogenase, decarboxylase component E1, thiamine triphosphate-binding
operational	b0115	0.004444	-0.004754	125695..127587	+	630	16128108	aceF	COG0508C	pyruvate dehydrogenase, dihydrolipoyltransacetylase component E2
operational	b0116	-0.010971	-0.010526	127912..129336	+	474	16128109	lpd	COG1249C	lipoamide dehydrogenase, E3 component is part of three enzyme complexes
operational	b0118	-0.114798	-0.010393	131615..134212	+	865	16128111	acnB	COG1049C	bifunctional aconitate hydratase 2/2-methylisocitrate dehydratase
operational	b0119	-0.470833	-0.115702	134388..134750	+	120	90111086	yacL	COG3112S	UPF0231 family protein
operational	b0120	-0.305682	-0.090566	134788..135582	-	264	16128113	speD	COG1586E	S-adenosylmethionine decarboxylase
operational	b0121	-0.170139	-0.058824	135598..136464	-	288	16128114	speE	COG0421E	spermidine synthase (putrescine aminopropyltransferase)
operational	b0123	-0.164535	0.007737	137083..138633	+	516	16128116	cueO	COG2132Q	multicopper oxidase (laccase)
operational	b0124	-0.07098	0.02133	138835..141225	-	796	16128117	gcd	COG4993G	glucose dehydrogenase
operational	b0125	-0.068539	0.044693	141431..141967	+	178	90111088	hpt	COG0634F	hypoxanthine phosphoribosyltransferase
operational	b0126	-0.231363	-0.040724	142008..142670	-	220	16128119	can	COG0288P	carbonic anhydrase
operational	b0127	-0.237338	-0.012945	142779..143705	+	308	16128120	yadG	COG1131V	putative ABC superfamily transporter ATP-binding subunit
operational	b0128	1.00898	0.307393	143702..144472	+	256	16128121	yadH	COG1682GM	inner membrane putative ABC superfamily transporter permease
operational	b0128	1.00898	0.307393	143702..144472	+	256	16128121	yadH	COG1682GM	inner membrane putative ABC superfamily transporter permease
operational	b0129	-0.152055	0	144577..145017	+	146	16128122	yadI	COG2893G	putative PTS Enzyme IIA
operational	b0130	-0.278239	-0.021951	145081..146310	+	409	16128123	yadE	COG0726G	putative polysaccharide deacetylase lipoprotein
operational	b0131	-0.063492	-0.015748	146314..146694	-	126	16128124	panD	COG0853H	aspartate 1-decarboxylase
operational	b0132	-0.269333	-0.016611	146968..147870	+	300	16128125	yadD	COG5464S	transposase_31 family protein
operational	b0133	-0.1	0.028169	147944..148795	-	283	16128126	panC	COG0414H	pantothenate synthetase
operational	b0134	0.1375	0.022642	148807..149601	-	264	16128127	panB	COG0413H	3-methyl-2-oxobutanoate hydroxymethyltransferase
operational	b0135	-0.235194	-0.05569	149715..150953	-	412	16128128	yadC	COG3539NU	putative fimbrial-like adhesin protein
operational	b0135	-0.235194	-0.05569	149715..150953	-	412	16128128	yadC	COG3539NU	putative fimbrial-like adhesin protein
operational	b0136	0.117677	0.050251	151003..151599	-	198	16128129	yadK	COG3539NU	putative fimbrial-like adhesin protein
operational	b0136	0.117677	0.050251	151003..151599	-	198	16128129	yadK	COG3539NU	putative fimbrial-like adhesin protein
operational	b0138	-0.234921	-0.015789	152243..152812	-	189	90111089	yadM	COG3539NU	putative fimbrial-like adhesin protein
operational	b0138	-0.234921	-0.015789	152243..152812	-	189	90111089	yadM	COG3539NU	putative fimbrial-like adhesin protein
operational	b0139	-0.411676	-0.098152	152829..155426	-	865	16128132	htrE	COG3188NU	putative outer membrane usher protein
operational	b0139	-0.411676	-0.098152	152829..155426	-	865	16128132	htrE	COG3188NU	putative outer membrane usher protein
operational	b0140	-0.24187	-0.012146	155461..156201	-	246	16128133	yadV	COG3121NU	putative periplasmic pilin chaperone
operational	b0140	-0.24187	-0.012146	155461..156201	-	246	16128133	yadV	COG3121NU	putative periplasmic pilin chaperone
operational	b0141	-0.081443	-0.046154	156299..156883	-	194	16128134	yadN	COG3539NU	putative fimbrial-like adhesin protein
operational	b0141	-0.081443	-0.046154	156299..156883	-	194	16128134	yadN	COG3539NU	putative fimbrial-like adhesin protein
operational	b0142	-0.212579	0.00625	157253..157732	-	159	16128135	folK	COG0801H	2-amino-4-hydroxy-6-hydroxymethyldihyropteridine pyrophosphokinase
operational	b0145	-0.865563	-0.171053	160149..160604	-	151	16128138	dksA	COG1734T	transcriptional regulator of rRNA transcription, DnaK suppressor protein
operational	b0146	-0.340171	-0.055319	160782..161486	-	234	16128139	sfsA	COG1489R	sugar fermentation stimulation protein A
operational	b0149	-0.419194	-0.040237	164730..167264	+	844	16128142	mrcB	COG0744M	fused glycosyl transferase and transpeptidase
operational	b0150	-0.481258	-0.106952	167484..169727	+	747	16128143	fhuA	COG1629P	ferrichrome outer membrane transporter
operational	b0151	0.015094	0.06391	169778..170575	+	265	16128144	fhuC	COG1120PH	iron-hydroxamate transporter subunit
operational	b0151	0.015094	0.06391	169778..170575	+	265	16128144	fhuC	COG1120PH	iron-hydroxamate transporter subunit
operational	b0152	0.066892	0.094276	170575..171465	+	296	16128145	fhuD	COG0614P	iron-hydroxamate transporter subunit
operational	b0153	0.959849	0.305598	171462..173444	+	660	16128146	fhuB	COG0609P	fused iron-hydroxamate transporter subunits of ABC superfamily: membrane components
operational	b0154	0.201643	0.063232	173602..174882	-	426	16128147	hemL	COG0001H	glutamate-1-semialdehyde aminotransferase (aminomutase)
operational	b0155	0.635518	0.204641	175107..176528	+	473	16128148	clcA	COG0038P	H(+)/Cl(-) exchange transporter
operational	b0156	-0.088597	-0.026087	176610..176954	+	114	16128149	erpA	COG0316S	iron-sulfur cluster insertion protein
operational	b0157	0.910145	0.283654	177001..177624	-	207	16128150	yadS	COG2860S	UPF0126 family inner membrane protein
operational	b0158	-0.119925	-0.011236	177662..178462	-	266	16128151	btuF	COG0614P	vitamin B12 transporter subunit: periplasmic-binding component of ABC superfamily
operational	b0159	0.305603	0.030043	178455..179153	-	232	16128152	mtn	COG0775F	5'-methylthioadenosine/S-adenosylhomocysteine nucleosidase
operational	b0160	-0.451089	-0.049407	179237..180754	+	505	16128153	dgt	COG0232F	deoxyguanosine triphosphate triphosphohydrolase
operational	b0161	-0.0673	0.002105	180884..182308	+	474	16128154	degP	COG0265O	serine endoprotease (protease Do), membrane-associated
operational	b0162	-0.234026	0.028497	182463..183620	+	385	90111093	cdaR	COG3835KT	carbohydrate diacid regulon transcriptional regulator; autoregulator
operational	b0164	0.041481	0.059041	184257..185069	-	270	90111094	yaeI	COG1408R	phosphodiesterase with model substrate bis-pNPP
operational	b0166	-0.054015	0	185123..185947	-	274	16128159	dapD	COG2171E	2,3,4,5-tetrahydropyridine-2-carboxylate N-succinyltransferase
operational	b0167	-0.294495	0.003367	185978..188650	-	890	16128160	glnD	COG2844O	uridylyltransferase
operational	b0171	0.13278	0.066116	191855..192580	+	241	16128164	pyrH	COG0528F	uridylate kinase
operational	b0173	-0.020352	0.022556	193521..194717	+	398	16128166	dxr	COG0743I	1-deoxy-D-xylulose 5-phosphate reductoisomerase
operational	b0174	-0.386561	-0.047244	194903..195664	+	253	16128167	ispU	COG0020I	undecaprenyl pyrophosphate synthase
operational	b0175	0.910175	0.251748	195677..196534	+	285	90111095	cdsA	COG0575I	CDP-diglyceride synthase
operational	b0176	0.264667	0.115299	196546..197898	+	450	16128169	rseP	COG0750M	inner membrane zinc RIP metalloprotease; RpoE activator, by degrading RseA; cleaved signal peptide endoprotease
operational	b0177	-0.482963	-0.094945	197928..200360	+	810	16128170	bamA	COG4775M	BamABCDE complex OM biogenesis outer membrane pore-forming assembly factor
operational	b0178	-0.458385	-0.111111	200482..200967	+	161	16128171	skp	COG2825M	periplasmic chaperone
operational	b0179	0.124634	0.026316	200971..201996	+	341	16128172	lpxD	COG1044M	UDP-3-O-(3-hydroxymyristoyl)-glucosamine N-acyltransferase
operational	b0180	0.066225	0.105263	202101..202556	+	151	16128173	fabZ	COG0764I	(3R)-hydroxymyristol acyl carrier protein dehydratase
operational	b0181	0.011069	0.007605	202560..203348	+	262	16128174	lpxA	COG1043M	UDP-N-acetylglucosamine acetyltransferase
operational	b0182	-0.00733	0.031332	203348..204496	+	382	16128175	lpxB	COG0763M	tetraacyldisaccharide-1-P synthase
operational	b0185	-0.232602	-0.015625	208621..209580	+	319	16128178	accA	COG0825I	acetyl-CoA carboxylase, carboxytransferase, alpha subunit
operational	b0186	-0.189201	-0.011204	209679..211820	+	713	16128179	ldcC	COG1982E	lysine decarboxylase 2, constitutive
operational	b0187	-0.19845	-0.046154	211877..212266	+	129	90111096	yaeR	COG0346E	putative lyase
operational	b0188	-0.134259	0.025404	212331..213629	+	432	16128181	tilS	COG0037D	tRNA(Ile)-lysidine synthetase
operational	b0190	-0.356906	-0.076923	214291..214836	+	181	16128183	yaeQ	COG4681S	PDDEXK superfamily protein
operational	b0192	-0.311017	-0.050633	215269..215979	+	236	16128185	nlpE	COG3015MP	lipoprotein involved with copper homeostasis and adhesion
operational	b0192	-0.311017	-0.050633	215269..215979	+	236	16128185	nlpE	COG3015MP	lipoprotein involved with copper homeostasis and adhesion
operational	b0193	-0.013504	0.029091	216179..217003	-	274	90111098	yaeF	COG0791M	putative lipoprotein
operational	b0195	-0.148511	0.029661	218887..219594	-	235	16128188	tsaA	COG1720S	tRNA-Thr(GGU) m(6)t(6)A37 methyltransferase, SAM-dependent
operational	b0197	-0.137638	-0.080882	220113..220928	-	271	16128190	metQ	COG1464P	DL-methionine transporter subunit
operational	b0198	0.99447	0.293578	220968..221621	-	217	16128191	metI	COG2011P	DL-methionine transporter subunit
operational	b0199	-0.072012	0.020349	221614..222645	-	343	16128192	metN	COG1135P	DL-methionine transporter subunit
operational	b0200	-0.239267	-0.057292	222833..223408	+	191	16128193	gmhB	COG0241E	D,D-heptose 1,7-bisphosphate phosphatase
operational	b0207	-0.113858	-0.052239	229167..229970	+	267	16128194	dkgB	COG0656R	2,5-diketo-D-gluconate reductase B
operational	b0209	-0.145113	0.033708	231122..231922	+	266	16128196	yafD	COG3021S	endo/exonuclease/phosphatase family protein
operational	b0210	-0.054589	0.014423	231926..232549	+	207	16128197	yafE	COG2226H	putative S-adenosyl-L-methionine-dependent methyltransferase
operational	b0211	-0.40708	-0.050773	232597..233955	-	452	16128198	mltD	COG0741M	putative membrane-bound lytic murein transglycosylase D
operational	b0212	-0.226693	-0.055556	234027..234782	-	251	16128199	gloB	COG0491R	hydroxyacylglutathione hydrolase
operational	b0213	-0.125833	0.037344	234816..235538	+	240	90111099	yafS	COG2226H	putative S-adenosyl-L-methionine-dependent methyltransferase
operational	b0219	-0.204297	-0.015564	239419..240189	-	256	16128205	yafV	COG0388R	putative NAD(P)-binding C-N hydrolase family amidase
operational	b0221	0.00602	0.03681	240859..243303	-	814	90111100	fadE	COG1960I	acyl coenzyme A dehydrogenase
operational	b0222	-0.061979	-0.031088	243543..244121	+	192	16128208	gmhA	COG0279G	D-sedoheptulose 7-phosphate isomerase
operational	b0223	-0.312549	-0.019531	244327..245094	+	255	16128209	yafJ	COG0121R	putative amidotransfease
operational	b0224	-0.372764	-0.080972	245065..245805	-	246	16128210	yafK	COG3034S	L,D-transpeptidase-related protein
operational	b0225	-0.575	-0.129032	245961..246239	-	92	16128211	yafQ	COG3041S	translation inhibitor toxin of toxin-antitoxin pair YafQ/DinJ
operational	b0227	-0.459036	-0.052	246712..247461	+	249	16128213	yafL	COG0791M	putative lipoprotein and C40 family peptidase
operational	b0232	-0.653608	-0.122449	252005..252298	+	97	16128218	yafN	COG2161D	antitoxin of the YafO-YafN toxin-antitoxin system
operational	b0234	-0.35	-0.059603	252709..253161	+	150	16128220	yafP	COG0456R	putative acyl-CoA transferase
operational	b0237	-0.140825	-0.032922	254259..255716	-	485	16128223	pepD	COG2195E	aminoacyl-histidine dipeptidase (peptidase D)
operational	b0238	-0.048026	0.039216	255977..256435	+	152	16128224	gpt	COG0503F	xanthine phosphoribosyltransferase; xanthine-guanine phosphoribosyltransferase
operational	b0239	-0.330435	-0.026506	256527..257771	+	414	16128225	frsA	COG0412Q	fermentation-respiration switch protein; PTS Enzyme IIA(Glc)-binding protein; pNP-butyrate esterase activity
operational	b0241	-0.573789	-0.15625	259045..260100	-	351	16128227	phoE	COG3203M	outer membrane phosphoporin protein E
operational	b0242	0.006812	0.024457	260388..261491	+	367	16128228	proB	COG0263E	gamma-glutamate kinase
operational	b0243	-0.004556	-0.002392	261503..262756	+	417	16128229	proA	COG0014E	gamma-glutamylphosphate reductase
operational	b0253	0.003136	0.059028	268097..268960	-	287	90111103	ykfA	COG3596R	CP4-6 prophage; putative GTP-binding protein
operational	b0260	0.810492	0.224359	275325..276728	+	467	90111105	mmuP	COG0833E	CP4-6 prophage; putative S-methylmethionine transporter
operational	b0261	-0.03	-0.038585	276715..277647	+	310	16128246	mmuM	COG2040E	CP4-6 prophage; S-methylmethionine:homocysteine methyltransferase
operational	b0262	-0.187644	0.005731	277756..278802	-	348	90111106	afuC	COG3842E	CP4-6 prophage; putative ferric transporter subunit
operational	b0268	0.109272	0.039604	282278..283186	+	302	345452715	yagE	COG0329EM	2-keto-3-deoxy gluconate (KDG) aldolase; CP4-6 prophage
operational	b0268	0.109272	0.039604	282278..283186	+	302	345452715	yagE	COG0329EM	2-keto-3-deoxy gluconate (KDG) aldolase; CP4-6 prophage
operational	b0269	-0.023664	0.030488	283201..285168	+	655	16128254	yagF	COG0129EG	CP4-6 prophage; dehydratase family protein
operational	b0269	-0.023664	0.030488	283201..285168	+	655	16128254	yagF	COG0129EG	CP4-6 prophage; dehydratase family protein
operational	b0270	0.680869	0.193059	285395..286777	+	460	16128255	yagG	COG2211G	CP4-6 prophage; putative sugar transporter
operational	b0271	-0.465299	-0.065177	286789..288399	+	536	16128256	yagH	COG3507G	CP4-6 prophage; putative xylosidase/arabinosidase
operational	b0273	-0.208383	-0.047761	289301..290305	-	334	16128258	argF	COG0078E	ornithine carbamoyltransferase 2, chain F; CP4-6 prophage
operational	b0283	-0.090881	0.031348	297770..298726	-	318	16128268	paoD	COG1975O	moco insertion factor for PaoABC aldehyde oxidoreductase
operational	b0284	-0.213934	-0.032742	298736..300934	-	732	16128269	paoC	COG1529C	PaoABC aldehyde oxidoreductase, Moco-containing subunit
operational	b0285	-0.009748	0.018809	300931..301887	-	318	16128270	paoB	COG1319C	PaoABC aldehyde oxidoreductase, FAD-containing subunit
operational	b0286	-0.126201	-0.03913	301884..302573	-	229	16128271	paoA	COG2080C	PaoABC aldehyde oxidoreductase, 2Fe-2S subunit
operational	b0287	0.336765	0.146341	302991..303605	+	204	16128272	yagU	COG3477S	DUF1440 family inner membrane protein
operational	b0288	-0.251376	-0.054545	303853..304182	-	109	16128273	ykgJ	COG0727R	UPF0153 cysteine cluster protein
operational	b0291	-0.350773	-0.046318	306807..309332	-	841	16128276	ecpC	COG3188NU	ECP production outer membrane protein
operational	b0291	-0.350773	-0.046318	306807..309332	-	841	16128276	ecpC	COG3188NU	ECP production outer membrane protein
operational	b0301	0.23198	0.090909	317726..318319	-	197	90111110	rclC	COG3059S	reactive chlorine species (RCS) stress resistance inner membrane protein
operational	b0304	-0.064399	0.013575	318676..320001	-	441	90111112	rclA	COG1249C	reactive chlorine stress species (RCS) resistance protein; pyridine nucleotide-dependent disulfide oxidoreductase family
operational	b0306	0.046444	0.025	321608..322327	+	239	16128291	ykgE	COG0247C	cysteine-rich LutA family protein; putative electron transport chain YkgEFG component
operational	b0307	-0.313263	-0.042017	322338..323765	+	475	16128292	ykgF	COG1139C	ferridoxin-like LutB family protein; putative electron transport chain YkgEFG component
operational	b0308	-0.135498	-0.030172	323758..324453	+	231	90111113	ykgG	COG1556S	LutC family protein; putative electron transport chain YkgEFG component
operational	b0311	-0.464209	-0.070018	325577..327247	-	556	16128296	betA	COG2303E	choline dehydrogenase, a flavoprotein
operational	b0312	-0.079184	0.004073	327261..328733	-	490	16128297	betB	COG1012C	betaine aldehyde dehydrogenase, NAD-dependent
operational	b0314	0.337223	0.135693	329463..331496	+	677	16128299	betT	COG1292M	choline transporter of high affinity
operational	b0315	-0.045028	0.013774	332371..333459	+	362	16128300	yahA	COG2200T	c-di-GMP-specific phosphodiesterase
operational	b0318	0.103482	-0.024752	335280..335885	+	201	16128303	yahD	COG0666R	ankyrin repeat protein
operational	b0320	-0.066408	0.011628	336778..338325	+	515	16128305	yahF	COG0074C	putative NAD(P)-binding succinyl-CoA synthase
operational	b0323	-0.074684	-0.012618	340165..341115	+	316	16128308	yahI	COG0549E	carbamate kinase-like protein
operational	b0324	-0.244783	-0.041215	341125..342507	+	460	16128309	yahJ	COG0402FR	putative metallo-dependent hydrolase domain deaminase
operational	b0324	-0.244783	-0.041215	341125..342507	+	460	16128309	yahJ	COG0402FR	putative metallo-dependent hydrolase domain deaminase
operational	b0325	-0.183381	-0.04	342884..343933	+	349	16128310	yahK	COG1064R	aldehyde reductase, NADPH-dependent, Zn-containing, broad specificity
operational	b0328	0.692377	0.258929	345666..346337	-	223	16128313	yahN	COG1280E	amino acid exporter for proline, lysine, glutamate, homoserine
operational	b0330	-0.134659	0.030246	346857..348443	-	528	16128315	prpR	COG3829KT	propionate catabolism operon regulatory protein
operational	b0331	-0.015203	-0.003367	348682..349572	+	296	16128316	prpB	COG2513G	2-methylisocitrate lyase
operational	b0333	-0.288946	-0.048718	350012..351181	+	389	16128318	prpC	COG0372C	2-methylcitrate synthase
operational	b0334	-0.136025	-0.016529	351215..352666	+	483	16128319	prpD	COG2079R	2-methylcitrate dehydratase
operational	b0335	-0.120223	0.015898	352706..354592	+	628	16128320	prpE	COG0365I	propionate--CoA ligase
operational	b0336	0.94821	0.252381	354922..356181	+	419	16128321	codB	COG1457F	cytosine transporter
operational	b0337	-0.216628	-0.037383	356171..357454	+	427	16128322	codA	COG0402FR	cytosine/isoguanine deaminase
operational	b0337	-0.216628	-0.037383	356171..357454	+	427	16128322	codA	COG0402FR	cytosine/isoguanine deaminase
operational	b0339	0.017808	0.031818	358799..359458	+	219	16128324	cynT	COG0288P	carbonic anhydrase
operational	b0340	0.091666	0.031847	359489..359959	+	156	16128325	cynS	COG1513P	cyanate aminohydrolase
operational	b0341	0.85651	0.267532	359992..361146	+	384	16128326	cynX	COG2807P	putative cyanate transporter
operational	b0342	-0.212315	-0.019608	361249..361860	-	203	16128327	lacA	COG0110R	thiogalactoside acetyltransferase
operational	b0343	0.91271	0.26555	361926..363179	-	417	16128328	lacY	COG2223P	lactose permease
operational	b0344	-0.432422	-0.054634	363231..366305	-	1024	16128329	lacZ	COG3250G	beta-D-galactosidase
operational	b0347	-0.194404	0.016216	368611..370275	+	554	16128332	mhpA	COG0654HC	3-(3-hydroxyphenyl)propionate hydroxylase
operational	b0347	-0.194404	0.016216	368611..370275	+	554	16128332	mhpA	COG0654HC	3-(3-hydroxyphenyl)propionate hydroxylase
operational	b0350	-0.033457	0.014815	372115..372924	+	269	90111116	mhpD	COG3971Q	2-keto-4-pentenoate hydratase
operational	b0351	0.098734	0.028391	372921..373871	+	316	16128336	mhpF	COG4569Q	acetaldehyde-CoA dehydrogenase II, NAD-binding
operational	b0352	-0.113353	-0.029586	373868..374881	+	337	16128337	mhpE	COG0119E	4-hyroxy-2-oxovalerate/4-hydroxy-2-oxopentanoic acid aldolase, class I
operational	b0353	0.963772	0.289604	375459..376670	+	403	90111117	mhpT	COG2814G	3-hydroxyphenylpropionic transporter
operational	b0354	-0.472626	-0.144444	376772..377311	+	179	90111118	yaiL	COG3122S	DUF2058 family protein
operational	b0355	-0.362816	-0.104317	377535..378368	-	277	16128340	frmB	COG0627R	S-formylglutathione hydrolase
operational	b0356	-0.012466	0.010811	378462..379571	-	369	16128341	frmA	COG1062C	alcohol dehydrogenase class III/glutathione-dependent formaldehyde dehydrogenase
operational	b0357	-0.502198	-0.065217	379606..379881	-	91	162135894	frmR	COG1937S	regulator protein that represses frmRAB operon
operational	b0363	0.216583	0.107769	382739..383935	-	398	16128348	yaiP	COG1215M	putative family 2 glycosyltransferase
operational	b0364	-0.105946	-0.037634	384059..384616	-	185	90111121	yaiS	COG2120S	putative PIG-L family deacetylase
operational	b0365	-0.0225	-0.028037	385232..386194	+	320	90111122	tauA	COG4521P	taurine transporter subunit
operational	b0366	-0.033725	0.050781	386207..386974	+	255	16128351	tauB	COG4525P	taurine transporter subunit
operational	b0367	0.860364	0.278986	386971..387798	+	275	16128352	tauC	COG0600P	taurine transporter subunit
operational	b0368	-0.504947	-0.073944	387795..388646	+	283	16128353	tauD	COG2175Q	taurine dioxygenase, 2-oxoglutarate-dependent
operational	b0369	-0.125	-0.006154	388753..389727	-	324	90111123	hemB	COG0113H	5-aminolevulinate dehydratase (porphobilinogen synthase)
operational	b0375	-0.218841	-0.014423	394506..395129	+	207	226524702	yaiV	COG0664T	putative transcriptional regulator
operational	b0376	-0.19013	0.010363	395130..396287	-	385	16128361	ampH	COG1680V	D-alanyl-D-alanine-carboxypeptidase/endopeptidase; penicillin-binding protein; weak beta-lactamase
operational	b0377	0.534975	0.162162	396639..397859	+	406	16128362	sbmA	COG1133I	microcin B17 transporter
operational	b0381	0.015659	-0.005479	399829..400923	-	364	16128366	ddlA	COG1181M	D-alanine-D-alanine ligase A
operational	b0383	-0.308068	-0.09322	401747..403162	+	471	49176017	phoA	COG1785P	bacterial alkaline phosphatase
operational	b0385	0.080863	0.107527	403703..404818	+	371	16128370	yaiC	COG2199T	diguanylate cyclase, cellulose regualtor
operational	b0386	0.318216	0.081481	404835..405644	-	269	16128371	proC	COG0345E	pyrroline-5-carboxylate reductase, NAD(P)-binding
operational	b0387	-0.210526	0.026144	405764..406222	+	152	90111127	yaiI	COG1671S	UPF0178 family protein
operational	b0388	-0.014368	0.04	406405..406929	+	174	16128373	aroL	COG0703E	shikimate kinase II
operational	b0391	-0.039362	0	408177..408461	+	94	16128376	yaiE	COG3123S	UPF0345 family protein
operational	b0394	-0.194371	-0.016502	410144..411052	+	302	90111128	mak	COG1940KG	manno(fructo)kinase
operational	b0396	0.958376	0.260759	411297..412481	-	394	49176018	araJ	COG2814G	arabinose-inducible putative transporter, MFS family
operational	b0399	-0.372053	0.021739	417142..417831	+	229	16128384	phoB	COG0745TK	response regulator in two-component regulatory system with PhoR (or CreC)
operational	b0400	-0.299304	0.023148	417889..419184	+	431	16128385	phoR	COG5002T	sensory histidine kinase in two-component regulatory system with PhoB
operational	b0401	0.994077	0.263636	419591..420910	+	439	16128386	brnQ	COG1114E	branched-chain amino acid transport system 2 carrier protein; LIV-II transport system for Ile, Leu, and Val
operational	b0402	0.743326	0.231441	420986..422359	+	457	16128387	proY	COG1113E	proline-specific permease
operational	b0403	-0.452649	-0.066116	422518..424332	+	604	345452716	malZ	COG0366G	maltodextrin glucosidase
operational	b0404	-0.410363	0.005155	424337..424918	-	193	16128389	acpH	COG3124S	acyl carrier protein (ACP) phosphodiesterase; ACP hydrolyase
operational	b0407	0.395455	0.126126	427287..427619	+	110	16128392	yajC	COG1862U	SecYEG protein translocase auxillary subunit
operational	b0408	0.11935	0.055195	427647..429494	+	615	16128393	secD	COG0342U	SecYEG protein translocase auxillary subunit
operational	b0409	0.408049	0.145062	429505..430476	+	323	16128394	secF	COG0341U	SecYEG protein translocase auxillary subunit
operational	b0411	-0.511565	-0.125424	431129..432013	-	294	16128396	tsx	COG3248M	nucleoside channel, receptor of phage T6 and colicin K
operational	b0414	-0.222343	-0.016304	433455..434558	+	367	16128399	ribD	COG0117H	fused diaminohydroxyphosphoribosylaminopyrimidine deaminase and 5-amino-6-(5-phosphoribosylamino) uracil reductase
operational	b0415	0.294231	0.025478	434647..435117	+	156	16128400	ribE	COG0054H	riboflavin synthase beta chain
operational	b0417	0.075077	0.039877	435634..436611	+	325	16128402	thiL	COG0611H	thiamine monophosphate kinase
operational	b0418	0.563954	0.196532	436589..437107	+	172	16128403	pgpA	COG1267I	phosphatidylglycerophosphatase A
operational	b0419	-0.404321	-0.052308	437161..438135	-	324	90111130	yajO	COG0667C	2-carboxybenzaldehyde reductase
operational	b0420	-0.080645	0.011272	438315..440177	-	620	16128405	dxs	COG1154HI	1-deoxyxylulose-5-phosphate synthase, thiamine triphosphate-binding, FAD-requiring
operational	b0420	-0.080645	0.011272	438315..440177	-	620	16128405	dxs	COG1154HI	1-deoxyxylulose-5-phosphate synthase, thiamine triphosphate-binding, FAD-requiring
operational	b0421	-0.12107	-0.023333	440202..441101	-	299	16128406	ispA	COG0142H	geranyltranstransferase
operational	b0423	-0.221992	-0.004141	441549..442997	+	482	16128408	thiI	COG0301H	tRNA s(4)U8 sulfurtransferase
operational	b0424	0.323469	0.076142	443051..443641	-	196	90111131	yajL	COG0693R	oxidative-stress-resistance chaperone
operational	b0425	-0.119472	-0.006579	443604..444515	-	303	16128410	panE	COG1893H	2-dehydropantoate reductase, NADPH-specific
operational	b0426	-0.453988	-0.060976	444683..445174	+	163	90111132	yajQ	COG1666S	phage Phi6 host factor, ATP/GTP binding protein
operational	b0427	0.69141	0.197802	445302..446666	-	454	90111133	yajR	COG2814G	putative transporter
operational	b0428	0.842906	0.208754	446815..447705	-	296	16128413	cyoE	COG0109O	protoheme IX farnesyltransferase
operational	b0429	1.00642	0.272727	447717..448046	-	109	16128414	cyoD	COG3125C	cytochrome o ubiquinol oxidase subunit IV
operational	b0430	0.721078	0.204878	448046..448660	-	204	16128415	cyoC	COG1845C	cytochrome o ubiquinol oxidase subunit III
operational	b0431	0.65822	0.206325	448650..450641	-	663	16128416	cyoB	COG0843C	cytochrome o ubiquinol oxidase subunit I
operational	b0432	-0.008889	0.015823	450663..451610	-	315	16128417	cyoA	COG1622C	cytochrome o ubiquinol oxidase subunit II
operational	b0433	0.824847	0.235772	452070..453545	-	491	16128418	ampG	COG2814G	muropeptide transporter
operational	b0434	-0.089583	-0.015544	453589..454167	-	192	90111134	yajG	COG3056M	putative lipoprotein
operational	b0435	-0.190476	0.018868	454472..454789	+	105	90111135	bolA	COG0271T	stationary-phase morphogene, transcriptional repressor for mreB; also regulator for dacA, dacC, and ampC
operational	b0436	-0.427546	-0.083141	455133..456431	+	432	16128421	tig	COG0544O	peptidyl-prolyl cis/trans isomerase (trigger factor)
operational	b0437	-0.153623	0.014423	456677..457300	+	207	16128422	clpP	COG0740OU	proteolytic subunit of ClpA-ClpP and ClpX-ClpP ATP-dependent serine proteases
operational	b0437	-0.153623	0.014423	456677..457300	+	207	16128422	clpP	COG0740OU	proteolytic subunit of ClpA-ClpP and ClpX-ClpP ATP-dependent serine proteases
operational	b0438	-0.238444	-0.061176	457426..458700	+	424	16128423	clpX	COG1219O	ATPase and specificity subunit of ClpX-ClpP ATP-dependent serine protease
operational	b0439	-0.312373	-0.03949	458888..461242	+	784	16128424	lon	COG0466O	DNA-binding ATP-dependent protease La
operational	b0441	-0.405457	-0.11859	461915..463786	+	623	16128426	ppiD	COG0760O	periplasmic folding chaperone, has an inactive PPIase domain
operational	b0443	-0.103788	-0.030075	464402..464800	+	132	16128428	fadM	COG0824R	long-chain acyl-CoA thioesterase III
operational	b0444	-0.094805	-0.043103	464852..465547	-	231	16128429	queC	COG0603R	7-cyano-7-deazaguanine (preQ0) synthase; queuosine biosynthesis
operational	b0445	-0.29841	-0.008818	465612..467312	-	566	16128430	ybaE	COG4533R	putative ABC superfamily transporter periplasmic-binding protein
operational	b0446	-0.009559	0.025641	467412..468230	+	272	90111136	cof	COG0561R	thiamine pyrimidine pyrophosphate hydrolase; HMP-PP phosphatase
operational	b0448	0.088813	0.076142	468871..470643	+	590	16128433	mdlA	COG1132V	putative multidrug transporter subunit of ABC superfamily, ATP-binding component
operational	b0449	0.251771	0.109428	470636..472417	+	593	16128434	mdlB	COG1132V	putative multidrug transporter subunit of ABC superfamily, ATP-binding component
operational	b0450	0.066964	0.00885	472598..472936	+	112	16128435	glnK	COG0347E	nitrogen assimilation regulatory protein for GlnL, GlnE, and AmtB
operational	b0451	0.936916	0.219114	472966..474252	+	428	16128436	amtB	COG0004P	ammonium transporter
operational	b0452	-0.253496	-0.013937	474301..475161	-	286	16128437	tesB	COG1946I	acyl-CoA thioesterase 2
operational	b0453	0.176316	0.036649	475379..475951	+	190	49176025	ybaY	COG3126S	outer membrane lipoprotein
operational	b0456	-0.393162	-0.067797	476672..477025	+	117	16128440	ybaA	COG5507S	DUF1428 family protein
operational	b0457	-0.131202	-0.003868	477067..478617	-	516	90111138	ylaB	COG4943T	putative membrane-anchored cyclic-di-GMP phosphodiesterase
operational	b0459	-0.056284	0.005435	479367..479918	-	183	16128443	maa	COG0110R	maltose O-acetyltransferase
operational	b0462	0.265777	0.097143	481254..484403	-	1049	16128446	acrB	COG0841V	multidrug efflux system protein
operational	b0463	-0.255919	-0.062814	484426..485619	-	397	16128447	acrA	COG0845M	multidrug efflux system
operational	b0465	-0.03125	0.037467	486536..489898	+	1120	16128449	mscK	COG3264M	mechanosensitive channel protein, intermediate conductance, K+ regulated
operational	b0468	0.8584	0.309524	490882..491259	+	125	16128452	ybaN	COG2832S	DUF454 family inner membrane protein
operational	b0469	0.022951	0.021739	491412..491963	+	183	16128453	apt	COG0503F	adenine phosphoribosyltransferase
operational	b0471	-0.473395	-0.072727	494076..494405	+	109	16128455	ybaB	COG0718S	DNA-binding protein, putative nucleoid-associated protein
operational	b0473	-0.523558	-0.0928	495120..496994	+	624	16128457	htpG	COG0326O	protein refolding molecular co-chaperone Hsp90, Hsp70-dependent; heat-shock protein; ATPase
operational	b0474	-0.38271	-0.074419	497175..497819	+	214	16128458	adk	COG0563F	adenylate kinase
operational	b0475	-0.186875	0.006231	498055..499017	+	320	16128459	hemH	COG0276H	ferrochelatase
operational	b0476	-0.190909	-0.034375	499014..499973	-	319	16128460	aes	COG0657I	acetyl esterase
operational	b0477	-0.345853	-0.08046	500125..501429	+	434	16128461	gsk	COG0524G	inosine/guanosine kinase
operational	b0478	0.805376	0.220036	501562..503238	-	558	16128462	ybaL	COG4651P	inner membrane putative NAD(P)-binding transporter
operational	b0479	0.816256	0.226044	503476..504696	-	406	16128463	fsr	COG2223P	putative fosmidomycin efflux system protein
operational	b0480	-0.410909	-0.098004	504914..506566	+	550	16128464	ushA	COG0737F	bifunctional UDP-sugar hydrolase/5'-nucleotidase
operational	b0481	-0.083019	-0.0375	506603..507082	-	159	16128465	ybaK	COG2606S	Cys-tRNA(Pro)/Cys-tRNA(Cys) deacylase
operational	b0482	-0.22803	-0.030189	507286..508080	-	264	16128466	ybaP	COG3735S	TraB family protein
operational	b0483	-0.430088	-0.070175	508218..508559	+	113	90111140	ybaQ	COG3093R	putative DNA-binding transcriptional regulator
operational	b0484	0.204676	0.065868	508875..511379	-	834	16128468	copA	COG2217P	copper transporter
operational	b0485	0.057097	-0.012862	511641..512573	+	310	16128469	glsA	COG2066E	glutaminase 1
operational	b0486	1.03767	0.264501	512576..513868	+	430	16128470	ybaT	COG0531E	putative amino acid transporter
operational	b0488	0.375658	0.169935	514401..514859	-	152	145698226	ybbJ	COG1585OU	inner membrane protein that stimulates the ftsH htpX mutant suppressor activity of QmcA
operational	b0488	0.375658	0.169935	514401..514859	-	152	145698226	ybbJ	COG1585OU	inner membrane protein that stimulates the ftsH htpX mutant suppressor activity of QmcA
operational	b0489	-0.019672	0.035948	514856..515773	-	305	16128473	qmcA	COG0330O	PHB domain membrane-anchored putative protease
operational	b0490	-0.211556	-0.030973	515919..516596	+	225	16128474	fetA	COG4619R	iron exporter, ATP-binding subunit, ABC transporter FetAB subunit; peroxide resistance protein
operational	b0491	0.725869	0.173077	516583..517362	+	259	90111141	fetB	COG0390R	iron exporter permease subunit, ABC transporter FetAB; peroxide resistance protein
operational	b0492	-0.241901	-0.077193	517425..518279	-	284	90111142	ybbN	COG3118O	DnaK co-chaperone, thioredoxin-like protein
operational	b0493	-0.043123	0.066667	518340..519149	-	269	16128477	ybbO	COG0300R	putative oxidoreductase
operational	b0494	-0.201442	-0.004785	519139..519765	-	208	16128478	tesA	COG2755E	multifunctional acyl-CoA thioesterase 1; protease I; lysophospholipase L1
operational	b0495	-0.147368	0.008734	519733..520419	+	228	16128479	ybbA	COG4181Q	putative ABC superfamily transporter ATP-binding subunit
operational	b0496	0.255099	0.136646	520416..522830	+	804	16128480	ybbP	COG3127Q	putative ABC transporter permease
operational	b0497	-0.7169	-0.11773	523261..527541	+	1426	16128481	rhsD	COG3209M	Rhs family putative polymorphic toxin
operational	b0503	-0.371154	-0.076712	530132..531226	-	364	16128487	mnmH	COG2603R	tRNA 2-selenouridine synthase, selenophosphate-dependent
operational	b0505	-0.1475	-0.012422	532451..532933	+	160	16128489	allA	COG3194F	ureidoglycolate lyase, releasing urea
operational	b0507	0.062563	0.023569	533916..535697	+	593	16128491	gcl	COG3960R	glyoxylate carboligase
operational	b0508	-0.342636	-0.081081	535710..536486	+	258	16128492	hyi	COG3622G	hydroxypyruvate isomerase
operational	b0509	0.177397	0.061433	536586..537464	+	292	16128493	glxR	COG2084I	tartronate semialdehyde reductase, NADH-dependent
operational	b0511	0.773347	0.197938	537633..539087	+	484	90111144	ybbW	COG1953FH	putative allantoin transporter
operational	b0511	0.773347	0.197938	537633..539087	+	484	90111144	ybbW	COG1953FH	putative allantoin transporter
operational	b0512	-0.180574	-0.030837	539147..540508	+	453	16128496	allB	COG0044F	allantoinase
operational	b0513	0.884758	0.294931	540565..541866	+	433	90111145	ybbY	COG2233F	putative uracil/xanthine transporter
operational	b0514	0.335433	0.052356	541888..543033	+	381	16128498	glxK	COG1929G	glycerate kinase II
operational	b0515	-0.09272	-0.045802	543261..544046	-	261	16128499	allE	COG3257R	S-ureidoglycine aminohydrolase
operational	b0516	-0.229927	-0.01699	544057..545292	-	411	16128500	allC	COG0624E	allantoate amidohydrolase
operational	b0517	-0.13553	-0.028571	545314..546363	-	349	16128501	allD	COG2055C	ureidoglycolate dehydrogenase
operational	b0518	0.12973	0.034173	546680..548347	+	555	16128502	fdrA	COG0074C	putative NAD(P)-binding acyl-CoA synthetase
operational	b0521	-0.03569	-0.003356	550439..551332	+	297	16128505	ybcF	COG0549E	putative carbonate kinase
operational	b0522	-0.139437	0.011236	551527..552594	-	355	16128506	purK	COG0026F	N5-carboxyaminoimidazole ribonucleotide synthase
operational	b0523	0.086391	0.023529	552591..553100	-	169	16128507	purE	COG0041F	N5-carboxyaminoimidazole ribonucleotide mutase
operational	b0524	0.01375	0.029046	553218..553940	-	240	16128508	lpxH	COG2908S	UDP-2,3-diacylglucosamine pyrophosphohydrolase
operational	b0525	-0.311585	-0.060606	553943..554437	-	164	16128509	ppiB	COG0652O	peptidyl-prolyl cis-trans isomerase B (rotamase B)
operational	b0527	0.710983	0.281609	556032..556553	-	173	16128511	ybcI	COG1988R	DUF457 family inner membrane protein
operational	b0528	0.101429	0	556661..556873	-	70	90111146	ybcJ	COG2501S	ribosome-associated protein; putative RNA-binding protein
operational	b0529	0.047917	0.031142	556875..557741	-	288	16128513	folD	COG0190H	bifunctional 5,10-methylene-tetrahydrofolate dehydrogenase/ 5,10-methylene-tetrahydrofolate cyclohydrolase
operational	b0530	0.210556	0.01105	558212..558754	+	180	90111147	sfmA	COG3539NU	FimA homolog, function unknown
operational	b0530	0.210556	0.01105	558212..558754	+	180	90111147	sfmA	COG3539NU	FimA homolog, function unknown
operational	b0531	0.013478	0.051948	558974..559666	+	230	16128515	sfmC	COG3121NU	putative periplasmic pilus chaperone
operational	b0531	0.013478	0.051948	558974..559666	+	230	16128515	sfmC	COG3121NU	putative periplasmic pilus chaperone
operational	b0532	-0.360784	-0.054147	559697..562300	+	867	16128516	sfmD	COG3188NU	putative outer membrane export usher protein
operational	b0532	-0.360784	-0.054147	559697..562300	+	867	16128516	sfmD	COG3188NU	putative outer membrane export usher protein
operational	b0533	0.088379	0.039634	562336..563319	+	327	145698227	sfmH	COG3539NU	FimA homolog, function unknown
operational	b0533	0.088379	0.039634	562336..563319	+	327	145698227	sfmH	COG3539NU	FimA homolog, function unknown
operational	b0534	0.155556	0.075581	563330..563845	+	171	16128518	sfmF	COG3539NU	FimA homolog, function unknown
operational	b0534	0.155556	0.075581	563330..563845	+	171	16128518	sfmF	COG3539NU	FimA homolog, function unknown
operational	b0535	0.059524	0.028436	563848..564480	-	210	16128519	sfmZ	COG2197TK	response regulator family protein
operational	b0543	1.04818	0.27027	568315..568647	+	110	16128526	emrE	COG2076P	DLP12 prophage; multidrug resistance protein
operational	b0545	-0.120765	-0.021739	570893..571444	+	183	16128528	ybcL	COG1881R	inactive polymorphonuclear leukocyte migration suppressor; DLP12 prophage; secreted protein, UPF0098 family
operational	b0555	-0.162424	-0.024096	577613..578110	+	165	16128538	rrrD	COG3772R	DLP12 prophage; putative lysozyme
operational	b0558	-0.458088	-0.109489	579184..579594	-	136	90111149	ybcV	COG5562R	DLP12 prophage; uncharacterized protein
operational	b0565	-0.644795	-0.144654	584680..585633	-	317	16128548	ompT	COG4571M	DLP12 prophage; outer membrane protease VII (outer membrane protein 3b)
operational	b0568	-0.454242	-0.100908	587982..590954	-	990	16128551	nfrA	COG5010U	bacteriophage N4 receptor, outer membrane subunit
operational	b0569	-0.013154	0.057641	590941..593178	-	745	16128552	nfrB	COG1215M	bacteriophage N4 receptor, inner membrane subunit
operational	b0570	0.012083	0.060291	593328..594770	-	480	16128553	cusS	COG0642T	sensory histidine kinase in two-component regulatory system with CusR, senses copper ions
operational	b0571	0.07533	0.078947	594760..595443	-	227	16128554	cusR	COG0745TK	response regulator in two-component regulatory system with CusS
operational	b0572	-0.230197	-0.050218	595600..596973	+	457	16128555	cusC	COG1538MU	copper/silver efflux system, outer membrane component
operational	b0572	-0.230197	-0.050218	595600..596973	+	457	16128555	cusC	COG1538MU	copper/silver efflux system, outer membrane component
operational	b0573	-0.139091	-0.027027	597131..597463	+	110	16128556	cusF	COG5569S	periplasmic copper- and silver-binding protein
operational	b0574	-0.085749	0.02451	597479..598702	+	407	16128557	cusB	COG0845M	copper/silver efflux system, membrane fusion protein
operational	b0575	0.282617	0.10687	598714..601857	+	1047	16128558	cusA	COG3696P	copper/silver efflux system, membrane component
operational	b0576	0.743886	0.224401	601959..603335	+	458	16128559	pheP	COG1113E	phenylalanine transporter
operational	b0577	0.300964	0.122596	603416..604663	-	415	16128560	ybdG	COG0668M	mechanosensitive channel protein, miniconductance
operational	b0578	-0.210599	-0.059633	604771..605424	-	217	16128561	nfsB	COG0778C	dihydropteridine reductase, NAD(P)H-dependent, oxygen-insensitive
operational	b0579	-0.364754	-0.03252	605518..605886	-	122	16128562	ybdF	COG2315S	DUF419 family protein
operational	b0581	-0.224462	-0.02681	606265..607383	-	372	16128564	ybdK	COG2170S	weak gamma-glutamyl:cysteine ligase
operational	b0583	-0.093689	-0.043478	609459..610079	-	206	345452717	entD	COG2977Q	phosphopantetheinyltransferase component of enterobactin synthase multienzyme complex
operational	b0584	-0.581099	-0.115127	610254..612494	-	746	16128567	fepA	COG4771P	iron-enterobactin outer membrane transporter
operational	b0586	-0.078577	0.015456	614157..618038	+	1293	16128569	entF	COG1020Q	enterobactin synthase multienzyme complex component, ATP-dependent
operational	b0587	-0.171353	-0.039683	618254..619387	+	377	16128570	fepE	COG3765M	regulator of length of O-antigen component of lipopolysaccharide chains
operational	b0588	-0.135055	-0.003676	619384..620199	-	271	16128571	fepC	COG1120PH	iron-enterobactin transporter subunit
operational	b0588	-0.135055	-0.003676	619384..620199	-	271	16128571	fepC	COG1120PH	iron-enterobactin transporter subunit
operational	b0589	1.01515	0.308157	620196..621188	-	330	16128572	fepG	COG4779P	iron-enterobactin transporter subunit
operational	b0590	0.989222	0.280597	621185..622189	-	334	16128573	fepD	COG0609P	iron-enterobactin transporter subunit
operational	b0592	-0.060377	-0.025078	623554..624510	-	318	16128575	fepB	COG4592P	iron-enterobactin transporter subunit
operational	b0593	-0.222251	0.012755	624885..626060	+	391	16128576	entC	COG1169HQ	isochorismate synthase 1
operational	b0593	-0.222251	0.012755	624885..626060	+	391	16128576	entC	COG1169HQ	isochorismate synthase 1
operational	b0594	-0.146642	-0.018622	626070..627680	+	536	16128577	entE	COG1021Q	2,3-dihydroxybenzoate-AMP ligase component of enterobactin synthase multienzyme complex
operational	b0595	-0.287719	-0.034965	627694..628551	+	285	16128578	entB	COG1535Q	isochorismatase
operational	b0596	0.032661	0.02008	628551..629297	+	248	16128579	entA	COG1028IQR	2,3-dihydro-2,3-dihydroxybenzoate dehydrogenase
operational	b0596	0.032661	0.02008	628551..629297	+	248	16128579	entA	COG1028IQR	2,3-dihydro-2,3-dihydroxybenzoate dehydrogenase
operational	b0596	0.032661	0.02008	628551..629297	+	248	16128579	entA	COG1028IQR	2,3-dihydro-2,3-dihydroxybenzoate dehydrogenase
operational	b0597	-0.141606	0.028986	629300..629713	+	137	16128580	entH	COG2050Q	enterobactin synthesis proofreading thioesterase
operational	b0598	0.782168	0.207977	629894..631999	+	701	16128581	cstA	COG1966T	carbon starvation protein involved in peptide utilization; APC peptide transporter family protein
operational	b0599	0.109116	0.022039	632389..633477	-	362	16128582	ybdH	COG0371C	putative oxidoreductase
operational	b0600	-0.070725	-0.023256	633586..634746	+	386	16128583	ybdL	COG0436E	methionine aminotransferase, PLP-dependent
operational	b0602	-0.452217	-0.093366	635349..636569	-	406	16128585	ybdN	COG3969R	PAPS reductase-like domain protein
operational	b0604	-0.217742	-0.072289	637827..638573	-	248	90111151	dsbG	COG1651O	thiol:disulfide interchange protein, periplasmic
operational	b0605	-0.27754	-0.074468	638945..639508	+	187	16128588	ahpC	COG0450O	alkyl hydroperoxide reductase, C22 subunit
operational	b0606	-0.122649	-0.028736	639753..641318	+	521	90111152	ahpF	COG3634O	alkyl hydroperoxide reductase, F52a subunit, FAD/NAD(P)-binding
operational	b0607	-0.052817	0.048951	641439..641867	-	142	16128590	uspG	COG0589T	universal stress protein UP12
operational	b0608	-0.01068	-0.014528	642088..643326	+	412	16128591	ybdR	COG1063ER	putative Zn-dependent NAD(P)-binding oxidoreductase
operational	b0608	-0.01068	-0.014528	642088..643326	+	412	16128591	ybdR	COG1063ER	putative Zn-dependent NAD(P)-binding oxidoreductase
operational	b0612	0.87269	0.25	645117..646580	-	487	16128595	citT	COG0471P	citrate:succinate antiporter
operational	b0613	0.022603	0.051195	646631..647509	-	292	16128596	citG	COG1767H	2-(5''-triphosphoribosyl)-3'-dephosphocoenzyme-A synthase
operational	b0614	-0.135519	0.016304	647484..648035	-	183	16128597	citX	COG3697HI	apo-citrate lyase phosphoribosyl-dephospho-CoA transferase
operational	b0614	-0.135519	0.016304	647484..648035	-	183	16128597	citX	COG3697HI	apo-citrate lyase phosphoribosyl-dephospho-CoA transferase
operational	b0615	-0.093726	0.011742	648039..649571	-	510	16128598	citF	COG3051C	citrate lyase, citrate-ACP transferase (alpha) subunit
operational	b0616	-0.165232	0.0033	649582..650490	-	302	90111153	citE	COG2301G	citrate lyase, citryl-ACP lyase (beta) subunit
operational	b0617	0.027551	0.030303	650487..650783	-	98	16128600	citD	COG3052C	citrate lyase, acyl carrier (gamma) subunit
operational	b0618	-0.141761	-0.002833	650798..651856	-	352	90111154	citC	COG3053C	[citrate [pro-3S]-lyase] ligase
operational	b0619	-0.01866	0.0434	652235..653893	+	552	16128602	citA	COG3290T	sensory histidine kinase in two-component regulatory system with CitB
operational	b0620	-0.177434	0	653862..654542	+	226	16128603	citB	COG4565KT	response regulator in two-component regulatory system with CitA
operational	b0621	1.0757	0.272727	654583..655968	-	461	16128604	dcuC	COG3069C	anaerobic C4-dicarboxylate transport
operational	b0624	0.982677	0.304688	657555..657938	-	127	16128607	flc	COG0239D	fluoride efflux channel, dual topology membrane protein
operational	b0628	-0.329595	-0.024845	659251..660216	-	321	16128611	lipA	COG0320H	lipoate synthase
operational	b0630	-0.169014	-0.014019	661637..662278	-	213	90111156	lipB	COG0321H	octanoyltransferase; octanoyl-[ACP]:protein N-octanoyltransferase
operational	b0631	-0.165517	-0.034091	662379..662642	-	87	16128614	ybeD	COG2921S	UPF0250 family protein
operational	b0632	-0.136973	-0.00495	662752..663963	-	403	16128615	dacA	COG1686M	D-alanyl-D-alanine carboxypeptidase (penicillin-binding protein 5)
operational	b0633	-0.244752	-0.027548	664102..665190	-	362	16128616	rlpA	COG0797M	septal ring protein, suppressor of prc, minor lipoprotein
operational	b0634	0.908108	0.274933	665201..666313	-	370	16128617	mrdB	COG0772D	cell wall shape-determining protein
operational	b0635	-0.353397	-0.061514	666316..668217	-	633	16128618	mrdA	COG0768M	transpeptidase involved in peptidoglycan synthesis (penicillin-binding protein 2)
operational	b0636	-0.294194	-0.012821	668248..668715	-	155	16128619	rlmH	COG1576S	23S rRNA m(3)Psi1915 pseudouridine methyltransferase, SAM-dependent
operational	b0637	0.052381	0.009434	668719..669036	-	105	90111157	rsfS	COG0799S	ribosomal silencing factor
operational	b0638	-0.213793	-0.004902	669296..669907	-	203	16128621	cobC	COG0406G	putative alpha-ribazole-5'-P phosphatase
operational	b0639	-0.457277	-0.079439	669931..670572	-	213	16128622	nadD	COG1057H	nicotinic acid mononucleotide adenylyltransferase, NAD(P)-dependent
operational	b0641	-0.239896	0.020619	671605..672186	-	193	16128624	lptE	COG2980M	LPS assembly OM complex LptDE, lipoprotein component
operational	b0644	-0.624923	-0.233129	675570..676547	-	325	90111158	ybeQ	COG0790R	Sel1 family TPR-like repeat protein
operational	b0647	-0.464674	-0.151351	678852..679406	-	184	16128630	ybeT	COG0790R	Sel1 family TPR-like repeat protein
operational	b0650	-0.206655	-0.016158	681723..683393	-	556	16128633	hscC	COG0443O	Hsp70 family chaperone Hsc62, binds to RpoD and inhibits transcription
operational	b0651	0.105145	0.041667	683477..684412	-	311	16128634	rihA	COG1957F	ribonucleoside hydrolase 1
operational	b0652	-0.062656	0.020661	684530..685255	-	241	16128635	gltL	COG1126E	glutamate, aspartate ABC transporter ATP-binding subunit
operational	b0653	0.868304	0.266667	685255..685929	-	224	16128636	gltK	COG0765E	glutamate, aspartate ABC transporter permease subunit
operational	b0654	0.604878	0.190283	685929..686669	-	246	16128637	gltJ	COG0765E	glutamate, aspartate ABC transporter permease subunit
operational	b0655	-0.472848	-0.108911	686839..687747	-	302	16128638	gltI	COG0834ET	glutamate, aspartate binding protein, periplasmic; part of GltJKLI ABC transporter
operational	b0655	-0.472848	-0.108911	686839..687747	-	302	16128638	gltI	COG0834ET	glutamate, aspartate binding protein, periplasmic; part of GltJKLI ABC transporter
operational	b0657	0.273047	0.132554	689343..690881	-	512	16128640	lnt	COG0815M	apolipoprotein N-acyltransferase
operational	b0658	-0.371918	-0.027304	690906..691784	-	292	16128641	ybeX	COG4535P	putative ion transport
operational	b0659	-0.310968	-0.089744	691874..692341	-	155	16128642	ybeY	COG0319R	ssRNA-specific endoribonuclease; co-endoribonuclease working with RNase R in 16S rRNA 3' end maturation and quality control; rRNA transcription antitermination factor
operational	b0660	-0.32052	-0.040346	692338..693378	-	346	145698230	ybeZ	COG1702T	PhoH-like heat shock protein
operational	b0662	0.026854	0.030612	695101..696276	+	391	16128645	ubiF	COG0654HC	2-octaprenyl-3-methyl-6-methoxy-1,4-benzoquinol oxygenase
operational	b0662	0.026854	0.030612	695101..696276	+	391	16128645	ubiF	COG0654HC	2-octaprenyl-3-methyl-6-methoxy-1,4-benzoquinol oxygenase
operational	b0674	-0.355957	-0.09009	697513..699177	-	554	16128650	asnB	COG0367E	asparagine synthetase B
operational	b0675	0.1092	0.039841	699574..700326	-	250	16128651	umpH	COG0647G	UMP phosphatase
operational	b0676	-0.006158	0.007371	700374..701594	-	406	16128652	nagC	COG1940KG	N-acetylglucosamine-inducible nag divergent operon transcriptional repressor
operational	b0677	0.079843	0.005222	701603..702751	-	382	16128653	nagA	COG1820G	N-acetylglucosamine-6-phosphate deacetylase
operational	b0678	-0.184586	-0.026217	702811..703611	-	266	16128654	nagB	COG0363G	glucosamine-6-phosphate deaminase
operational	b0679	0.584259	0.14792	703944..705890	+	648	16128655	nagE	COG1263G	fused N-acetyl glucosamine specific PTS enzyme: IIC, IIB, and IIA components
operational	b0683	-0.559459	-0.161074	710200..710646	-	148	16128659	fur	COG0735P	ferric iron uptake regulon transcriptional repressor; autorepressor
operational	b0684	-0.284659	-0.107345	710935..711465	-	176	16128660	fldA	COG0716C	flavodoxin 1
operational	b0686	-0.212992	-0.043137	712038..712802	-	254	16128662	ybfF	COG0596R	acyl-CoA esterase
operational	b0688	-0.167766	-0.047532	713558..715198	+	546	16128664	pgm	COG0033G	phosphoglucomutase
operational	b0692	0.76697	0.197727	716946..718265	-	439	16128668	potE	COG0531E	putrescine/proton symporter: putrescine/ornithine antiporter
operational	b0693	-0.234563	-0.051842	718262..720460	-	732	16128669	speF	COG1982E	ornithine decarboxylase isozyme, inducible
operational	b0694	-0.136889	0.044248	721056..721733	-	225	16128670	kdpE	COG0745TK	response regulator in two-component regulatory system with KdpD
operational	b0695	-0.090157	0.03352	721730..724414	-	894	16128671	kdpD	COG2205T	fused sensory histidine kinase in two-component regulatory system with KdpE: signal sensing protein
operational	b0696	0.085263	0.036649	724407..724979	-	190	16128672	kdpC	COG2156P	potassium translocating ATPase, subunit C
operational	b0697	0.357918	0.111274	724988..727036	-	682	16128673	kdpB	COG2216P	potassium translocating ATPase, subunit B
operational	b0698	0.771095	0.236559	727059..728732	-	557	16128674	kdpA	COG2060P	potassium translocating ATPase, subunit A
operational	b0700	-0.714889	-0.110157	729583..733776	+	1397	16128676	rhsC	COG3209M	Rhs family putative polymorphic toxin
operational	b0707	-0.489349	-0.052941	739001..739510	+	169	16128682	ybgA	COG3272S	DUF1722 family protein
operational	b0709	0.675253	0.17004	741075..742556	-	493	16128684	dtpD	COG3104E	dipeptide and tripeptide permease D
operational	b0710	-0.125101	-0.016129	742827..743570	+	247	16128685	ybgI	COG0327S	NIF3 family metal-binding protein
operational	b0711	0.02844	0.077626	743593..744249	+	218	16128686	ybgJ	COG2049E	putative allophanate hydrolase, subunit 1
operational	b0712	-0.346774	-0.019293	744243..745175	+	310	16128687	ybgK	COG1984E	putative allophanate hydrolase, subunit 2
operational	b0713	0.021721	-0.020408	745165..745899	+	244	16128688	ybgL	COG1540R	UPF0271 family protein
operational	b0715	1.08075	0.30659	746723..747769	-	348	90111163	abrB	COG3180R	regulator of aidB expression; inner membrane protein
operational	b0717	-0.271901	-0.032922	748979..749707	-	242	16128692	ybgP	COG3121NU	putative periplasmic pilin chaperone
operational	b0717	-0.271901	-0.032922	748979..749707	-	242	16128692	ybgP	COG3121NU	putative periplasmic pilin chaperone
operational	b0718	-0.408957	-0.071078	749722..752169	-	815	90111165	ybgQ	COG3188NU	putative outer membrane protein
operational	b0718	-0.408957	-0.071078	749722..752169	-	815	90111165	ybgQ	COG3188NU	putative outer membrane protein
operational	b0719	-0.1	-0.047619	752229..752795	-	188	16128694	ybgD	COG3539NU	putative fimbrial-like adhesin protein
operational	b0719	-0.1	-0.047619	752229..752795	-	188	16128694	ybgD	COG3539NU	putative fimbrial-like adhesin protein
operational	b0720	-0.230913	-0.021028	753185..754468	-	427	16128695	gltA	COG0372C	citrate synthase
operational	b0721	0.837209	0.269231	755177..755566	+	129	16128696	sdhC	COG2009C	succinate dehydrogenase, membrane subunit, binds cytochrome b556
operational	b0722	1.3687	0.344828	755560..755907	+	115	16128697	sdhD	COG2142C	succinate dehydrogenase, membrane subunit, binds cytochrome b556
operational	b0723	-0.32415	-0.040747	755907..757673	+	588	16128698	sdhA	COG1053C	succinate dehydrogenase, flavoprotein subunit
operational	b0724	-0.29916	-0.025105	757689..758405	+	238	16128699	sdhB	COG0479C	succinate dehydrogenase, FeS subunit
operational	b0726	-0.44105	-0.073876	758706..761507	+	933	16128701	sucA	COG0567C	2-oxoglutarate decarboxylase, thiamine triphosphate-binding
operational	b0727	-0.21679	-0.007389	761522..762739	+	405	16128702	sucB	COG0508C	dihydrolipoyltranssuccinase
operational	b0728	0.023711	-0.002571	763014..764180	+	388	16128703	sucC	COG0045C	succinyl-CoA synthetase, beta subunit
operational	b0729	0.161592	0.027586	764180..765049	+	289	16128704	sucD	COG0074C	succinyl-CoA synthetase, NAD(P)-binding, alpha subunit
operational	b0731	0.386474	0.109256	765984..767960	+	658	16128706	mngA	COG1299G	fused 2-O-a-mannosyl-D-glycerate specific PTS enzymes: IIA component/IIB component/IIC component
operational	b0732	-0.363968	-0.041002	767978..770611	+	877	16128707	mngB	COG0383G	alpha-mannosidase
operational	b0733	0.396552	0.131931	771458..773026	+	522	90111166	cydA	COG1271C	cytochrome d terminal oxidase, subunit I
operational	b0734	0.65752	0.210526	773042..774181	+	379	16128709	cydB	COG1294C	cytochrome d terminal oxidase, subunit II
operational	b0735	1.06804	0.306122	774309..774602	+	97	16128710	ybgE	COG3790S	putative inner membrane protein in cydABX-ybgE operon
operational	b0736	-0.10597	0.022222	774752..775156	+	134	16128711	ybgC	COG0824R	acyl-CoA thioester hydrolase
operational	b0737	0.236087	0.08658	775153..775845	+	230	16128712	tolQ	COG0811U	membrane spanning protein in TolA-TolQ-TolR complex
operational	b0738	0.204225	0.097902	775849..776277	+	142	16128713	tolR	COG0848U	membrane spanning protein in TolA-TolQ-TolR complex
operational	b0739	-0.604038	-0.277251	776342..777607	+	421	16128714	tolA	COG3064M	membrane anchored protein in TolA-TolQ-TolR complex
operational	b0740	-0.215349	-0.011601	777740..779032	+	430	16128715	tolB	COG0823U	periplasmic protein
operational	b0741	-0.453757	-0.12069	779067..779588	+	173	16128716	pal	COG2885M	peptidoglycan-associated outer membrane lipoprotein
operational	b0742	-0.468061	-0.155303	779598..780389	+	263	16128717	ybgF	COG1729S	periplasmic TolA-binding protein
operational	b0750	-0.140634	-0.034483	782085..783128	+	347	16128718	nadA	COG0379H	quinolinate synthase, subunit A
operational	b0751	0.908787	0.25	783166..783885	+	239	16128719	pnuC	COG3201H	nicotinamide riboside transporter
operational	b0752	0.329713	0.111465	783882..784823	-	313	16128720	zitB	COG1230P	zinc efflux system
operational	b0754	-0.182286	-0.051282	785633..786685	+	350	16128722	aroG	COG0722E	3-deoxy-D-arabino-heptulosonate-7-phosphate synthase, phenylalanine repressible
operational	b0755	-0.568	-0.139442	786843..787595	-	250	16128723	gpmA	COG0588G	phosphoglyceromutase 1
operational	b0756	-0.459538	-0.092219	787797..788837	-	346	16128724	galM	COG2017G	aldose 1-epimerase; type-1 mutarotase
operational	b0757	-0.104974	-0.028721	788831..789979	-	382	16128725	galK	COG0153G	galactokinase
operational	b0758	-0.524425	-0.088825	789983..791029	-	348	16128726	galT	COG1085C	galactose-1-phosphate uridylyltransferase
operational	b0759	-0.311243	-0.058997	791039..792055	-	338	49176045	galE	COG1087M	UDP-galactose-4-epimerase
operational	b0760	-0.216122	-0.004073	792316..793788	-	490	16128728	modF	COG1119P	fused molybdate transporter subunits of ABC superfamily: ATP-binding components
operational	b0761	-0.020992	-0.019011	793856..794644	-	262	16128729	modE	COG2005R	transcriptional repressor for the molybdenum transport operon modABC
operational	b0763	-0.020234	-0.034884	795089..795862	+	257	16128731	modA	COG0725P	molybdate transporter subunit
operational	b0764	0.826201	0.3	795862..796551	+	229	16128732	modB	COG4149P	molybdate transporter subunit
operational	b0765	-0.049716	0.03966	796554..797612	+	352	16128733	modC	COG4148P	molybdate transporter subunit
operational	b0766	-0.126103	-0.047619	797613..798431	-	272	16128734	ybhA	COG0561R	pyridoxal phosphate (PLP) phosphatase
operational	b0767	-0.223565	-0.045181	798586..799581	+	331	16128735	pgl	COG2706G	6-phosphogluconolactonase
operational	b0769	0.074	0.051282	800759..801811	+	350	16128737	ybhH	COG2828S	putative PrpF family isomerase
operational	b0770	0.93501	0.251046	801887..803320	+	477	16128738	ybhI	COG0471P	putative transporter
operational	b0771	-0.142098	-0.033156	803503..805764	+	753	90111167	ybhJ	COG1048C	putative hydratase
operational	b0772	-0.352225	-0.060748	805998..807281	-	427	16128740	ybhC	COG4677G	acyl-CoA thioesterase, lipoprotein
operational	b0773	-0.18038	-0.006289	807433..807909	-	158	16128741	ybhB	COG1881R	kinase inhibitor homolog, UPF0098 family
operational	b0774	0.020746	0.034884	807968..809257	-	429	16128742	bioA	COG0161H	7,8-diaminopelargonic acid synthase, PLP-dependent
operational	b0775	-0.38237	-0.063401	809344..810384	+	346	16128743	bioB	COG0502H	biotin synthase
operational	b0776	-0.076042	0.012987	810381..811535	+	384	16128744	bioF	COG0156H	8-amino-7-oxononanoate synthase
operational	b0777	-0.314741	-0.047619	811522..812277	+	251	16128745	bioC	COG2226H	malonyl-ACP O-methyltransferase, SAM-dependent
operational	b0778	0.026222	0.00885	812270..812947	+	225	16128746	bioD	COG0132H	dethiobiotin synthetase
operational	b0780	0.039404	0.056106	815739..816647	-	302	16128748	ybhK	COG0391S	putative NAD(P)-binding transferase
operational	b0781	-0.354407	-0.030303	817044..818033	+	329	16128749	moaA	COG2896H	molybdopterin biosynthesis protein A
operational	b0782	-0.225294	-0.011696	818055..818567	+	170	16128750	moaB	COG0521H	inactive molybdopterin adenylyltransferase
operational	b0783	-0.036646	0.006173	818570..819055	+	161	16128751	moaC	COG0315H	molybdopterin biosynthesis, protein C
operational	b0784	0.202469	0.060976	819048..819293	+	81	16128752	moaD	COG1977H	molybdopterin synthase, small subunit
operational	b0785	-0.496667	-0.059603	819295..819747	+	150	16128753	moaE	COG0314H	molybdopterin synthase, large subunit
operational	b0786	0.815385	0.242553	819884..820588	+	234	16128754	ybhL	COG0670R	UPF0005 family inner membrane protein
operational	b0787	0.927848	0.222689	820793..821506	+	237	16128755	ybhM	COG0670R	UPF0005 family inner membrane protein
operational	b0788	0.874528	0.225705	821542..822498	-	318	16128756	ybhN	COG0392S	UPF0104 family inner membrane protein
operational	b0789	-0.391525	-0.033816	822498..823739	-	413	16128757	clsB	COG1502I	cardiolipin synthase 2
operational	b0790	-0.294862	-0.023622	823736..824497	-	253	16128758	ybhP	COG3568R	endo/exonuclease/phosphatase family protein
operational	b0792	0.391304	0.135501	825002..826108	-	368	16128760	ybhR	COG0842V	inner membrane putative ABC superfamily transporter permease
operational	b0793	0.614589	0.21164	826119..827252	-	377	16128761	ybhS	COG0842V	inner membrane putative ABC superfamily transporter permease
operational	b0794	-0.183391	0.005181	827245..828981	-	578	90111168	ybhF	COG1131V	putative transporter subunit of ABC superfamily: ATP-binding component
operational	b0795	-0.356627	-0.081081	828974..829972	-	332	16128763	ybhG	COG1566V	putative membrane fusion protein (MFP) component of efflux pump, membrane anchor
operational	b0798	-0.76375	-0.130435	832468..832950	-	160	16128766	ybiA	COG3236S	DUF1768 family protein
operational	b0800	-0.165313	0	835248..836210	+	320	16128768	ybiB	COG0547E	putative family 3 glycosyltransferase
operational	b0801	-0.083933	-0.024862	836351..837436	+	361	16128769	ybiC	COG2055C	putative dehydrogenase
operational	b0803	-0.881818	-0.202247	838190..838456	-	88	16128771	ybiI	COG1734T	DksA-type zinc finger protein
operational	b0804	-0.360889	-0.035398	838530..839207	-	225	90111170	ybiX	COG3128S	Fe(II)-dependent oxygenase superfamily protein
operational	b0805	-0.498816	-0.103811	839249..841531	-	760	16128773	fiu	COG4774P	catecholate siderophore receptor Fiu
operational	b0807	-0.382468	-0.058252	842332..843258	+	308	162135897	rlmF	COG3129R	23S rRNA m(6)A1618 methyltransferase, SAM-dependent
operational	b0808	0.392848	0.148248	843255..845480	-	741	90111173	ybiO	COG0668M	mechanosensitive channel protein, intermediate conductance
operational	b0809	-0.127917	0.008299	845741..846463	-	240	16128777	glnQ	COG1126E	glutamine transporter subunit
operational	b0810	0.876712	0.286364	846460..847119	-	219	16128778	glnP	COG0765E	glutamine transporter subunit
operational	b0811	-0.233468	-0.088353	847258..848004	-	248	16128779	glnH	COG0834ET	glutamine transporter subunit
operational	b0811	-0.233468	-0.088353	847258..848004	-	248	16128779	glnH	COG0834ET	glutamine transporter subunit
operational	b0812	-0.214371	-0.053571	848408..848911	-	167	16128780	dps	COG0783P	Fe-binding and storage protein; stress-inducible DNA-binding protetin
operational	b0813	0.947796	0.273649	849210..850097	-	295	16128781	rhtA	COG5006R	threonine and homoserine efflux system
operational	b0814	-0.319883	-0.104651	850450..850965	+	171	16128782	ompX	COG3637M	outer membrane protein X
operational	b0815	-0.116699	-0.013258	851014..852597	-	527	16128783	ybiP	COG2194R	putative EptAB family phosphoethanolamine transferase, inner membrane protein
operational	b0818	0.92043	0.292225	853647..854765	+	372	16128786	ybiR	COG0471P	putative transporter
operational	b0819	-0.11634	0.003257	854824..855744	-	306	16128787	ldtB	COG1376S	L,D-transpeptidase linking Lpp to murein
operational	b0820	-0.376415	-0.050847	855963..857555	+	530	16128788	ybiT	COG0488R	putative transporter subunit of ABC superfamily: ATP-binding component
operational	b0822	-0.168266	-0.044118	859213..860028	-	271	16128790	ybiV	COG0561R	sugar phosphatase; preference for fructose-1-P, ribose-5-P and glucose-6-P
operational	b0823	-0.245432	-0.055487	860174..862606	-	810	16128791	ybiW	COG1882C	putative pyruvate formate lyase
operational	b0824	-0.068562	-0.026667	862612..863511	-	299	226524704	ybiY	COG1180O	putative pyruvate formate lyase activating enzyme
operational	b0825	0.370455	0.067873	863642..864304	+	220	90111174	fsaA	COG0176G	fructose-6-phosphate aldolase 1
operational	b0826	0.163855	0.04	864380..865129	-	249	16128794	moeB	COG0476H	molybdopterin synthase sulfurylase
operational	b0827	0.02725	0.063107	865129..866364	-	411	16128795	moeA	COG0303H	molybdopterin molybdenumtransferase; molybdopterin biosynthesis protein
operational	b0828	0.100935	0.02795	866568..867533	+	321	16128796	iaaA	COG1446E	Isoaspartyl peptidase
operational	b0829	-0.052327	0.054487	867520..869391	+	623	145698235	gsiA	COG1123R	glutathione transporter ATP-binding protein, ABC superfamily
operational	b0830	-0.253125	-0.070175	869411..870949	+	512	16128798	gsiB	COG0747E	glutathione periplasmic binding protein, ABC superfamily transporter
operational	b0831	0.677778	0.23127	870967..871887	+	306	16128799	gsiC	COG0601EP	glutathione transporter, permease component, ABC superfamily
operational	b0831	0.677778	0.23127	870967..871887	+	306	16128799	gsiC	COG0601EP	glutathione transporter, permease component, ABC superfamily
operational	b0832	0.686469	0.226974	871890..872801	+	303	16128800	gsiD	COG1173EP	glutathione transporter, permease component, ABC superfamily
operational	b0832	0.686469	0.226974	871890..872801	+	303	16128800	gsiD	COG1173EP	glutathione transporter, permease component, ABC superfamily
operational	b0833	-0.082609	-0.011494	872979..875327	+	782	16128801	yliE	COG2200T	putative membrane-anchored cyclic-di-GMP phosphodiesterase
operational	b0834	0.143665	0.036117	875335..876663	+	442	16128802	yliF	COG2199T	putative membrane-anchored diguanylate cyclase
operational	b0837	-0.374394	-0.037634	878742..879857	+	371	16128805	yliI	COG2133G	soluble aldose sugar dehydrogenase
operational	b0838	-0.198077	-0.009569	879854..880480	-	208	90111175	gstB	COG0625O	glutathione S-transferase
operational	b0839	-0.0785	0.014963	880727..881929	+	400	16128807	dacC	COG1686M	D-alanyl-D-alanine carboxypeptidase (penicillin-binding protein 6a)
operational	b0840	-0.182143	-0.027668	881976..882734	-	252	16128808	deoR	COG1349KG	deoxyribose-5-phosphate-inducible deoxyribose operon transcriptional repressor; repressor of nupG and tsx
operational	b0841	0.727778	0.221106	882792..883388	-	198	16128809	ybjG	COG0671I	undecaprenyl pyrophosphate phosphatase
operational	b0842	0.802195	0.226277	883673..884905	+	410	16128810	mdfA	COG2814G	multidrug efflux system protein
operational	b0844	-0.1369	-0.047794	885316..886131	-	271	90111176	ybjI	COG0561R	5-amino-6-(5-phospho-D-ribitylamino)uracil phosphatase; pyrimidine phosphatase; riboflavin synthesis
operational	b0845	0.828109	0.25062	886131..887339	-	402	16128813	ybjJ	COG0738G	putative transporter
operational	b0846	-0.188764	0.011173	887423..887959	+	178	16128814	rcdA	COG3226S	transcriptional regulator of csgD and ybiJI; autoregulator
operational	b0847	0.557932	0.181495	888134..889819	-	561	16128815	ybjL	COG2985R	putative transporter
operational	b0849	-0.570588	-0.162791	890496..890753	-	85	16128817	grxA	COG0695O	glutaredoxin 1, redox coenzyme for ribonucleotide reductase (RNR1a)
operational	b0851	-0.154583	-0.012448	891184..891906	+	240	16128819	nfsA	COG0778C	nitroreductase A, NADPH-dependent, FMN-dependent
operational	b0852	0.03	0.036545	891967..892869	+	300	16128820	rimK	COG0189HJ	ribosomal protein S6 modification protein
operational	b0854	-0.193243	-0.056604	893784..894896	+	370	16128822	potF	COG0687E	putrescine transporter subunit: periplasmic-binding component of ABC superfamily
operational	b0855	-0.123873	0.013228	894991..896124	+	377	90111177	potG	COG3842E	putrescine transporter subunit: ATP-binding component of ABC superfamily
operational	b0856	0.746056	0.213836	896134..897087	+	317	16128824	potH	COG1176E	putrescine transporter subunit: membrane component of ABC superfamily
operational	b0857	0.898576	0.297872	897084..897929	+	281	16128825	potI	COG1177E	putrescine transporter subunit: membrane component of ABC superfamily
operational	b0860	-0.280659	-0.094262	899844..900575	-	243	16128828	artJ	COG0834ET	arginine binding protein, periplasmic
operational	b0860	-0.280659	-0.094262	899844..900575	-	243	16128828	artJ	COG0834ET	arginine binding protein, periplasmic
operational	b0861	0.713063	0.197309	900866..901534	-	222	16128829	artM	COG4160E	arginine transporter subunit
operational	b0862	0.717647	0.217573	901534..902250	-	238	16128830	artQ	COG4215E	arginine transporter subunit
operational	b0863	-0.328807	-0.098361	902257..902988	-	243	16128831	artI	COG0834ET	arginine transporter subunit
operational	b0863	-0.328807	-0.098361	902257..902988	-	243	16128831	artI	COG0834ET	arginine transporter subunit
operational	b0864	-0.134298	0	903006..903734	-	242	16128832	artP	COG4161E	arginine transporter subunit
operational	b0866	0.033645	0.055556	904593..904916	+	107	16128834	ybjQ	COG0393S	UPF0145 family protein
operational	b0867	-0.33913	-0.068592	904913..905743	+	276	16128835	amiD	COG3023V	1,6-anhydro-N-acetylmuramyl-L-alanine amidase, Zn-dependent; OM lipoprotein
operational	b0868	-0.289614	-0.008876	905740..906753	-	337	90111178	ybjS	COG0451MG	putative NAD(P)H-dependent oxidoreductase with NAD(P)-binding Rossmann-fold domain
operational	b0868	-0.289614	-0.008876	905740..906753	-	337	90111178	ybjS	COG0451MG	putative NAD(P)H-dependent oxidoreductase with NAD(P)-binding Rossmann-fold domain
operational	b0869	-0.059244	0.037736	906852..908282	-	476	90111179	ybjT	COG0702MG	putative NAD-dependent oxidoreductase
operational	b0869	-0.059244	0.037736	906852..908282	-	476	90111179	ybjT	COG0702MG	putative NAD-dependent oxidoreductase
operational	b0870	-0.127928	-0.020958	908293..909294	-	333	16128838	ltaE	COG2008E	L-allo-threonine aldolase, PLP-dependent
operational	b0871	0.007517	0.010471	909331..911049	-	572	16128839	poxB	COG0028EH	pyruvate dehydrogenase (pyruvate oxidase), thiamine triphosphate-binding, FAD-binding
operational	b0871	0.007517	0.010471	909331..911049	-	572	16128839	poxB	COG0028EH	pyruvate dehydrogenase (pyruvate oxidase), thiamine triphosphate-binding, FAD-binding
operational	b0872	-0.065528	0.012384	911182..912150	-	322	16128840	hcr	COG1018C	HCP oxidoreductase, NADH-dependent
operational	b0873	0.034546	0.005445	912162..913814	-	550	90111180	hcp	COG1151C	hybrid-cluster [4Fe-2S-2O] protein in anaerobic terminal reductases
operational	b0874	1.08462	0.306667	913958..914857	-	299	90111181	ybjE	COG2431S	putative transporter
operational	b0875	0.9342	0.228448	915352..916047	-	231	16128843	aqpZ	COG0580G	aquaporin Z
operational	b0877	-0.345152	-0.006042	918128..919120	-	330	16128845	ybjX	COG2990S	DUF535 family protein
operational	b0878	-0.183558	-0.034946	919235..920350	+	371	90111182	macA	COG0845M	macrolide transporter subunit, membrane fusion protein (MFP) component
operational	b0879	0.128549	0.077042	920347..922293	+	648	16128847	macB	COG1136V	fused macrolide transporter subunits of ABC superfamily: ATP-binding component/membrane component
operational	b0881	-0.180189	-0.065421	922913..923233	+	106	16128849	clpS	COG2127S	regulatory protein for ClpA substrate specificity
operational	b0882	-0.297889	-0.035573	923264..925540	+	758	16128850	clpA	COG0542O	ATPase and specificity subunit of ClpA-ClpP ATP-dependent serine protease, chaperone activity
operational	b0885	-0.247009	0.029787	926728..927432	-	234	16128852	aat	COG2360O	leucyl/phenylalanyl-tRNA-protein transferase
operational	b0886	0.244328	0.114983	927474..929195	-	573	16128853	cydC	COG4987CO	fused glutathione, cysteine exporter subunits of ABC superfamily: membrane component/ATP-binding component
operational	b0886	0.244328	0.114983	927474..929195	-	573	16128853	cydC	COG4987CO	fused glutathione, cysteine exporter subunits of ABC superfamily: membrane component/ATP-binding component
operational	b0887	0.162245	0.10017	929196..930962	-	588	16128854	cydD	COG4988CO	fused glutathione, cysteine exporter subunits of ABC superfamily: membrane component/ATP-binding component
operational	b0887	0.162245	0.10017	929196..930962	-	588	16128854	cydD	COG4988CO	fused glutathione, cysteine exporter subunits of ABC superfamily: membrane component/ATP-binding component
operational	b0888	-0.193458	-0.040373	931085..932050	-	321	16128855	trxB	COG0492O	thioredoxin reductase, FAD/NAD(P)-binding
operational	b0890	-0.405568	-0.07218	933224..937213	+	1329	16128857	ftsK	COG1674D	DNA translocase at septal ring sorting daughter chromsomes
operational	b0891	-0.503941	-0.107843	937372..937983	+	203	145698236	lolA	COG2834M	lipoprotein chaperone
operational	b0894	-0.435504	-0.078528	940959..943403	+	814	90111183	dmsA	COG0243C	dimethyl sulfoxide reductase, anaerobic, subunit A
operational	b0895	-0.483903	-0.145631	943414..944031	+	205	16128862	dmsB	COG0437C	dimethyl sulfoxide reductase, anaerobic, subunit B
operational	b0896	1.06376	0.3125	944033..944896	+	287	16128863	dmsC	COG3302R	dimethyl sulfoxide reductase, anaerobic, subunit C
operational	b0897	-0.126923	-0.019139	944931..945557	-	208	16128864	ycaC	COG1335Q	putative isochorismatase family hydrolase
operational	b0898	0.859424	0.250653	945871..947019	+	382	16128865	ycaD	COG2814G	putative MFS-type transporter
operational	b0899	0.685294	0.174004	947229..948659	+	476	90111184	ycaM	COG0531E	putative transporter
operational	b0901	-0.381123	-0.076142	949668..950258	+	196	16128868	ycaK	COG2249R	putative NAD(P)H-dependent oxidoreductase
operational	b0902	-0.360569	-0.052632	950340..951080	-	246	16128869	pflA	COG1180O	[formate-C-acetyltransferase 1]-activating enzyme; pyruvate formate-lyase 1-activating enzyme
operational	b0903	-0.38	-0.070959	951272..953554	-	760	16128870	pflB	COG1882C	formate C-acetyltransferase 1, anaerobic; pyruvate formate-lyase 1
operational	b0904	0.779649	0.195804	953609..954466	-	285	16128871	focA	COG2116P	formate channel
operational	b0905	-0.195734	-0.042589	954872..956632	-	586	90111185	ycaO	COG1944S	ribosomal protein S12 methylthiotransferase accessory factor
operational	b0906	0.235652	0.116883	956762..957454	+	230	16128873	ycaP	COG2323S	UPF0702 family putative inner membrane protein
operational	b0907	-0.112984	-0.024793	957653..958741	+	362	16128874	serC	COG1932HE	3-phosphoserine/phosphohydroxythreonine aminotransferase
operational	b0907	-0.112984	-0.024793	957653..958741	+	362	16128874	serC	COG1932HE	3-phosphoserine/phosphohydroxythreonine aminotransferase
operational	b0908	-0.004918	0.021028	958812..960095	+	427	16128875	aroA	COG0128E	5-enolpyruvylshikimate-3-phosphate synthetase
operational	b0909	-0.241339	-0.07451	960264..961028	+	254	90111186	ycaL	COG0501O	putative peptidase-related chaperone
operational	b0910	-0.000441	0.035088	961201..961884	+	227	16128877	cmk	COG0283F	cytidylate kinase
operational	b0913	0.297348	0.109934	964320..966584	+	754	90111187	ycaI	COG2333R	ComEC family inner membrane protein
operational	b0914	0.113402	0.092624	966621..968369	+	582	16128881	msbA	COG1132V	fused lipid transporter subunits of ABC superfamily: membrane component/ATP-binding component
operational	b0915	0.063719	0.057751	968366..969352	+	328	16128882	lpxK	COG1663M	lipid A 4'kinase
operational	b0916	-0.391707	-0.026764	969389..970621	+	410	16128883	ycaQ	COG3214S	DUF1006 family protein with C-terminal wHTH domain
operational	b0917	-0.126667	-0.032787	970673..970855	+	60	16128884	ycaR	COG2835S	peroxide and acid resistance protein, UPF0434 family
operational	b0918	-0.144758	0.004016	970852..971598	+	248	16128885	kdsB	COG1212M	3-deoxy-manno-octulosonate cytidylyltransferase
operational	b0920	0.044015	0.084615	972622..973401	-	259	16128887	ycbC	COG1434S	DUF218 superfamily protein
operational	b0921	-0.402299	-0.068702	973537..974322	+	261	16128888	smtA	COG2227H	putative S-adenosyl-L-methionine-dependent methyltransferase
operational	b0922	-0.374773	-0.054422	974319..975641	+	440	16128889	mukF	COG3006D	chromosome condensin MukBEF, kleisin-like subunit, binds calcium
operational	b0923	-0.485043	-0.038298	975622..976326	+	234	226524705	mukE	COG3095D	chromosome condensin MukBEF, MukE localization factor
operational	b0924	-0.598991	-0.090114	976326..980786	+	1486	16128891	mukB	COG3096D	chromosome condensin MukBEF, ATPase and DNA-binding subunit
operational	b0925	-0.275773	-0.025974	981047..982894	+	615	16128892	ldtD	COG2989S	murein L,D-transpeptidase
operational	b0926	-0.382967	-0.027322	983075..983623	+	182	16128893	ycbK	COG3108S	M15A protease-related family periplasmic protein
operational	b0927	-0.145116	0	983650..984297	+	215	16128894	ycbL	COG0491R	putative metal-binding enzyme
operational	b0928	-0.201515	-0.032746	984519..985709	-	396	16128895	aspC	COG1448E	aspartate aminotransferase, PLP-dependent
operational	b0929	-0.398066	-0.134986	985894..986982	-	362	16128896	ompF	COG3203M	outer membrane porin 1a (Ia;b;F)
operational	b0931	-0.29825	-0.032419	989154..990356	-	400	16128898	pncB	COG1488H	nicotinate phosphoribosyltransferase
operational	b0932	-0.325058	-0.056257	990622..993234	+	870	16128899	pepN	COG0308E	aminopeptidase N
operational	b0933	-0.008627	0.070312	993277..994044	-	255	16128900	ssuB	COG1116P	alkanesulfonate transporter subunit
operational	b0934	0.775285	0.253788	994041..994832	-	263	90111188	ssuC	COG0600P	putative alkanesulfonate transporter subunit
operational	b0935	-0.191601	-0.013089	994843..995988	-	381	16128902	ssuD	COG2141C	alkanesulfonate monooxygenase, FMNH(2)-dependent
operational	b0936	-0.077429	-0.009375	995985..996944	-	319	90111189	ssuA	COG0715P	aliphatic sulfonate binding protein, SsuABC ABC transporter
operational	b0937	-0.070681	0	996937..997512	-	191	16128904	ssuE	COG0431R	NAD(P)H-dependent FMN reductase
operational	b0938	0.073743	-0.027778	997868..998407	+	179	90111190	elfA	COG3539NU	laminin-binding fimbrin subunit
operational	b0938	0.073743	-0.027778	997868..998407	+	179	90111190	elfA	COG3539NU	laminin-binding fimbrin subunit
operational	b0939	-0.057082	0.021368	998490..999191	+	233	16128906	elfD	COG3121NU	putative periplasmic pilin chaperone
operational	b0939	-0.057082	0.021368	998490..999191	+	233	16128906	elfD	COG3121NU	putative periplasmic pilin chaperone
operational	b0940	-0.363857	-0.077278	999216..1001816	+	866	16128907	elfC	COG3188NU	putative outer membrane fimbrial subunit export usher protein
operational	b0940	-0.363857	-0.077278	999216..1001816	+	866	16128907	elfC	COG3188NU	putative outer membrane fimbrial subunit export usher protein
operational	b0941	0.003652	0.005602	1001807..1002877	+	356	16128908	elfG	COG3539NU	putative fimbrial-like adhesin protein
operational	b0941	0.003652	0.005602	1001807..1002877	+	356	16128908	elfG	COG3539NU	putative fimbrial-like adhesin protein
operational	b0942	0.166111	0	1002889..1003431	+	180	16128909	ycbU	COG3539NU	putative fimbriae protein
operational	b0942	0.166111	0	1002889..1003431	+	180	16128909	ycbU	COG3539NU	putative fimbriae protein
operational	b0943	0.078947	0.02907	1003439..1003954	+	171	90111191	ycbV	COG3539NU	putative fimbrial-like adhesin protein
operational	b0943	0.078947	0.02907	1003439..1003954	+	171	90111191	ycbV	COG3539NU	putative fimbrial-like adhesin protein
operational	b0944	-0.024576	0.063291	1003947..1004657	+	236	90111192	ycbF	COG3121NU	putative periplasmic pilin chaperone
operational	b0944	-0.024576	0.063291	1003947..1004657	+	236	90111192	ycbF	COG3121NU	putative periplasmic pilin chaperone
operational	b0945	-0.110119	-0.005935	1004768..1005778	+	336	16128912	pyrD	COG0167F	dihydro-orotate oxidase, FMN-linked
operational	b0947	-0.173984	0.008108	1006491..1007600	-	369	16128914	ycbX	COG3217R	6-N-hydroxylaminopurine detoxification oxidoreductase
operational	b0949	-0.466772	-0.077044	1009964..1011871	+	635	16128916	uup	COG0488R	putative transporter subunit of ABC superfamily: ATP-binding component
operational	b0950	0.581055	0.203349	1012001..1013254	+	417	16128917	pqiA	COG2995S	paraquat-inducible, SoxRS-regulated inner membrane protein
operational	b0951	-0.28022	-0.010969	1013259..1014899	+	546	16128918	pqiB	COG3008R	paraquat-inducible, SoxRS-regulated MCE domain protein
operational	b0952	-0.157754	-0.042553	1014896..1015459	+	187	145698237	pqiC	COG3009S	DUF330 family putative lipoprotein
operational	b0954	-0.012209	0.063584	1015952..1016470	-	172	16128921	fabA	COG0764I	beta-hydroxydecanoyl thioester dehydrase
operational	b0955	-0.158362	0.003407	1016539..1018299	-	586	16128922	ycbZ	COG1067O	putative peptidase
operational	b0956	-0.779333	-0.165563	1018485..1018937	+	150	16128923	matP	COG3120S	Ter macrodomain organizer matS-binding protein
operational	b0957	-0.338728	-0.092219	1019013..1020053	-	346	16128924	ompA	COG2885M	outer membrane protein A (3a;II*;G;d)
operational	b0958	-0.210059	-0.005882	1020410..1020919	-	169	16128925	sulA	COG5404D	SOS cell division inhibitor
operational	b0960	0.098047	0.066852	1021730..1023883	-	717	90111194	yccS	COG1289S	putative transporter, FUSC superfamily inner membrane protein, tandem domains
operational	b0961	0.777027	0.228188	1023902..1024348	-	148	16128928	yccF	COG3304S	DUF307 family inner membrane protein
operational	b0963	0.038158	0.03268	1026557..1027015	-	152	90111195	mgsA	COG1803G	methylglyoxal synthase
operational	b0964	-0.156364	0.0181	1027111..1027773	-	220	16128931	yccT	COG3110S	UPF0319 family protein
operational	b0965	0.09635	0.021739	1027946..1028359	+	137	90111196	yccU	COG1832R	putative CoA-binding protein
operational	b0966	-0.397143	-0.084906	1028404..1028721	-	105	145698238	hspQ	COG3785S	heat shock protein involved in degradation of mutant DnaA; hemimethylated oriC DNA-binding protein
operational	b0967	-0.177778	0.002519	1028779..1029969	-	396	145698239	rlmI	COG1092R	23S rRNA m(5)C1962 methyltransferase, SAM-dependent
operational	b0968	-0.393478	-0.043011	1030064..1030342	+	92	16128935	yccX	COG1254C	weak acylphosphatase
operational	b0969	-0.30367	-0.045455	1030339..1030668	-	109	90111197	tusE	COG2920P	mnm(5)-s(2)U34-tRNA 2-thiolation sulfurtransferase
operational	b0970	1.00046	0.277273	1030759..1031418	-	219	16128937	yccA	COG0670R	HflBKC-binding inner membrane protein, UPF0005 family
operational	b0972	-0.204839	-0.029491	1032139..1033257	+	372	16128938	hyaA	COG1740C	hydrogenase 1, small subunit
operational	b0973	-0.210218	-0.0301	1033254..1035047	+	597	16128939	hyaB	COG0374C	hydrogenase 1, large subunit
operational	b0974	0.297447	0.131356	1035066..1035773	+	235	16128940	hyaC	COG1969C	hydrogenase 1, b-type cytochrome subunit
operational	b0975	-0.113846	-0.030612	1035770..1036357	+	195	16128941	hyaD	COG0680C	hydrogenase 1 maturation protease
operational	b0976	-0.281818	0.037594	1036354..1036752	+	132	16128942	hyaE	COG1999R	putative HyaA chaperone
operational	b0978	0.357587	0.137864	1037740..1039284	+	514	16128944	cbdA	COG1271C	cytochrome bd-II oxidase, subunit I
operational	b0979	0.853175	0.28496	1039296..1040432	+	378	16128945	cbdB	COG1294C	cytochrome bd-II oxidase, subunit II
operational	b0981	-0.308678	-0.031637	1042030..1044210	-	726	16128947	etk	COG3206M	tyrosine-protein kinase, role in O-antigen capsule formation
operational	b0982	-0.284459	-0.040268	1044230..1044676	-	148	90111198	etp	COG0394T	Protein-tyrosine-phosphatase, role in O-antigen capsule formation; dephosphorylates Etk-P
operational	b0983	-0.138259	-0.015789	1044664..1045803	-	379	16128949	gfcE	COG1596M	putative O-antigen capsule outer membrane auxillary protein export channel
operational	b0992	0.460504	0.159218	1052289..1053362	-	357	16128958	yccM	COG0348C	putative 4Fe-4S membrane protein
operational	b0993	-0.151532	-0.003279	1053434..1056178	-	914	90111200	torS	COG0642T	hybrid sensory histidine kinase in two-component regulatory system with TorR
operational	b0994	-0.102632	0.008746	1056261..1057289	+	342	16128960	torT	COG1879G	periplasmic sensory protein associated with the TorRS two-component regulatory system
operational	b0995	-0.178261	0.04329	1057262..1057954	-	230	16128961	torR	COG0745TK	response regulator in two-component regulatory system with TorS
operational	b0996	-0.50359	-0.120205	1058084..1059256	+	390	16128962	torC	COG3005C	trimethylamine N-oxide (TMAO) reductase I, cytochrome c-type subunit
operational	b0997	-0.348467	-0.054181	1059256..1061802	+	848	16128963	torA	COG0243C	trimethylamine N-oxide (TMAO) reductase I, catalytic subunit
operational	b0998	-0.067337	-0.015	1061799..1062398	+	199	16128964	torD	COG3381R	TorA-maturation chaperone
operational	b1000	-0.592484	-0.107492	1062855..1063775	-	306	16128966	cbpA	COG0484O	DnaK co-chaperone; curved DNA-binding protein
operational	b1004	-0.081818	-0.005025	1067112..1067708	-	198	16128970	wrbA	COG0655R	NAD(P)H:quinone oxidoreductase
operational	b1006	0.997285	0.27991	1068511..1069839	-	442	90111201	rutG	COG2233F	pyrimidine permease
operational	b1007	0.104268	0.060606	1069860..1070354	-	164	90111202	rutF	COG1853R	flavin:NADH reductase
operational	b1008	-0.197449	0.020305	1070365..1070955	-	196	16128974	rutE	COG0778C	putative malonic semialdehyde reductase
operational	b1009	0.092857	0.007491	1070965..1071765	-	266	16128975	rutD	COG0596R	putative aminoacrylate hydrolase, reactive intermediate detoxification
operational	b1011	-0.001739	0.025974	1072171..1072863	-	230	90111203	rutB	COG1335Q	ureidoacrylate amidohydrolase
operational	b1012	-0.159162	0.002611	1072863..1074011	-	382	49176071	rutA	COG2141C	pyrimidine oxygenase, FMN-dependent
operational	b1014	-0.131212	-0.008327	1074920..1078882	-	1320	16128980	putA	COG4230C	fused DNA-binding transcriptional regulator/proline dehydrogenase/pyrroline-5-carboxylate dehydrogenase
operational	b1015	0.784661	0.218688	1079305..1080813	+	502	16128981	putP	COG0591ER	proline:sodium symporter
operational	b1015	0.784661	0.218688	1079305..1080813	+	502	16128981	putP	COG0591ER	proline:sodium symporter
operational	b1018	-0.314933	-0.095745	1082243..1083370	+	375	16128982	efeO	COG2822P	inactive ferrous ion transporter EfeUOB
operational	b1019	-0.3513	-0.044811	1083376..1084647	+	423	16128983	efeB	COG2837P	deferrrochelatase, periplasmic
operational	b1020	-0.242091	-0.011268	1084992..1086056	+	354	16128984	phoH	COG1702T	ATP-binding protein; putative PhoH family P-loop ATPase
operational	b1022	0.295691	0.122172	1086521..1087846	-	441	16128986	pgaC	COG1215M	biofilm PGA synthase PgaCD, catalytic subunit; poly-beta-1,6-N-acetyl-D-glucosamine synthase; c-di-GMP-stimulated activity and dimerization
operational	b1023	-0.379464	-0.068351	1087839..1089857	-	672	16128987	pgaB	COG0726G	poly-beta-1,6-N-acetyl-D-glucosamine (PGA) N-deacetylase outer membrane export lipoprotein
operational	b1025	0.374779	0.11479	1092876..1094234	+	452	16128989	ycdT	COG3706T	diguanylate cyclase, membrane-anchored
operational	b1033	-0.258013	-0.003195	1097886..1098824	+	312	90111205	ghrA	COG0111HE	glyoxylate/hydroxypyruvate reductase A
operational	b1033	-0.258013	-0.003195	1097886..1098824	+	312	90111205	ghrA	COG0111HE	glyoxylate/hydroxypyruvate reductase A
operational	b1034	-0.117551	-0.028455	1098879..1099616	+	245	16128997	ycdX	COG1387ER	alkaline phosphatase
operational	b1034	-0.117551	-0.028455	1098879..1099616	+	245	16128997	ycdX	COG1387ER	alkaline phosphatase
operational	b1035	-0.165761	-0.016216	1099640..1100194	+	184	16128998	ycdY	COG3381R	redox enzyme maturation protein (REMP) chaperone for YcdX
operational	b1037	-0.024549	0.032374	1100851..1101684	-	277	16129000	csgG	COG1462M	curli production assembly/transport outer membrane lipoprotein
operational	b1040	-0.415278	-0.087558	1102546..1103196	-	216	16129003	csgD	COG2197TK	csgBAC operon transcriptional regulator
operational	b1045	0.007344	-0.02809	1105820..1106353	+	177	16129008	ymdB	COG2110R	O-acetyl-ADP-ribose deacetylase; RNase III inhibitor during cold shock; putative cardiolipin synthase C regulatory subunit
operational	b1046	-0.158774	0.040084	1106355..1107776	+	473	90111207	clsC	COG1502I	stationary phase cardiolipin synthase 3
operational	b1048	-0.541096	-0.083984	1109335..1110870	+	511	16129011	opgG	COG3131P	osmoregulated periplasmic glucan (OPG) biosynthesis periplasmic protein
operational	b1049	-0.045927	0.067217	1110863..1113406	+	847	16129012	opgH	COG2943M	membrane glycosyltransferase; nutrient-dependent cell size regulator, FtsZ assembly antagonist
operational	b1050	0.337333	0.144737	1113579..1113806	+	75	16129013	yceK	COG5645R	outer membrane integrity lipoprotein
operational	b1053	0.723774	0.244499	1114264..1115490	-	408	16129016	mdtG	COG2814G	putative drug efflux system protein
operational	b1054	-0.205229	0.058632	1115662..1116582	-	306	16129017	lpxL	COG1560M	lauryl-acyl carrier protein (ACP)-dependent acyltransferase
operational	b1055	-0.427429	-0.096866	1116807..1117859	+	350	16129018	yceA	COG1054R	putative rhodanese-related sulfurtransferase
operational	b1056	-0.422513	-0.104167	1117901..1118476	-	191	16129019	yceI	COG2353S	secreted protein
operational	b1057	0.515957	0.15873	1118480..1119046	-	188	16129020	yceJ	COG3038C	putative cytochrome b561
operational	b1059	-0.233871	-0.058981	1119468..1120586	-	372	16129022	solA	COG0665E	N-methyltryptophan oxidase, FAD-binding
operational	b1062	-0.122989	0.014327	1121561..1122607	-	348	16129025	pyrC	COG0418F	dihydro-orotase
operational	b1064	-0.253023	-0.046296	1123407..1124054	-	215	16129027	grxB	COG2999O	glutaredoxin 2 (Grx2)
operational	b1065	0.658209	0.248139	1124118..1125326	-	402	90111209	mdtH	COG2814G	multidrug resistance efflux transporter conferring overexpression resistance to norfloxacin and enoxacin
operational	b1067	-0.423721	-0.060185	1126157..1126804	+	215	16129030	yceH	COG3132S	UPF0502 family protein
operational	b1068	-0.090228	0.012987	1126806..1127729	+	307	16129031	yceM	COG0673R	putative oxidoreductase
operational	b1069	0.880235	0.259766	1127839..1129374	+	511	16129032	murJ	COG0728R	putative peptidoglycan lipid II flippase
operational	b1070	-0.802174	-0.151079	1129414..1129830	-	138	16129033	flgN	COG3418NUO	export chaperone for FlgK and FlgL
operational	b1070	-0.802174	-0.151079	1129414..1129830	-	138	16129033	flgN	COG3418NUO	export chaperone for FlgK and FlgL
operational	b1070	-0.802174	-0.151079	1129414..1129830	-	138	16129033	flgN	COG3418NUO	export chaperone for FlgK and FlgL
operational	b1071	-0.504124	-0.071429	1129835..1130128	-	97	16129034	flgM	COG2747KNU	anti-sigma factor for FliA (sigma 28)
operational	b1071	-0.504124	-0.071429	1129835..1130128	-	97	16129034	flgM	COG2747KNU	anti-sigma factor for FliA (sigma 28)
operational	b1072	0.054338	0.059091	1130204..1130863	-	219	16129035	flgA	COG1261NO	assembly protein for flagellar basal-body periplasmic P ring
operational	b1072	0.054338	0.059091	1130204..1130863	-	219	16129035	flgA	COG1261NO	assembly protein for flagellar basal-body periplasmic P ring
operational	b1073	-0.468841	-0.079137	1131018..1131434	+	138	16129036	flgB	COG1815N	flagellar component of cell-proximal portion of basal-body rod
operational	b1074	0.023134	-0.014815	1131438..1131842	+	134	16129037	flgC	COG1558N	flagellar component of cell-proximal portion of basal-body rod
operational	b1075	-0.038095	0.008621	1131854..1132549	+	231	16129038	flgD	COG1843N	flagellar hook assembly protein
operational	b1076	-0.243035	-0.064516	1132574..1133782	+	402	16129039	flgE	COG1749N	flagellar hook protein
operational	b1077	-0.095219	0.015873	1133802..1134557	+	251	16129040	flgF	COG4787N	flagellar component of cell-proximal portion of basal-body rod
operational	b1078	-0.268077	-0.049808	1134729..1135511	+	260	16129041	flgG	COG4786N	flagellar component of cell-distal portion of basal-body rod
operational	b1079	-0.181897	-0.008584	1135564..1136262	+	232	16129042	flgH	COG2063N	flagellar protein of basal-body outer-membrane L ring
operational	b1080	0.061096	0.071038	1136274..1137371	+	365	49176076	flgI	COG1706N	putative flagellar basal body protein
operational	b1081	-0.448882	-0.095541	1137371..1138312	+	313	16129044	flgJ	COG3951MNO	flagellar rod assembly protein and murein hydrolase; flagellum-specific muramidase
operational	b1081	-0.448882	-0.095541	1137371..1138312	+	313	16129044	flgJ	COG3951MNO	flagellar rod assembly protein and murein hydrolase; flagellum-specific muramidase
operational	b1081	-0.448882	-0.095541	1137371..1138312	+	313	16129044	flgJ	COG3951MNO	flagellar rod assembly protein and murein hydrolase; flagellum-specific muramidase
operational	b1082	-0.249909	-0.076642	1138378..1140021	+	547	16129045	flgK	COG1256N	flagellar hook-filament junction protein 1
operational	b1083	-0.39653	-0.097484	1140033..1140986	+	317	16129046	flgL	COG1344N	flagellar hook-filament junction protein
operational	b1087	-0.302062	-0.015385	1146011..1146595	-	194	90111211	yceF	COG0424D	Maf-like protein
operational	b1088	-0.192486	-0.051724	1146794..1147315	+	173	16129051	yceD	COG1399R	DUF177 family protein
operational	b1090	0.118258	0.072829	1147621..1148691	+	356	90111212	plsX	COG0416I	putative phosphate acyltransferase
operational	b1091	0.142902	0.034591	1148759..1149712	+	317	16129054	fabH	COG0332I	3-oxoacyl-[acyl-carrier-protein] synthase III
operational	b1092	0.154369	0.006452	1149728..1150657	+	309	16129055	fabD	COG0331I	malonyl-CoA-[acyl-carrier-protein] transacylase
operational	b1093	0.09959	0.053061	1150670..1151404	+	244	16129056	fabG	COG1028IQR	3-oxoacyl-[acyl-carrier-protein] reductase
operational	b1093	0.09959	0.053061	1150670..1151404	+	244	16129056	fabG	COG1028IQR	3-oxoacyl-[acyl-carrier-protein] reductase
operational	b1093	0.09959	0.053061	1150670..1151404	+	244	16129056	fabG	COG1028IQR	3-oxoacyl-[acyl-carrier-protein] reductase
operational	b1094	-0.346154	-0.139241	1151615..1151851	+	78	16129057	acpP	COG0236IQ	acyl carrier protein (ACP)
operational	b1094	-0.346154	-0.139241	1151615..1151851	+	78	16129057	acpP	COG0236IQ	acyl carrier protein (ACP)
operational	b1095	0.007264	0.012077	1151939..1153180	+	413	16129058	fabF	COG0304IQ	3-oxoacyl-[acyl-carrier-protein] synthase II
operational	b1095	0.007264	0.012077	1151939..1153180	+	413	16129058	fabF	COG0304IQ	3-oxoacyl-[acyl-carrier-protein] synthase II
operational	b1096	-0.053904	0.011111	1153300..1154109	+	269	16129059	pabC	COG0115EH	4-amino-4-deoxychorismate lyase component of para-aminobenzoate synthase multienzyme complex
operational	b1096	-0.053904	0.011111	1153300..1154109	+	269	16129059	pabC	COG0115EH	4-amino-4-deoxychorismate lyase component of para-aminobenzoate synthase multienzyme complex
operational	b1097	-0.236176	-0.032258	1154112..1155134	+	340	16129060	yceG	COG1559R	septation protein, ampicillin sensitivity
operational	b1098	-0.201878	0.009346	1155124..1155765	+	213	16129061	tmk	COG0125F	thymidylate kinase
operational	b1101	0.618239	0.156904	1157869..1159302	+	477	16129064	ptsG	COG1263G	fused glucose-specific PTS enzymes: IIB component/IIC component
operational	b1102	-0.521674	-0.09863	1159362..1161551	-	729	16129065	fhuE	COG4773P	ferric-rhodotorulic acid outer membrane transporter
operational	b1103	-0.042857	0.008333	1161885..1162244	+	119	49176077	hinT	COG0537FGR	purine nucleoside phosphoramidase, dadA activator protein
operational	b1103	-0.042857	0.008333	1161885..1162244	+	119	49176077	hinT	COG0537FGR	purine nucleoside phosphoramidase, dadA activator protein
operational	b1103	-0.042857	0.008333	1161885..1162244	+	119	49176077	hinT	COG0537FGR	purine nucleoside phosphoramidase, dadA activator protein
operational	b1104	0.024	0.047619	1162247..1162624	+	125	16129067	ycfL	COG5633R	uncharacterized protein
operational	b1105	-0.214554	-0.028037	1162638..1163279	+	213	16129068	lpoB	COG3417R	OM lipoprotein stimulator of MrcB transpeptidase
operational	b1106	-0.436496	-0.018182	1163260..1164084	+	274	16129069	thiK	COG0510M	thiamine kinase
operational	b1107	-0.28651	-0.020468	1164095..1165120	+	341	16129070	nagZ	COG1472G	beta N-acetyl-glucosaminidase
operational	b1108	-0.591111	-0.116022	1165143..1165685	+	180	90111213	ycfP	COG3150R	putative UPF0227 family esterase
operational	b1109	-0.124194	-0.006897	1166085..1167389	+	434	16129072	ndh	COG1252C	respiratory NADH dehydrogenase 2/cupric reductase
operational	b1110	-0.307263	-0.061111	1167599..1168138	+	179	16129073	ycfJ	COG3134S	uncharacterized protein
operational	b1113	-0.044688	0.034268	1169412..1170374	-	320	16129076	ldtC	COG1376S	L,D-transpeptidase linking Lpp to murein
operational	b1115	0.727451	0.217877	1174092..1175165	-	357	16129078	ycfT	COG4763S	inner membrane protein
operational	b1116	0.319048	0.1325	1175427..1176626	+	399	16129079	lolC	COG4591M	lipoprotein-releasing system transmembrane protein
operational	b1117	-0.182403	0.012821	1176619..1177320	+	233	90111215	lolD	COG1136V	outer membrane-specific lipoprotein transporter subunit
operational	b1118	0.411111	0.13012	1177320..1178564	+	414	16129081	lolE	COG4591M	lipoprotein-releasing system transmembrane protein
operational	b1119	-0.070627	0.016447	1178593..1179504	+	303	16129082	nagK	COG1940KG	N-acetyl-D-glucosamine kinase
operational	b1121	0.372901	0.098859	1180479..1181267	-	262	16129084	ycfZ	COG1512R	inner membrane protein
operational	b1123	-0.445402	-0.12894	1181783..1182829	-	348	16129086	potD	COG0687E	polyamine transporter subunit
operational	b1124	0.867424	0.275472	1182826..1183620	-	264	16129087	potC	COG1177E	polyamine transporter subunit
operational	b1125	0.993091	0.307971	1183617..1184444	-	275	162135921	potB	COG1176E	polyamine transporter subunit
operational	b1126	-0.33836	-0.029024	1184458..1185594	-	378	16129089	potA	COG3842E	polyamine transporter subunit
operational	b1127	-0.215196	-0.041565	1185844..1187070	+	408	16129090	pepT	COG2195E	peptidase T
operational	b1128	-0.435925	-0.05615	1187119..1188240	-	373	90111217	roxA	COG2850S	50S ribosomal protein L16 arginine hydroxylase; 2-oxoglutarate oxygenase
operational	b1129	-0.139506	0.024641	1188316..1189776	-	486	16129092	phoQ	COG0642T	sensory histidine kinase in two-component regulatory system with PhoP
operational	b1130	-0.256502	-0.013393	1189776..1190447	-	223	16129093	phoP	COG0745TK	response regulator in two-component regulatory system with PhoQ
operational	b1131	-0.243202	-0.052516	1190616..1191986	-	456	16129094	purB	COG0015F	adenylosuccinate lyase
operational	b1132	0.137559	0.065421	1191990..1192631	-	213	16129095	hflD	COG2915R	putative lysogenization regulator
operational	b1134	-0.148366	-0.025974	1193827..1194288	-	153	16129097	nudJ	COG1051F	bifunctional thiamine pyrimidine pyrophosphate hydrolase/ thiamine pyrophosphate hydrolase
operational	b1136	-0.153606	-0.040767	1195123..1196373	+	416	16129099	icd	COG0538C	e14 prophage; isocitrate dehydrogenase, specific for NADP+
operational	b1137	-0.263801	-0.085586	1196867..1197532	-	221	16129100	ymfD	COG2227H	e14 prophage; putative SAM-dependent methyltransferase
operational	b1145	-0.410714	-0.053333	1202259..1202933	-	224	16129108	cohE	COG1974KT	e14 prophage; repressor protein phage e14
operational	b1153	-0.293299	-0.041026	1206913..1207497	+	194	16129116	ymfQ	COG3778S	prohage e14 tail protein homolog
operational	b1159	-0.436101	-0.082734	1210346..1211179	+	277	16129122	mcrA	COG3183V	putative 5-methylcytosine/5-hydroxymethylcytosine-specific restriction nuclease; 5-methylcytosine DNA binding protein; e14 prophage gene
operational	b1161	-0.306716	-0.081481	1212703..1213107	-	134	16129124	ycgX	COG5562R	DUF1398 family protein
operational	b1163	-0.031266	0.014851	1214264..1215475	-	403	16129126	bluF	COG2200T	anti-repressor for YcgE, blue light-responsive; FAD-binding; has c-di-GMP phosphodiesterase-like EAL domain, but does not degrade c-di-GMP
operational	b1168	0.149309	0.049213	1217328..1218851	+	507	90111225	ycgG	COG2200T	putative membrane-anchored cyclic-di-GMP phosphodiesterase
operational	b1174	-0.294318	-0.05618	1224279..1224545	-	88	16129137	minE	COG0851D	cell division topological specificity factor
operational	b1175	-0.118148	0.01845	1224549..1225361	-	270	16129138	minD	COG2894D	membrane ATPase of the MinC-MinD-MinE system
operational	b1176	-0.051082	-0.00431	1225385..1226080	-	231	16129139	minC	COG0850D	cell division inhibitor
operational	b1179	-0.676289	-0.142857	1227714..1228007	+	97	308209620	ycgL	COG3100S	UPF0745 family protein
operational	b1180	-0.106393	-0.018182	1228079..1228738	+	219	16129143	ycgM	COG0179Q	putative isomerase/hydrolase
operational	b1181	-0.507843	-0.11039	1228815..1229276	+	153	145698245	ycgN	COG2983S	UPF0153 family cysteine cluster protein
operational	b1183	0.371942	0.114286	1230767..1231186	+	139	16129146	umuD	COG1974KT	DNA polymerase V, subunit D
operational	b1185	0.6375	0.19209	1232500..1233030	-	176	49176085	dsbB	COG1495O	oxidoreductase that catalyzes reoxidation of DsbA protein disulfide isomerase I
operational	b1186	0.806043	0.231518	1233176..1234717	-	513	16129149	nhaB	COG3067P	sodium:proton antiporter
operational	b1188	-0.612549	-0.103718	1235709..1237241	-	510	16129151	ycgB	COG2719S	SpoVR family stationary phase protein
operational	b1189	-0.215509	-0.009238	1237571..1238869	+	432	16129152	dadA	COG0665E	D-amino acid dehydrogenase
operational	b1190	-0.026124	0.030812	1238879..1239949	+	356	16129153	dadX	COG0787M	alanine racemase, catabolic, PLP-binding
operational	b1191	0.671107	0.214162	1240335..1242071	-	578	90111230	cvrA	COG3263P	putative cation/proton antiporter
operational	b1192	0.01579	0.045902	1242166..1243080	-	304	16129155	ldcA	COG1619V	murein tetrapeptide carboxypeptidase; LD-carboxypeptidase A
operational	b1193	-0.192118	-0.034314	1243180..1243791	+	203	90111231	emtA	COG0741M	lytic murein endotransglycosylase E
operational	b1194	-0.188934	0.016327	1243793..1244527	-	244	16129157	ycgR	COG5581M	flagellar velocity braking protein, c-di-GMP-regulated
operational	b1195	1.45119	0.411765	1244728..1244982	+	84	16129158	ymgE	COG2261S	UPF0410 family putative inner membrane protein
operational	b1197	-0.579823	-0.118375	1245679..1247376	-	565	16129160	treA	COG1626G	periplasmic trehalase
operational	b1198	-0.017373	-0.014799	1247696..1249114	-	472	226524708	dhaM	COG1080G	putative dihydroxyacetone-specific PTS enzymes: HPr component/EI component
operational	b1199	-0.10619	0.028436	1249125..1249757	-	210	16129162	dhaL	COG2376G	dihydroxyacetone kinase, C-terminal domain
operational	b1200	-0.113202	-0.022409	1249768..1250838	-	356	162135900	dhaK	COG2376G	dihydroxyacetone kinase, PTS-dependent, dihydroxyacetone-binding subunit
operational	b1201	-0.085289	0.014063	1251066..1252985	+	639	90111234	dhaR	COG3284QK	dhaKLM operon transcription activator
operational	b1202	-0.260524	-0.054393	1253085..1255952	-	955	16129165	ycgV	COG3468MU	putative adhesin
operational	b1202	-0.260524	-0.054393	1253085..1255952	-	955	16129165	ycgV	COG3468MU	putative adhesin
operational	b1206	0.835241	0.25	1259124..1260803	-	559	90111235	dauA	COG0659P	C4-dicarboxylic acid transporter
operational	b1207	0.103492	0.075949	1260928..1261875	-	315	16129170	prs	COG0462FE	phosphoribosylpyrophosphate synthase
operational	b1207	0.103492	0.075949	1260928..1261875	-	315	16129170	prs	COG0462FE	phosphoribosylpyrophosphate synthase
operational	b1208	-0.059717	0.038732	1262026..1262877	-	283	16129171	ispE	COG1947I	4-diphosphocytidyl-2-C-methylerythritol kinase
operational	b1209	-0.643961	-0.115385	1262877..1263500	-	207	16129172	lolB	COG3017M	lipoprotein localization factor
operational	b1210	-0.188038	-0.019093	1263714..1264970	+	418	16129173	hemA	COG0373H	glutamyl tRNA reductase
operational	b1213	0.891539	0.267176	1266924..1267316	+	130	16129176	ychQ	COG3094S	SIRB family inner membrane protein
operational	b1214	-0.063941	0	1267320..1268129	+	269	16129177	ychA	COG2912S	transglutaminase-like TPR-repeat protein
operational	b1215	-0.027817	0.010526	1268165..1269019	+	284	16129178	kdsA	COG2877M	3-deoxy-D-manno-octulosonate 8-phosphate synthase
operational	b1216	0.90765	0.237057	1270749..1271849	-	366	16129179	chaA	COG0387P	calcium/sodium:proton antiporter
operational	b1217	-1.47763	-0.415584	1272119..1272349	+	76	16129180	chaB	COG4572R	cation transport regulator
operational	b1218	-0.025108	0.038793	1272507..1273202	+	231	145698247	chaC	COG3703P	cation transport regulator
operational	b1219	0.189743	0.067797	1273246..1273599	-	117	16129182	ychN	COG1553P	putative sulfur relay protein
operational	b1221	-0.153241	0.018433	1275179..1275829	-	216	16129184	narL	COG2197TK	response regulator in two-component regulatory system with NarX (or NarQ)
operational	b1222	-0.212876	0.003339	1275822..1277618	-	598	16129185	narX	COG3850T	sensory histidine kinase in two-component regulatory system with NarL
operational	b1223	0.678402	0.226293	1277957..1279348	+	463	16129186	narK	COG2223P	nitrate/nitrite transporter
operational	b1224	-0.511788	-0.09375	1279864..1283607	+	1247	16129187	narG	COG5013C	nitrate reductase 1, alpha subunit
operational	b1225	-0.476563	-0.093567	1283604..1285142	+	512	16129188	narH	COG1140C	nitrate reductase 1, beta (Fe-S) subunit
operational	b1226	-0.258898	-0.07173	1285139..1285849	+	236	16129189	narJ	COG2180C	molybdenum-cofactor-assembly chaperone subunit (delta subunit) of nitrate reductase 1
operational	b1227	0.575111	0.207965	1285849..1286526	+	225	16129190	narI	COG2181C	nitrate reductase 1, gamma (cytochrome b(NR)) subunit
operational	b1232	-0.165714	-0.010676	1287782..1288624	-	280	16129193	purU	COG0788F	formyltetrahydrofolate hydrolase
operational	b1233	-0.264474	-0.071895	1288674..1289132	-	152	16129194	ychJ	COG3012S	UPF0225 family protein
operational	b1234	0.039535	0.062914	1289245..1290150	+	301	226524709	rssA	COG1752R	putative patatin-like family phospholipase
operational	b1235	0.070623	0.047337	1290242..1291255	+	337	16129196	rssB	COG2204T	PcnB-degradosome interaction factor; response regulator
operational	b1236	0.031126	0	1291457..1292365	+	302	16129197	galU	COG1210M	glucose-1-phosphate uridylyltransferase
operational	b1237	-0.751095	-0.15942	1292509..1292922	-	137	16129198	hns	COG2916R	global DNA-binding transcriptional dual regulator H-NS
operational	b1238	-0.320488	-0.072816	1293527..1294144	+	205	16129199	tdk	COG1435F	thymidine kinase/deoxyuridine kinase
operational	b1241	-0.066106	-0.032511	1295446..1298121	-	891	16129202	adhE	COG1454C	fused acetaldehyde-CoA dehydrogenase/iron-dependent alcohol dehydrogenase/pyruvate-formate lyase deactivase
operational	b1242	0.91907	0.277778	1298598..1299245	+	215	16129203	ychE	COG2095U	UPF0056 family inner membrane protein
operational	b1243	-0.436464	-0.112132	1301182..1302813	+	543	16129204	oppA	COG4166E	oligopeptide transporter subunit
operational	b1244	0.766993	0.234528	1302899..1303819	+	306	16129205	oppB	COG0601EP	oligopeptide transporter subunit
operational	b1244	0.766993	0.234528	1302899..1303819	+	306	16129205	oppB	COG0601EP	oligopeptide transporter subunit
operational	b1245	0.674834	0.244224	1303834..1304742	+	302	16129206	oppC	COG1173EP	oligopeptide transporter subunit
operational	b1245	0.674834	0.244224	1303834..1304742	+	302	16129206	oppC	COG1173EP	oligopeptide transporter subunit
operational	b1246	-0.008902	0.065089	1304754..1305767	+	337	49176090	oppD	COG0444EP	oligopeptide transporter subunit
operational	b1246	-0.008902	0.065089	1304754..1305767	+	337	49176090	oppD	COG0444EP	oligopeptide transporter subunit
operational	b1247	-0.040719	0.038806	1305764..1306768	+	334	16129208	oppF	COG4608E	oligopeptide transporter subunit
operational	b1248	-0.327523	-0.090909	1306821..1307150	-	109	90111236	yciU	COG3099S	UPF0263 family protein
operational	b1249	0.190123	0.104723	1307185..1308645	-	486	16129210	clsA	COG1502I	cardiolipin synthase 1
operational	b1250	0.427578	0.129187	1309016..1310269	-	417	16129211	kch	COG0569P	voltage-gated potassium channel
operational	b1251	-0.007143	-0.020202	1310569..1310865	-	98	90111237	yciI	COG2350S	putative DGPF domain-containing enzyme
operational	b1252	-0.475314	-0.033333	1311089..1311808	+	239	16129213	tonB	COG0810M	membrane spanning protein in TonB-ExbB-ExbD transport complex
operational	b1253	0.118182	0.052632	1311848..1312246	-	132	16129214	yciA	COG1607I	acyl-CoA esterase
operational	b1254	0.896648	0.227778	1312351..1312890	-	179	16129215	yciB	COG2917D	IspA family inner membrane protein
operational	b1256	-0.026887	0.023474	1314020..1314658	+	212	16129217	ompW	COG3047M	outer membrane protein W
operational	b1257	-0.408929	-0.094675	1314718..1315224	-	168	16129218	yciE	COG3685S	putative rubrerythrin/ferritin-like metal-binding protein
operational	b1258	-0.455422	-0.161677	1315270..1315770	-	166	16129219	yciF	COG3685S	putative rubrerythrin/ferritin-like metal-binding protein
operational	b1260	0.122761	0.018587	1316416..1317222	-	268	16129221	trpA	COG0159E	tryptophan synthase, alpha subunit
operational	b1261	-0.190932	-0.030151	1317222..1318415	-	397	16129222	trpB	COG0133E	tryptophan synthase, beta subunit
operational	b1263	-0.006591	0.007519	1319789..1321384	-	531	16129224	trpD	COG0547E	fused glutamine amidotransferase (component II) of anthranilate synthase/anthranilate phosphoribosyl transferase
operational	b1264	-0.189808	0.001919	1321384..1322946	-	520	16129225	trpE	COG0147EH	component I of anthranilate synthase
operational	b1264	-0.189808	0.001919	1321384..1322946	-	520	16129225	trpE	COG0147EH	component I of anthranilate synthase
operational	b1266	-0.294198	-0.061224	1323220..1324101	+	293	16129227	yciV	COG0613R	PHP domain protein
operational	b1270	-0.439796	-0.081218	1327767..1328357	-	196	16129231	btuR	COG2109H	cob(I)yrinic acid a,c-diamide adenosyltransferase
operational	b1271	-0.321032	-0.023715	1328354..1329112	-	252	16129232	yciK	COG1028IQR	putative EmrKY-TolC system oxoacyl-(acyl carrier protein) reductase
operational	b1271	-0.321032	-0.023715	1328354..1329112	-	252	16129232	yciK	COG1028IQR	putative EmrKY-TolC system oxoacyl-(acyl carrier protein) reductase
operational	b1271	-0.321032	-0.023715	1328354..1329112	-	252	16129232	yciK	COG1028IQR	putative EmrKY-TolC system oxoacyl-(acyl carrier protein) reductase
operational	b1272	-0.347565	-0.057143	1329332..1330381	+	349	16129233	sohB	COG0616OU	inner membrane protein, S49 peptidase family protein
operational	b1272	-0.347565	-0.057143	1329332..1330381	+	349	16129233	sohB	COG0616OU	inner membrane protein, S49 peptidase family protein
operational	b1276	-0.234231	-0.016816	1335831..1338506	+	891	16129237	acnA	COG1048C	aconitate hydratase 1
operational	b1277	-0.180612	-0.040609	1338570..1339160	-	196	16129238	ribA	COG0807H	GTP cyclohydrolase II
operational	b1278	0.255512	0.133333	1339330..1340094	+	254	16129239	pgpB	COG0671I	phosphatidylglycerophosphatase B
operational	b1279	0.702941	0.174757	1340243..1340551	+	102	16129240	yciS	COG3771S	DUF1049 family inner membrane protein, function unknown
operational	b1280	-0.365039	-0.061538	1340558..1341727	+	389	16129241	yciM	COG2956G	envelope integrity maintenance protein; EnvC-interacting protein
operational	b1281	0.056734	0.056911	1341921..1342658	+	245	16129242	pyrF	COG0284F	orotidine-5'-phosphate decarboxylase
operational	b1284	-0.091566	0.012	1343597..1344346	-	249	16129245	yciT	COG1349KG	global regulator of transcription; DeoR family
operational	b1285	-0.190015	0.004532	1344757..1346742	-	661	16129246	gmr	COG5001T	cyclic-di-GMP phosphodiesterase; csgD regulator; modulator of Rnase II stability
operational	b1287	-0.221867	-0.023936	1348980..1350107	-	375	90111242	yciW	COG4950S	putative oxidoreductase
operational	b1288	0.162977	0.041825	1350251..1351039	-	262	16129249	fabI	COG0623I	enoyl-[acyl-carrier-protein] reductase, NADH-dependent
operational	b1289	-0.689744	-0.050847	1351407..1351760	-	117	16129250	ycjD	COG2852S	DUF559 family endonuclease-related protein
operational	b1290	-0.242164	0.037175	1351828..1352634	-	268	16129251	sapF	COG4167V	antimicrobial peptide transport ABC system ATP-binding protein
operational	b1291	-0.35697	-0.006042	1352636..1353628	-	330	16129252	sapD	COG4170V	antimicrobial peptide transport ABC system ATP-binding protein
operational	b1292	0.748987	0.212121	1353628..1354518	-	296	16129253	sapC	COG4171V	antimicrobial peptide transport ABC transporter permease
operational	b1293	0.73676	0.245342	1354505..1355470	-	321	16129254	sapB	COG4168V	antimicrobial peptide transport ABC transporter permease
operational	b1294	-0.321938	-0.031022	1355467..1357110	-	547	16129255	sapA	COG4166E	antimicrobial peptide transport ABC transporter periplasmic binding protein
operational	b1296	0.68872	0.207792	1357802..1359187	-	461	90111243	puuP	COG0531E	putrescine importer
operational	b1297	-0.355297	-0.057082	1359490..1360908	-	472	90111244	puuA	COG0174E	glutamate--putrescine ligase
operational	b1298	-0.157087	-0.015686	1361120..1361884	+	254	90111245	puuD	COG2071R	gamma-glutamyl-gamma-aminobutyrate hydrolase
operational	b1300	-0.116162	-0.012097	1362743..1364230	+	495	16129261	puuC	COG1012C	gamma-glutamyl-gamma-aminobutyraldehyde dehydrogenase; succinate semialdehyde dehydrogenase
operational	b1301	-0.243897	-0.035129	1364232..1365512	+	426	16129262	puuB	COG0665E	gamma-glutamylputrescine oxidoreductase
operational	b1302	0.041568	0	1365550..1366815	+	421	16129263	puuE	COG0160E	4-aminobutyrate aminotransferase, PLP-dependent
operational	b1303	-0.293539	-0.01227	1366935..1367912	-	325	90111246	pspF	COG1221KT	psp operon transcriptional activator
operational	b1304	-0.722072	-0.139013	1368079..1368747	+	222	16129265	pspA	COG1842KT	regulatory protein for phage-shock-protein operon
operational	b1306	0.280672	0.166667	1369025..1369384	+	119	16129267	pspC	COG1983KT	psp operon transcription co-activator
operational	b1308	-0.188462	-0.07619	1369689..1370003	+	104	16129269	pspE	COG0607P	thiosulfate:cyanide sulfurtransferase (rhodanese)
operational	b1309	-0.299821	-0.046429	1370216..1371895	+	559	90111247	ycjM	COG0366G	alpha amylase catalytic domain family protein
operational	b1310	-0.127907	-0.032483	1371909..1373201	+	430	16129271	ycjN	COG1653G	putative ABC superfamily sugar transporter periplasmic-binding protein
operational	b1311	0.73686	0.231293	1373222..1374103	+	293	16129272	ycjO	COG1175G	inner membrane putative ABC superfamily sugar transporter permease
operational	b1312	0.845715	0.263345	1374090..1374932	+	280	16129273	ycjP	COG0395G	inner membrane putative ABC superfamily sugar transporter permease
operational	b1313	-0.095714	-0.011396	1374963..1376015	+	350	16129274	ycjQ	COG1063ER	putative Zn-dependent NAD(P)-binding oxidoreductase
operational	b1313	-0.095714	-0.011396	1374963..1376015	+	350	16129274	ycjQ	COG1063ER	putative Zn-dependent NAD(P)-binding oxidoreductase
operational	b1314	-0.355725	-0.060837	1376034..1376822	+	262	90111248	ycjR	COG1082G	putative TIM alpha/beta barrel enzyme
operational	b1315	-0.095442	-0.019886	1376832..1377887	+	351	16129276	ycjS	COG0673R	putative NADH-binding oxidoreductase
operational	b1316	-0.323973	-0.060847	1377884..1380151	+	755	16129277	ycjT	COG1554G	putative family 65 glycosyl hydrolase
operational	b1317	0.119178	0.040909	1380148..1380807	+	219	16129278	ycjU	COG0637R	beta-phosphoglucomutase
operational	b1321	-0.242581	0.008584	1384117..1385514	+	465	16129282	ycjX	COG3106R	DUF463 family protein, putative P-loop NTPase
operational	b1322	-0.246742	0	1385511..1386572	+	353	16129283	ycjF	COG3768S	UPF0283 family inner membrane protein
operational	b1323	-0.208382	0	1386720..1388261	+	513	16129284	tyrR	COG3283KE	aromatic amino acid biosynthesis and transport regulon transcriptional regulator; autorepressor; ATPase; phosphatase
operational	b1324	0.255952	0.04142	1388305..1388811	-	168	16129285	tpx	COG2077O	lipid hydroperoxide peroxidase
operational	b1325	0.091589	0.040373	1388930..1389895	+	321	90111249	ycjG	COG4948MR	L-Ala-D/L-Glu epimerase
operational	b1325	0.091589	0.040373	1388930..1389895	+	321	90111249	ycjG	COG4948MR	L-Ala-D/L-Glu epimerase
operational	b1326	-0.22562	-0.004115	1389870..1390598	-	242	226524711	mpaA	COG2866E	murein peptide amidase A
operational	b1327	-0.370915	-0.114007	1390933..1391853	-	306	221800781	ycjY	COG1073R	S9 homolog non-peptidase family protein
operational	b1329	-0.338734	-0.079926	1393227..1394840	+	537	90111250	mppA	COG4166E	murein tripeptide (L-ala-gamma-D-glutamyl-meso-DAP) transporter subunit
operational	b1330	0.355977	0.136628	1394891..1395922	-	343	16129291	ynaI	COG0668M	mechanosensitive channel protein, very small conductance
operational	b1333	-0.207279	-0.050473	1397672..1398622	-	316	16129294	uspE	COG0589T	stress-induced protein
operational	b1334	-0.2744	-0.011952	1398774..1399526	-	250	16129295	fnr	COG0664T	oxygen-sensing anaerobic growth regulon transcriptional regulator; autorepressor
operational	b1336	0.928346	0.278978	1400247..1401773	-	508	90111251	abgT	COG2978H	p-aminobenzoyl-glutamate transporter; membrane protein
operational	b1337	-0.186694	-0.053942	1401810..1403255	-	481	16129298	abgB	COG1473R	p-aminobenzoyl-glutamate hydrolase, B subunit
operational	b1338	-0.095872	-0.009153	1403255..1404565	-	436	90111252	abgA	COG1473R	p-aminobenzoyl-glutamate hydrolase, A subunit
operational	b1340	-0.6	-0.085106	1405979..1406542	+	187	16129301	smrA	COG2840S	DNA endonuclease
operational	b1341	-0.243171	-0.029197	1406563..1407795	-	410	90111253	ydaM	COG2199T	diguanylate cyclase, csgD regulator
operational	b1342	-0.043425	0.067073	1408050..1409033	+	327	16129303	ydaN	COG0598P	putative Zn(II) transporter
operational	b1344	-0.455305	-0.076923	1411013..1411948	-	311	16129305	ttcA	COG0037D	tRNA 2-thiocytidine biosynthesis protein
operational	b1357	-0.540816	-0.080808	1420365..1420661	+	98	16129318	ydaS	COG4197S	Rac prophage; putative DNA-binding transcriptional regulator
operational	b1359	-0.538597	-0.073427	1421119..1421976	+	285	16129320	ydaU	COG3756S	Rac prophage; conserved protein
operational	b1363	0.78433	0.242798	1423782..1425239	+	485	16129324	trkG	COG0168P	Rac prophage; potassium transporter subunit
operational	b1373	-0.370157	-0.078125	1432411..1432986	+	191	16129334	tfaR	COG5525R	Rac prophage; putative tail fiber assembly protein
operational	b1376	0.022222	0.006897	1435185..1435619	-	144	90111262	uspF	COG0589T	stress-induced protein, ATP-binding protein
operational	b1377	-0.545889	-0.171958	1435760..1436893	-	377	16129338	ompN	COG3203M	outer membrane pore protein N, non-specific
operational	b1378	-0.191482	-0.03234	1437260..1440784	-	1174	16129339	pfo	COG0674C	pyruvate-flavodoxin oxidoreductase
operational	b1379	-0.131429	-0.014184	1441321..1441743	-	140	16129340	hslJ	COG3187O	heat-inducible lipoprotein involved in novobiocin resistance
operational	b1380	-0.100608	-0.021212	1441854..1442843	-	329	16129341	ldhA	COG1052CHR	fermentative D-lactate dehydrogenase, NAD-dependent
operational	b1380	-0.100608	-0.021212	1441854..1442843	-	329	16129341	ldhA	COG1052CHR	fermentative D-lactate dehydrogenase, NAD-dependent
operational	b1380	-0.100608	-0.021212	1441854..1442843	-	329	16129341	ldhA	COG1052CHR	fermentative D-lactate dehydrogenase, NAD-dependent
operational	b1383	-0.125	-0.055046	1445880..1446206	+	108	90111263	ydbL	COG3784S	DUF1318 family protein
operational	b1385	-0.036673	0.02	1447519..1449018	+	499	90111264	feaB	COG1012C	phenylacetaldehyde dehydrogenase
operational	b1386	-0.38996	-0.075198	1449076..1451349	-	757	162135920	tynA	COG3733Q	tyramine oxidase, copper-requiring
operational	b1387	-0.001468	0.024927	1451597..1453642	-	681	16129348	paaZ	COG1012C	fused oxepin-CoA hydrolase/3-oxo-5,6-dehydrosuberyl-CoA semialdehyde dehydrogenase
operational	b1388	-0.532039	-0.096774	1453927..1454856	+	309	16129349	paaA	COG3396S	ring 1,2-phenylacetyl-CoA epoxidase subunit
operational	b1389	-0.561053	-0.083333	1454868..1455155	+	95	16129350	paaB	COG3460Q	putative ring 1,2-phenylacetyl-CoA epoxidase subunit
operational	b1390	-0.285887	-0.048193	1455164..1455910	+	248	16129351	paaC	COG3396S	ring 1,2-phenylacetyl-CoA epoxidase subunit
operational	b1391	-0.069697	0.036145	1455925..1456422	+	165	226524712	paaD	COG2151R	ring 1,2-phenylacetyl-CoA epoxidase subunit
operational	b1392	-0.217135	-0.016807	1456430..1457500	+	356	16129353	paaE	COG1018C	ring 1,2-phenylacetyl-CoA epoxidase, NAD(P)H oxidoreductase component
operational	b1393	0.091373	0.039062	1457497..1458264	+	255	16129354	paaF	COG1024I	2,3-dehydroadipyl-CoA hydratase
operational	b1394	-0.093512	0.022814	1458264..1459052	+	262	16129355	paaG	COG1024I	1,2-epoxyphenylacetyl-CoA isomerase, oxepin-CoA-forming
operational	b1395	0.085684	0.035714	1459054..1460481	+	475	16129356	paaH	COG1250I	3-hydroxyadipyl-CoA dehydrogenase, NAD+-dependent
operational	b1396	-0.022143	-0.042553	1460471..1460893	+	140	16129357	paaI	COG2050Q	hydroxyphenylacetyl-CoA thioesterase
operational	b1397	0.047382	0.062189	1460893..1462098	+	401	16129358	paaJ	COG0183I	3-oxoadipyl-CoA/3-oxo-5,6-dehydrosuberyl-CoA thiolase
operational	b1398	-0.344622	-0.013699	1462125..1463438	+	437	16129359	paaK	COG1541H	phenylacetyl-CoA ligase
operational	b1400	-0.064286	0	1464471..1465061	+	196	16129361	paaY	COG0663R	putative hexapeptide repeat acetyltransferase
operational	b1406	0.047203	0.038328	1474221..1475081	+	286	16129367	ydbC	COG0667C	putative NAD(P)-binding oxidoreductase
operational	b1408	0.839801	0.237624	1477621..1478226	+	201	90111267	ynbA	COG0558I	inner membrane protein
operational	b1409	0.89396	0.280936	1478226..1479122	+	298	16129370	ynbB	COG4589R	putative CDP-diglyceride synthase
operational	b1410	-0.230769	0.001706	1479138..1480895	+	585	16129371	ynbC	COG2267I	putative esterase
operational	b1411	0.348372	0.157773	1480909..1482201	+	430	16129372	ynbD	COG2453T	putative phosphatase inner membrane protein
operational	b1412	0.066667	0.009901	1482255..1482860	-	201	16129373	azoR	COG1182I	NADH-azoreductase, FMN-dependent
operational	b1414	-0.142857	0.003745	1487235..1488035	+	266	16129375	ydcF	COG1434S	DUF218 superfamily protein, SAM-binding
operational	b1415	-0.05595	-0.004167	1488232..1489671	+	479	16129376	aldA	COG1012C	aldehyde dehydrogenase A, NAD-linked
operational	b1418	0.435796	0.180791	1490902..1491432	+	176	90111268	cybB	COG3038C	cytochrome b561
operational	b1421	-0.127106	-0.007313	1492470..1494110	+	546	16129380	trg	COG0840NT	methyl-accepting chemotaxis protein III, ribose and galactose sensor receptor
operational	b1421	-0.127106	-0.007313	1492470..1494110	+	546	16129380	trg	COG0840NT	methyl-accepting chemotaxis protein III, ribose and galactose sensor receptor
operational	b1423	-0.461074	-0.053571	1495288..1496631	+	447	16129382	ydcJ	COG5383S	putative metalloenzyme
operational	b1424	-0.429764	-0.052536	1496856..1498511	+	551	145698256	opgD	COG3131P	osmoregulated periplasmic glucan (OPG) biosynthesis periplasmic protein
operational	b1426	-1.02432	-0.186667	1498651..1498875	+	74	90111271	ydcH	COG2841S	DUF465 family protein
operational	b1428	-0.032515	-0.030581	1499469..1500449	-	326	16129387	ydcK	COG1044M	uncharacterized protein
operational	b1429	0.729394	0.238671	1500573..1501565	+	330	16129388	tehA	COG1275P	potassium-tellurite ethidium and proflavin transporter
operational	b1433	1.07928	0.270408	1504905..1506080	-	391	90111272	ydcO	COG3135Q	BenE family inner membrane putative transporter
operational	b1435	-0.30781	-0.061162	1506781..1508742	+	653	90111273	ydcP	COG0826O	putative peptidase
operational	b1438	0.102174	0.028777	1509508..1509924	+	138	145698257	hicB	COG1598S	antitoxin for the HicAB toxin-antitoxin system
operational	b1439	-0.192308	-0.008529	1510003..1511409	+	468	16129398	ydcR	COG1167KE	putative DNA-binding transcriptional regulator/putative amino transferase
operational	b1440	-0.324147	-0.068063	1511654..1512799	+	381	16129399	ydcS	COG0687E	polyhydroxybutyrate (PHB) synthase, ABC transporter periplasmic binding protein homolog
operational	b1441	-0.121365	0.038462	1512817..1513830	+	337	16129400	ydcT	COG3842E	putative spermidine/putrescine transporter subunit
operational	b1442	0.821725	0.254777	1513831..1514772	+	313	16129401	ydcU	COG1176E	putative spermidine/putrescine transporter subunit
operational	b1443	0.782576	0.245283	1514762..1515556	+	264	16129402	ydcV	COG1177E	putative spermidine/putrescine transporter subunit
operational	b1444	-0.028903	-0.018947	1515578..1517002	+	474	16129403	patD	COG1012C	gamma-aminobutyraldehyde dehydrogenase
operational	b1447	1.19731	0.353333	1517882..1518331	-	149	16129406	ydcZ	COG3238S	DUF606 family inner membrane protein
operational	b1448	-0.21686	-0.028902	1518328..1518846	-	172	16129407	mnaT	COG1247M	methionine N-acyltransferase; L-amino acid N-acyltransferase
operational	b1449	-0.267536	-0.028902	1519027..1520064	+	345	226524714	curA	COG2130R	curcumin/dihydrocurcumin reductase, NADPH-dependent
operational	b1451	-0.552429	-0.091298	1520963..1523065	-	700	16129410	yncD	COG1629P	putative iron outer membrane transporter
operational	b1452	-0.268838	-0.042373	1523307..1524368	+	353	16129411	yncE	COG3391S	ATP-binding protein, periplasmic, function unknown
operational	b1453	0.676152	0.194	1524481..1525980	-	499	90111277	ansP	COG1113E	L-asparagine transporter
operational	b1454	-0.051707	0.009709	1526247..1526864	+	205	16129413	yncG	COG0625O	glutathione S-transferase homolog
operational	b1461	-0.262338	-0.102564	1533052..1533285	+	77	16129420	pptA	COG1942R	4-oxalocrotonate tautomerase
operational	b1462	-0.064021	0.042105	1533282..1533851	-	189	90111278	yddH	COG1853R	flavin reductase like-protein
operational	b1463	-0.322064	-0.039007	1534024..1534869	+	281	16129422	nhoA	COG2162Q	N-hydroxyarylamine O-acetyltransferase
operational	b1464	-0.131986	0.003356	1534965..1535858	-	297	16129423	yddE	COG0384R	PhzC-PhzF family protein
operational	b1465	0.550442	0.22467	1535937..1536617	-	226	16129424	narV	COG2181C	nitrate reductase 2 (NRZ), gamma subunit
operational	b1466	-0.295238	-0.060345	1536614..1537309	-	231	16129425	narW	COG2180C	nitrate reductase 2 (NRZ), delta subunit (assembly subunit)
operational	b1467	-0.434241	-0.069903	1537309..1538853	-	514	16129426	narY	COG1140C	nitrate reductase 2 (NRZ), beta subunit
operational	b1468	-0.442697	-0.064154	1538850..1542590	-	1246	16129427	narZ	COG5013C	nitrate reductase 2 (NRZ), alpha subunit
operational	b1469	0.783333	0.241901	1542672..1544060	-	462	16129428	narU	COG2223P	nitrate/nitrite transporter
operational	b1474	-0.421893	-0.080709	1547401..1550448	+	1015	16129433	fdnG	COG0243C	formate dehydrogenase-N, alpha subunit, nitrate-inducible
operational	b1475	-0.271089	-0.108475	1550461..1551345	+	294	16129434	fdnH	COG0437C	formate dehydrogenase-N, Fe-S (beta) subunit, nitrate-inducible
operational	b1476	0.359447	0.142202	1551338..1551991	+	217	16129435	fdnI	COG2864C	formate dehydrogenase-N, cytochrome B556 (gamma) subunit, nitrate-inducible
operational	b1477	-0.102128	0.052632	1552398..1552682	-	94	145698261	yddM	COG3093R	putative DNA-binding transcriptional regulator
operational	b1478	0.102976	-0.002967	1552828..1553838	-	336	90111280	adhP	COG1064R	ethanol-active dehydrogenase/acetaldehyde-active reductase
operational	b1479	-0.179646	-0.008834	1553972..1555669	-	565	90111281	maeA	COG0281C	malate dehydrogenase, (decarboxylating, NAD-requiring) (malic enzyme)
operational	b1482	-0.121678	-0.048611	1556625..1557056	+	143	16129441	osmC	COG1764O	lipoyl-dependent Cys-based peroxidase, hydroperoxide resistance; salt-shock inducible membrane protein; peroxiredoxin
operational	b1483	-0.158442	0.032362	1557112..1558038	-	308	16129442	ddpF	COG1124EP	D,D-dipeptide permease system, ATP-binding component
operational	b1483	-0.158442	0.032362	1557112..1558038	-	308	16129442	ddpF	COG1124EP	D,D-dipeptide permease system, ATP-binding component
operational	b1484	0.02378	0.051672	1558031..1559017	-	328	16129443	ddpD	COG0444EP	D,D-dipeptide permease system, ATP-binding component
operational	b1484	0.02378	0.051672	1558031..1559017	-	328	16129443	ddpD	COG0444EP	D,D-dipeptide permease system, ATP-binding component
operational	b1485	0.633557	0.207358	1559014..1559910	-	298	16129444	ddpC	COG1173EP	D-ala-D-ala transporter subunit
operational	b1485	0.633557	0.207358	1559014..1559910	-	298	16129444	ddpC	COG1173EP	D-ala-D-ala transporter subunit
operational	b1486	0.755588	0.231672	1559907..1560929	-	340	16129445	ddpB	COG0601EP	D-ala-D-ala transporter subunit
operational	b1486	0.755588	0.231672	1559907..1560929	-	340	16129445	ddpB	COG0601EP	D-ala-D-ala transporter subunit
operational	b1487	-0.474031	-0.104449	1560931..1562481	-	516	16129446	ddpA	COG0747E	D-ala-D-a la transporter subunit
operational	b1488	-0.035751	-0.025773	1562495..1563076	-	193	16129447	ddpX	COG2173M	D-ala-D-ala dipeptidase, Zn-dependent
operational	b1489	-0.180225	-0.00375	1563334..1565733	-	799	162135902	dosP	COG2200T	oxygen sensor, c-di-GMP phosphodiesterase, heme-regulated; cold- and stationary phase-induced bioflim regulator
operational	b1490	-0.245652	-0.010846	1565758..1567140	-	460	145698262	dosC	COG2199T	diguanylate cyclase, cold- and stationary phase-induced oxygen-dependent biofilm regulator
operational	b1491	-0.463554	-0.047727	1567504..1568823	-	439	16129450	yddW	COG1649S	liprotein, glycosyl hydrolase homolog
operational	b1492	0.846184	0.222656	1568954..1570489	-	511	16129451	gadC	COG0531E	glutamate:gamma-aminobutyric acid antiporter
operational	b1493	-0.29721	-0.042827	1570645..1572045	-	466	16129452	gadB	COG0076E	glutamate decarboxylase B, PLP-dependent
operational	b1494	-0.396992	-0.075107	1572407..1575202	-	931	16129453	pqqL	COG0612R	putative periplasmic M16 family zinc metalloendopeptidase
operational	b1495	-0.584304	-0.126422	1575247..1577619	-	790	16129454	yddB	COG1629P	putative TonB-dependent outer membrane receptor
operational	b1496	-0.001961	0.040925	1577657..1579342	-	561	16129455	yddA	COG4178R	putative multidrug transporter subunit of ABC superfamily, membrane component/ATP-binding component
operational	b1497	-0.348831	-0.090674	1579633..1580790	-	385	90111285	ydeM	COG0641R	putative YdeN-specific sulfatase-maturating enzyme
operational	b1498	-0.575	-0.144385	1580842..1582524	-	560	90111286	ydeN	COG3119P	putative Ser-type periplasmic non-aryl sulfatase
operational	b1501	-0.26614	-0.035526	1584207..1586486	-	759	16129460	ydeP	COG0243C	putative oxidoreductase
operational	b1503	-0.17485	-0.059524	1587793..1588296	-	167	16129462	ydeR	COG3539NU	putative fimbrial-like adhesin protein
operational	b1503	-0.17485	-0.059524	1587793..1588296	-	167	16129462	ydeR	COG3539NU	putative fimbrial-like adhesin protein
operational	b1504	-0.042614	0.016949	1588309..1588839	-	176	16129463	ydeS	COG3539NU	putative fimbrial-like adhesin protein
operational	b1504	-0.042614	0.016949	1588309..1588839	-	176	16129463	ydeS	COG3539NU	putative fimbrial-like adhesin protein
operational	b1507	-0.151818	0.020408	1590854..1592176	-	440	16129466	hipA	COG3550R	inactivating GltX kinase facilitating persister formation; toxin of HipAB TA pair; autokinase
operational	b1511	0.047358	0.033898	1598617..1600209	-	530	49176118	lsrK	COG1070G	autoinducer-2 (AI-2) kinase
operational	b1513	-0.050685	0.035156	1601490..1603025	+	511	16129472	lsrA	COG1129G	autoinducer 2 import ATP-binding protein
operational	b1514	0.893275	0.25656	1603019..1604047	+	342	16129473	lsrC	COG1172G	autoinducer 2 import system permease protein
operational	b1515	1.10333	0.29003	1604047..1605039	+	330	16129474	lsrD	COG1172G	autoinducer 2 import system permease protein
operational	b1516	-0.151471	-0.049853	1605051..1606073	+	340	16129475	lsrB	COG1879G	autoinducer 2-binding protein
operational	b1517	-0.097251	-0.003425	1606100..1606975	+	291	16129476	lsrF	COG1830G	putative autoinducer-2 (AI-2) aldolase
operational	b1518	-0.529167	-0.103093	1606999..1607289	+	96	16129477	lsrG	COG1359S	autoinducer-2 (AI-2) degrading protein LsrG
operational	b1519	-0.245238	-0.027668	1607346..1608104	+	252	16129478	tam	COG4106R	trans-aconitate methyltransferase
operational	b1520	0.348355	0.134426	1608108..1609022	-	304	90111287	yneE	COG3781S	bestrophin family putative inner membrane protein
operational	b1521	-0.18323	-0.022727	1609229..1610680	-	483	49176119	uxaB	COG0246G	altronate oxidoreductase, NAD-dependent
operational	b1522	0.433333	0.142405	1610907..1611854	-	315	16129481	yneF	COG2199T	putative membrane-bound diguanylate cyclase
operational	b1524	0.140584	0.058252	1612325..1613251	-	308	16129483	glsB	COG2066E	glutaminase 2
operational	b1525	-0.032467	-0.006479	1613315..1614703	-	462	90111288	sad	COG1012C	succinate semialdehyde dehydrogenase, NAD(P)+-dependent
operational	b1528	1.10152	0.302267	1617028..1618218	+	396	16129487	ydeA	COG2814G	arabinose efflux transporter, arabinose-inducible
operational	b1529	0.818552	0.252252	1618243..1618908	-	221	16129488	marC	COG2095U	UPF0056 family inner membrane protein
operational	b1533	1.11839	0.323333	1620238..1621137	-	299	90111291	eamA	COG5006R	cysteine and O-acetyl-L-serine efflux system
operational	b1534	0.924304	0.257576	1621332..1622519	+	395	16129493	ydeE	COG2814G	putative transporter
operational	b1535	-0.197973	-0.03367	1622960..1623850	-	296	16129494	dgcZ	COG2199T	diguanylate cyclase, zinc-sensing
operational	b1536	-0.297692	-0.053435	1624105..1624497	-	130	16129495	ydeI	COG3111S	hydrogen peroxide resistance OB fold protein; putative periplasmic protein
operational	b1537	0.12907	0.00578	1624773..1625291	+	172	16129496	ydeJ	COG1546R	inactive PncC family protein
operational	b1538	-0.330543	-0.055718	1625335..1627380	-	681	16129497	dcp	COG0339E	dipeptidyl carboxypeptidase II
operational	b1539	-0.174597	-0.016064	1627517..1628263	+	248	16129498	ydfG	COG4221R	NADP-dependent 3-hydroxy acid dehydrogenase; malonic semialdehyde reductase
operational	b1542	-0.087243	-0.026694	1629453..1630913	-	486	16129501	ydfI	COG0246G	putative NAD-dependent D-mannonate oxidoreductase
operational	b1546	-0.370157	-0.078125	1634310..1634885	-	191	16129505	tfaQ	COG5525R	Qin prophage; putative tail fiber assembly protein
operational	b1549	-0.549265	-0.116788	1637047..1637457	+	136	90111292	ydfO	COG5562R	Qin prophage; uncharacterized protein
operational	b1554	-0.40113	-0.078652	1639524..1640057	-	177	16129513	rrrQ	COG3772R	Qin prophage; putative lysozyme
operational	b1559	-0.3132	-0.075697	1642489..1643241	-	250	90111296	quuQ	COG0484O	Qin prophage; putative antitermination protein Q
operational	b1563	-0.348421	-0.010417	1645346..1645633	-	95	16129522	relE	COG2026JD	Qin prophage; toxin of the RelE-RelB toxin-antitoxin system
operational	b1580	0.096165	0.011765	1652896..1653915	-	339	16129538	rspB	COG1063ER	putative Zn-dependent NAD(P)-binding oxidoreductase
operational	b1580	0.096165	0.011765	1652896..1653915	-	339	16129538	rspB	COG1063ER	putative Zn-dependent NAD(P)-binding oxidoreductase
operational	b1581	-0.29703	-0.046914	1653927..1655141	-	404	16129539	rspA	COG4948MR	bifunctional D-altronate/D-mannonate dehydratase
operational	b1581	-0.29703	-0.046914	1653927..1655141	-	404	16129539	rspA	COG4948MR	bifunctional D-altronate/D-mannonate dehydratase
operational	b1582	1.15278	0.284404	1655347..1655673	-	108	16129540	ynfA	COG1742S	UPF0060 family inner membrane protein
operational	b1587	-0.443193	-0.077874	1658069..1660495	+	808	16129545	ynfE	COG0243C	putative selenate reductase, periplasmic
operational	b1588	-0.446964	-0.076733	1660556..1662979	+	807	171701681	ynfF	COG0243C	S- and N-oxide reductase, A subunit, periplasmic
operational	b1589	-0.417561	-0.131068	1662990..1663607	+	205	16129547	ynfG	COG0437C	oxidoreductase, Fe-S subunit
operational	b1590	1.02359	0.291228	1663609..1664463	+	284	16129548	ynfH	COG3302R	oxidoreductase, membrane subunit
operational	b1591	-0.089216	0.02439	1664506..1665120	+	204	90111302	dmsD	COG3381R	twin-argninine leader-binding protein for DmsA and TorA
operational	b1592	0.794258	0.217184	1665315..1666571	+	418	90111303	clcB	COG0038P	H(+)/Cl(-) exchange transporter
operational	b1593	0.135065	0.051724	1666524..1667219	-	231	90111304	ynfK	COG0132H	putative dethiobiotin synthetase
operational	b1594	0.101231	0.041769	1667344..1668564	-	406	16129552	mlc	COG1940KG	glucosamine anaerobic growth regulon transcriptional repressor; autorepressor
operational	b1596	0.644364	0.246411	1669699..1670952	+	417	16129554	ynfM	COG2814G	putative arabinose efflux transporter
operational	b1598	-0.20696	-0.021898	1671960..1672781	+	273	16129556	ydgD	COG3591E	putative peptidase
operational	b1599	1.12844	0.281818	1672820..1673149	-	109	16129557	mdtI	COG2076P	multidrug efflux system transporter
operational	b1600	1.03058	0.270492	1673136..1673501	-	121	16129558	mdtJ	COG2076P	multidrug efflux system transporter
operational	b1601	1.1282	0.318841	1673913..1674947	+	344	16129559	tqsA	COG0628R	pheromone AI-2 transporter
operational	b1602	0.602381	0.155508	1674972..1676360	-	462	16129560	pntB	COG1282C	pyridine nucleotide transhydrogenase, beta subunit
operational	b1603	0.272745	0.080235	1676371..1677903	-	510	16129561	pntA	COG3288C	pyridine nucleotide transhydrogenase, alpha subunit
operational	b1605	0.970652	0.262473	1679557..1680939	+	460	16129563	ydgI	COG0531E	putative arginine/ornithine antiporter transporter
operational	b1606	-0.06625	-0.008299	1680976..1681698	+	240	16129564	folM	COG1028IQR	dihydromonapterin reductase, NADPH-dependent; dihydrofolate reductase isozyme
operational	b1606	-0.06625	-0.008299	1680976..1681698	+	240	16129564	folM	COG1028IQR	dihydromonapterin reductase, NADPH-dependent; dihydrofolate reductase isozyme
operational	b1606	-0.06625	-0.008299	1680976..1681698	+	240	16129564	folM	COG1028IQR	dihydromonapterin reductase, NADPH-dependent; dihydrofolate reductase isozyme
operational	b1607	1.31171	0.303571	1681695..1682030	-	111	16129565	ydgC	COG3136R	GlpM family inner membrane protein
operational	b1608	-0.075314	0.016667	1682159..1682878	+	239	145698268	rstA	COG0745TK	response regulator of RstAB two-component system, low Mg-responsive via PhoQP
operational	b1609	-0.025866	0.052995	1682882..1684183	+	433	16129567	rstB	COG0642T	sensory histidine kinase of RstAB two-component system, low Mg-responsive via PhoQP
operational	b1611	-0.133191	-0.017094	1685185..1686588	-	467	16129569	fumC	COG0114C	fumarate hydratase (fumarase C),aerobic Class II
operational	b1612	-0.368066	-0.102004	1686731..1688377	-	548	16129570	fumA	COG1951C	fumarate hydratase (fumarase A), aerobic Class I
operational	b1613	-0.126343	-0.022959	1688576..1689751	+	391	49176125	manA	COG1482G	mannose-6-phosphate isomerase
operational	b1614	-0.298606	-0.073559	1689852..1691360	+	502	16129572	ydgA	COG5339S	DUF945 family protein
operational	b1616	0.746827	0.21179	1692890..1694263	-	457	16129574	uidB	COG2211G	glucuronide transporter
operational	b1617	-0.38325	-0.082781	1694260..1696071	-	603	16129575	uidA	COG3250G	beta-D-glucuronidase
operational	b1619	0.147843	0.027344	1697273..1698040	-	255	16129577	hdhA	COG1028IQR	7-alpha-hydroxysteroid dehydrogenase, NAD-dependent
operational	b1619	0.147843	0.027344	1697273..1698040	-	255	16129577	hdhA	COG1028IQR	7-alpha-hydroxysteroid dehydrogenase, NAD-dependent
operational	b1619	0.147843	0.027344	1697273..1698040	-	255	16129577	hdhA	COG1028IQR	7-alpha-hydroxysteroid dehydrogenase, NAD-dependent
operational	b1621	0.700377	0.207156	1699355..1700947	+	530	16129579	malX	COG1263G	fused maltose and glucose-specific PTS enzymes: IIB component, IIC component
operational	b1622	-0.101026	-0.017903	1700957..1702129	+	390	16129580	malY	COG1168E	bifunctional beta-cystathionase, PLP-dependent/ regulator of maltose regulon
operational	b1623	-0.024324	0.008982	1702233..1703234	+	333	16129581	add	COG1816F	adenosine deaminase
operational	b1624	-0.221388	-0.014409	1703268..1704308	-	346	90111307	ydgJ	COG0673R	putative oxidoreductase
operational	b1627	1.27927	0.350515	1705767..1706348	+	193	16129585	rsxA	COG4657C	SoxR iron-sulfur cluster reduction factor component; inner membrane protein of electron transport complex
operational	b1628	0.203125	0.010363	1706348..1706926	+	192	16129586	rsxB	COG2878C	SoxR iron-sulfur cluster reduction factor component; putative iron-sulfur protein
operational	b1629	-0.415946	-0.103914	1706919..1709141	+	740	16129587	rsxC	COG4656C	SoxR iron-sulfur cluster reduction factor component; putative membrane-associated NADH oxidoreductase of electron transport complex
operational	b1630	0.685227	0.206799	1709142..1710200	+	352	16129588	rsxD	COG4658C	SoxR iron-sulfur cluster reduction factor component; putative membrane protein of electron transport complex
operational	b1631	-0.128641	-0.057971	1710204..1710824	+	206	16129589	rsxG	COG4659C	SoxR iron-sulfur cluster reduction factor component; putative membrane protein of electron transport complex
operational	b1632	0.696104	0.193966	1710828..1711523	+	231	16129590	rsxE	COG4660C	SoxR iron-sulfur cluster reduction factor component; electron transport inner membrane NADH-quinone reductase
operational	b1634	0.7404	0.189621	1712769..1714271	+	500	16129592	dtpA	COG3104E	dipeptide and tripeptide permease A
operational	b1635	-0.220398	-0.044554	1714377..1714982	+	201	16129593	gstA	COG0625O	glutathionine S-transferase
operational	b1636	0.108014	0.013889	1715026..1715889	-	287	16129594	pdxY	COG2240H	pyridoxamine kinase
operational	b1638	-0.621101	-0.063927	1717351..1718007	-	218	16129596	pdxH	COG0259H	pyridoxine 5'-phosphate oxidase
operational	b1639	-0.313761	-0.054545	1718066..1718395	-	109	90111309	mliC	COG3895R	inhibitor of c-type lysozyme, membrane-bound; putative lipoprotein
operational	b1640	0.057181	0.059459	1718493..1719602	-	369	16129598	anmK	COG2377O	anhydro-N-acetylmuramic acid kinase
operational	b1641	0.113548	0.057692	1719876..1720343	+	155	49176129	slyB	COG3133M	outer membrane lipoprotein
operational	b1644	-0.141404	-0.027972	1721264..1722121	+	285	90111311	ydhJ	COG1566V	putative membrane fusion protein (MFP) of YdhJK efflux pump
operational	b1645	0.255373	0.120715	1722121..1724133	+	670	16129603	ydhK	COG1289S	putative efflux protein (PET) component of YdhJK efflux pump
operational	b1646	-0.276879	-0.08046	1724134..1724655	-	173	16129604	sodC	COG2032P	superoxide dismutase, Cu, Zn, periplasmic
operational	b1647	-0.12047	0.016722	1724736..1725632	-	298	49176131	ydhF	COG4989R	putative oxidoreductase
operational	b1648	-0.965823	-0.0875	1725681..1725920	-	79	90111312	ydhL	COG3313R	DUF1289 family protein
operational	b1650	-0.311233	-0.051913	1726659..1727756	+	365	16129608	nemA	COG1902C	chromate reductase, quinone reductase, FMN-linked; N-Ethylmaleimide reductase; old yellow enzyme
operational	b1651	-0.345926	-0.088235	1727837..1728244	+	135	16129609	gloA	COG0346E	glyoxalase I, Ni-dependent
operational	b1653	-0.173602	0.043535	1729087..1733703	+	1538	16129611	lhr	COG1201R	putative ATP-dependent helicase
operational	b1654	-0.272174	-0.094828	1733754..1734101	-	115	16129612	grxD	COG0278O	glutaredoxin-4
operational	b1655	-0.661255	-0.132353	1734435..1735250	+	271	16129613	mepH	COG0791M	murein DD-endopeptidase, space-maker hydrolase
operational	b1656	-0.168912	-0.087629	1735378..1735959	+	193	16129614	sodB	COG0605P	superoxide dismutase, Fe
operational	b1657	0.980206	0.287179	1736121..1737290	-	389	16129615	ydhP	COG2814G	putative transporter
operational	b1660	0.833002	0.217822	1739911..1741122	+	403	49176132	ydhC	COG2814G	putative arabinose efflux transporter
operational	b1661	-0.313089	-0.046997	1741413..1742561	+	382	16129619	cfa	COG2230M	cyclopropane fatty acyl phospholipid synthase (unsaturated-phospholipid methyltransferase)
operational	b1662	-0.1	0.009346	1742601..1743242	-	213	16129620	ribC	COG0307H	riboflavin synthase, alpha subunit
operational	b1663	0.765208	0.224891	1743457..1744830	+	457	49176133	mdtK	COG0534V	multidrug efflux system transporter
operational	b1664	0.025359	-0.002387	1744871..1746127	-	418	16129622	ydhQ	COG3468MU	autotransporter adhesin-related protein
operational	b1664	0.025359	-0.002387	1744871..1746127	-	418	16129622	ydhQ	COG3468MU	autotransporter adhesin-related protein
operational	b1668	-0.318165	-0.046729	1747131..1748735	+	534	16129624	ydhS	COG4529S	putative oxidoreductase
operational	b1670	0.376628	0.114504	1749563..1750348	-	261	16129626	ydhU	COG4117C	putative cytochrome b subunit of YdhYVWXUT oxidoreductase complex
operational	b1671	-0.41036	-0.098655	1750345..1751013	-	222	226524717	ydhX	COG0437C	putative 4Fe-4S ferridoxin-type protein; FNR, Nar, NarP-regulated protein; putative subunit of YdhYVWXUT oxidoreductase complex
operational	b1673	-0.332714	-0.058488	1751728..1753830	-	700	16129629	ydhV	COG2414C	putative oxidoreductase subunit
operational	b1674	-0.005288	0.004785	1753851..1754477	-	208	16129630	ydhY	COG0437C	putative 4Fe-4S ferridoxin-type protein; FNR, Nar, NarP-regulated protein; putative subunit of YdhYVWXUT oxidoreductase complex
operational	b1676	-0.081915	0.002123	1755698..1757110	+	470	16129632	pykF	COG0469G	pyruvate kinase I
operational	b1677	-0.314103	-0.101266	1757421..1757657	+	78	16129633	lpp	COG4238M	murein lipoprotein
operational	b1678	-0.23503	-0.008955	1757721..1758725	-	334	16129634	ldtE	COG1376S	murein L,D-transpeptidase
operational	b1679	-0.171014	-0.007194	1758874..1759290	-	138	16129635	sufE	COG2166R	sulfur acceptor protein
operational	b1680	-0.000985	0.007371	1759303..1760523	-	406	16129636	sufS	COG0520E	cysteine desulfurase, stimulated by SufE; selenocysteine lyase, PLP-dependent
operational	b1681	-0.343026	-0.068396	1760520..1761791	-	423	16129637	sufD	COG0719O	component of SufBCD Fe-S cluster assembly scaffold
operational	b1682	-0.205242	-0.02008	1761766..1762512	-	248	16129638	sufC	COG0396O	SufBCD Fe-S cluster assembly scaffold protein, ATP-binding protein
operational	b1683	-0.298384	-0.086694	1762522..1764009	-	495	90111315	sufB	COG0719O	component of SufBCD Fe-S cluster assembly scaffold
operational	b1684	-0.103279	-0.00813	1764018..1764386	-	122	16129640	sufA	COG0316S	Fe-S cluster assembly protein
operational	b1686	-0.063971	0.043796	1765222..1765632	-	136	16129642	menI	COG2050Q	1,4-dihydroxy-2-naphthoyl-CoA hydrolase
operational	b1687	-0.16002	0.005888	1765629..1768685	-	1018	16129643	ydiJ	COG0277C	putative FAD-linked oxidoreductase
operational	b1688	1.02946	0.299191	1769074..1770186	+	370	16129644	ydiK	COG0628R	UPF0118 family inner membrane protein
operational	b1690	0.770049	0.234568	1771071..1772285	+	404	16129646	ydiM	COG2271G	MFS superfamily sugar transport 1 family protein
operational	b1692	-0.079167	-0.027682	1773789..1774655	+	288	16129648	ydiB	COG0169E	quinate/shikimate 5-dehydrogenase, NAD(P)-binding
operational	b1693	0.065079	0.019763	1774686..1775444	+	252	16129649	aroD	COG0710E	3-dehydroquinate dehydratase
operational	b1694	0.007721	0.016917	1775587..1777182	+	531	16129650	ydiF	COG4670I	putative acetyl-CoA:acetoacetyl-CoA transferase: alpha subunit/beta subunit
operational	b1695	-0.302611	-0.049479	1777196..1778347	+	383	90111318	ydiO	COG1960I	putative acyl-CoA dehydrogenase
operational	b1697	0.07874	0	1779617..1780381	+	254	16129653	ydiQ	COG2086C	putative electron transfer flavoprotein subunit
operational	b1698	-0.040385	-0.035144	1780401..1781339	+	312	16129654	ydiR	COG2025C	putative electron transfer flavoprotein, FAD-binding subunit
operational	b1699	0.057576	0.046512	1781395..1782684	+	429	16129655	ydiS	COG0644C	putative oxidoreductase
operational	b1700	-0.23299	-0.112245	1782681..1782974	+	97	16129656	ydiT	COG2440C	putative 3Fe-4S ferredoxin-type protein
operational	b1701	-0.040511	0.010929	1783031..1784677	+	548	145698273	fadK	COG0318IQ	short chain acyl-CoA synthetase, anaerobic
operational	b1701	-0.040511	0.010929	1783031..1784677	+	548	145698273	fadK	COG0318IQ	short chain acyl-CoA synthetase, anaerobic
operational	b1702	-0.242929	-0.018916	1784734..1787112	-	792	16129658	ppsA	COG0574G	phosphoenolpyruvate synthase
operational	b1703	-0.093141	0.003597	1787445..1788278	+	277	16129659	ppsR	COG1806S	bifunctional regulatory protein: PEP synthase kinase and PEP synthase pyrophosphorylase
operational	b1704	-0.314943	-0.025788	1788435..1789481	+	348	16129660	aroH	COG0722E	3-deoxy-D-arabino-heptulosonate-7-phosphate synthase, tryptophan repressible
operational	b1705	-0.849206	-0.140625	1789613..1789804	+	63	16129661	ydiE	COG4256P	hemin uptake protein HemP homolog
operational	b1706	-0.425105	-0.031315	1789808..1791244	-	478	16129662	ydiU	COG0397S	UPF0061 family protein
operational	b1707	0.075527	0.029412	1791307..1792020	-	237	16129663	ydiV	COG2200T	anti-FlhD4C2 factor, inactive EAL family phosphodiesterase
operational	b1708	-0.291558	-0.006452	1792267..1792731	-	154	16129664	nlpC	COG0791M	putative C40 clan peptidase lipoprotein
operational	b1709	-0.132129	0.02	1792809..1793558	-	249	16129665	btuD	COG4138H	vitamin B12 transporter subunit : ATP-binding component of ABC superfamily
operational	b1710	-0.130601	-0.005435	1793558..1794109	-	183	16129666	btuE	COG0386O	glutathione peroxidase
operational	b1711	1.00736	0.296636	1794172..1795152	-	326	16129667	btuC	COG4139H	vitamin B12 transporter subunit: membrane component of ABC superfamily
operational	b1722	-0.50119	-0.102767	1805325..1806083	-	252	16129676	ydiY	COG3137M	acid-inducible putative outer membrane protein
operational	b1723	0.011974	0.006452	1806370..1807299	+	309	49176138	pfkB	COG1105G	6-phosphofructokinase II
operational	b1725	-0.313636	-0.041812	1807796..1808656	+	286	16129679	yniA	COG3001G	fructosamine kinase family protein
operational	b1727	0.101802	0.080717	1809380..1810048	+	222	16129681	yniC	COG0637R	2-deoxyglucose-6-P phosphatase
operational	b1728	0.357143	0.137056	1810211..1810801	+	196	226524720	ydjM	COG1988R	inner membrane protein regulated by LexA
operational	b1729	0.815983	0.219828	1810934..1812325	+	463	16129683	ydjN	COG1823R	putative transporter
operational	b1732	-0.49761	-0.072944	1813867..1816128	+	753	49176140	katE	COG0753P	catalase HPII, heme d-containing
operational	b1733	-0.051406	0.036	1816386..1817135	-	249	16129687	chbG	COG3394S	chito-oligosaccharide deacetylase
operational	b1734	-0.104444	-0.015521	1817148..1818500	-	450	16129688	chbF	COG1486G	phospho-chitobiase; general 6-phospho-beta-glucosidase activity
operational	b1736	-0.087069	-0.042735	1819455..1819805	-	116	16129690	chbA	COG1447G	N,N'-diacetylchitobiose-specific enzyme IIA component of PTS
operational	b1737	0.828319	0.218543	1819856..1821214	-	452	16129691	chbC	COG1455G	N,N'-diacetylchitobiose-specific enzyme IIC component of PTS
operational	b1738	0.250943	0.018692	1821299..1821619	-	106	16129692	chbB	COG1440G	N,N'-diacetylchitobiose-specific enzyme IIB component of PTS
operational	b1740	-0.369818	-0.086957	1822458..1823285	+	275	16129694	nadE	COG0171H	NAD synthetase, NH3/glutamine-dependent
operational	b1742	-0.134031	0.041667	1824362..1824937	-	191	90111320	ves	COG3758S	cold- and stress-inducible protein
operational	b1743	-0.757764	-0.160494	1825140..1825625	-	161	16129697	spy	COG3678UNTP	periplasmic ATP-independent protein refolding chaperone, stress-induced
operational	b1743	-0.757764	-0.160494	1825140..1825625	-	161	16129697	spy	COG3678UNTP	periplasmic ATP-independent protein refolding chaperone, stress-induced
operational	b1743	-0.757764	-0.160494	1825140..1825625	-	161	16129697	spy	COG3678UNTP	periplasmic ATP-independent protein refolding chaperone, stress-induced
operational	b1743	-0.757764	-0.160494	1825140..1825625	-	161	16129697	spy	COG3678UNTP	periplasmic ATP-independent protein refolding chaperone, stress-induced
operational	b1744	-0.069255	0.055728	1825955..1826923	-	322	16129698	astE	COG2988E	succinylglutamate desuccinylase
operational	b1745	-0.273154	-0.022321	1826916..1828259	-	447	16129699	astB	COG3724E	succinylarginine dihydrolase
operational	b1746	-0.086382	0.026369	1828256..1829734	-	492	16129700	astD	COG1012C	succinylglutamic semialdehyde dehydrogenase
operational	b1747	-0.196802	-0.005797	1829731..1830765	-	344	16129701	astA	COG3138E	arginine succinyltransferase
operational	b1748	-0.064286	-0.009828	1830762..1831982	-	406	16129702	astC	COG4992E	succinylornithine transaminase, PLP-dependent
operational	b1750	0.848729	0.223629	1833401..1834111	+	236	90111321	ydjX	COG0398S	TVP38/TMEM64 family inner membrane protein
operational	b1752	0.839575	0.271186	1834808..1835515	+	235	16129706	ydjZ	COG0398S	TVP38/TMEM64 family inner membrane protein
operational	b1753	0.036813	0.098361	1835515..1836063	+	182	16129707	ynjA	COG2128S	carboxymuconolactone decarboxylase family protein
operational	b1754	-0.301804	-0.033419	1836073..1837239	+	388	90111323	ynjB	COG4134R	putative ABC superfamily transporter periplasmic-binding protein
operational	b1755	0.961839	0.273438	1837212..1838747	+	511	145698277	ynjC	COG4135R	inner membrane putative ABC superfamily transporter permease
operational	b1756	0.024424	0.06422	1838747..1839400	+	217	16129710	ynjD	COG4136R	putative ABC superfamily transporter ATP-binding subunit
operational	b1757	-0.454713	-0.09633	1839467..1840774	+	435	90111324	ynjE	COG2897P	molybdopterin synthase sulfurtransferase
operational	b1758	0.69466	0.198068	1840783..1841403	-	206	90111325	ynjF	COG0558I	inner membrane protein, phosphatidylglycerophosphate synthase homolog
operational	b1759	-0.197778	-0.044118	1841490..1841897	+	135	16129713	nudG	COG1051F	CTP pyrophosphohydrolase; also hydrolyzes 2-hydroxy-dATP, 8-hydroxy-dGTP, 5-hydroxy-CTP, dCTP and 5-methyl-dCTP
operational	b1761	-0.157942	-0.008929	1842371..1843714	+	447	16129715	gdhA	COG0334E	glutamate dehydrogenase, NADP-specific
operational	b1764	0.0683	0.037356	1846965..1848008	-	347	16129718	selD	COG0709E	selenophosphate synthase
operational	b1765	-0.16776	0.016304	1848125..1848676	-	183	16129719	ydjA	COG0778C	putative oxidoreductase
operational	b1766	-0.110842	-0.006462	1848837..1850693	+	618	16129720	sppA	COG0616OU	protease IV (signal peptide peptidase)
operational	b1766	-0.110842	-0.006462	1848837..1850693	+	618	16129720	sppA	COG0616OU	protease IV (signal peptide peptidase)
operational	b1767	-0.186686	-0.023599	1850860..1851876	+	338	16129721	ansA	COG0252EJ	cytoplasmic L-asparaginase 1
operational	b1768	-0.249296	-0.074766	1851887..1852528	+	213	90111327	pncA	COG1335Q	nicotinamidase/pyrazinamidase
operational	b1769	0.81416	0.258278	1852621..1853979	-	452	16129723	ydjE	COG2271G	putative transporter
operational	b1770	-0.179762	-0.035573	1854096..1854854	-	252	16129724	ydjF	COG1349KG	putative DNA-binding transcriptional regulator
operational	b1771	-0.092638	-0.006116	1854991..1855971	-	326	16129725	ydjG	COG0667C	alpha-Keto reductase, NADH-dependent; can use methylglyoxal as substrate
operational	b1772	0.114286	0.028481	1855981..1856928	-	315	90111328	ydjH	COG0524G	putative kinase
operational	b1773	-0.151439	-0.046595	1856933..1857769	-	278	16129727	ydjI	COG0191G	putative aldolase
operational	b1774	0.018444	0.002874	1857790..1858833	-	347	16129728	ydjJ	COG1063ER	putative Zn-dependent NAD(P)-binding oxidoreductase
operational	b1774	0.018444	0.002874	1857790..1858833	-	347	16129728	ydjJ	COG1063ER	putative Zn-dependent NAD(P)-binding oxidoreductase
operational	b1775	0.718519	0.213043	1858850..1860229	-	459	16129729	ydjK	COG2814G	putative transporter
operational	b1776	0.078492	0.011142	1860256..1861332	-	358	16129730	ydjL	COG1063ER	putative Zn-dependent NAD(P)-binding oxidoreductase
operational	b1776	0.078492	0.011142	1860256..1861332	-	358	16129730	ydjL	COG1063ER	putative Zn-dependent NAD(P)-binding oxidoreductase
operational	b1777	-0.368889	-0.076923	1861702..1861974	-	90	90111329	yeaC	COG3139S	DUF1315 family protein
operational	b1778	-0.737956	-0.15942	1862016..1862429	-	137	16129732	msrB	COG0229O	methionine sulfoxide reductase B
operational	b1779	-0.133233	-0.036145	1862771..1863766	+	331	16129733	gapA	COG0057G	glyceraldehyde-3-phosphate dehydrogenase A
operational	b1780	-0.24932	-0.044068	1863850..1864734	+	294	90111330	yeaD	COG0676G	D-hexose-6-phosphate epimerase-like protein
operational	b1781	-0.017958	-0.024561	1864782..1865636	-	284	16129735	yeaE	COG0656R	aldo-keto reductase, methylglyoxal to acetol, NADPH-dependent
operational	b1782	-0.392339	-0.088353	1865726..1866472	-	248	16129736	mipA	COG3713M	scaffolding protein for murein synthesizing machinery
operational	b1783	-0.528882	-0.108527	1866908..1868842	+	644	16129737	yeaG	COG2766T	protein kinase, endogenous substrate unidentified; autokinase
operational	b1784	-0.725293	-0.130841	1868955..1870238	+	427	16129738	yeaH	COG2718S	UPF0229 family protein
operational	b1785	0.521792	0.150407	1870385..1871860	+	491	16129739	yeaI	COG2199T	putative membrane-anchored diguanylate cyclase
operational	b1786	-0.207258	-0.032193	1872041..1873531	+	496	90111331	yeaJ	COG2199T	putative diguanylate cyclase
operational	b1787	0.164671	0.041667	1873574..1874077	+	167	16129741	yeaK	COG2606S	aminoacyl-tRNA editing domain protein
operational	b1789	1.34933	0.38255	1874352..1874798	+	148	16129743	yeaL	COG2707S	UPF0756 family putative inner membrane protein
operational	b1791	0.853435	0.246193	1875673..1876854	+	393	16129745	yeaN	COG2807P	putative transporter
operational	b1792	-0.64087	-0.146552	1876909..1877256	+	115	90111333	yeaO	COG3189S	DUF488 family protein
operational	b1793	-0.166667	-0.035294	1877278..1877532	-	84	16129747	yoaF	COG3042R	DUF333 family outer membrane lipoprotein
operational	b1794	-0.228152	-0.038012	1877715..1878740	+	341	90111334	yeaP	COG2199T	diguanylate cyclase
operational	b1795	1.3622	0.373494	1879007..1879255	-	82	16129749	yeaQ	COG2261S	UPF0410 family protein
operational	b1797	-0.428572	-0.083333	1879589..1879948	-	119	16129751	yeaR	COG3615P	DUF1971 family protein, nitrate-inducible
operational	b1798	0.836792	0.197183	1880121..1880759	-	212	16129752	leuE	COG1280E	leucine efflux protein
operational	b1800	-0.22133	-0.005525	1881912..1882997	+	361	16129754	dmlA	COG0473CE	D-malate oxidase, NAD-dependent; putative tartrate dehydrogenase
operational	b1800	-0.22133	-0.005525	1881912..1882997	+	361	16129754	dmlA	COG0473CE	D-malate oxidase, NAD-dependent; putative tartrate dehydrogenase
operational	b1801	0.593763	0.184647	1883188..1884633	+	481	16129755	yeaV	COG1292M	putative transporter
operational	b1802	-0.394385	-0.090667	1884665..1885789	+	374	16129756	yeaW	COG4638PR	putative YeaWX dioxygenase alpha subunit; 2Fe-2S cluster
operational	b1802	-0.394385	-0.090667	1884665..1885789	+	374	16129756	yeaW	COG4638PR	putative YeaWX dioxygenase alpha subunit; 2Fe-2S cluster
operational	b1803	-0.260748	-0.049689	1885845..1886810	+	321	16129757	yeaX	COG1018C	putative YeaWX dioxygenase beta subunit, reductase component
operational	b1805	-0.095009	0.007117	1888061..1889746	-	561	16129759	fadD	COG0318IQ	acyl-CoA synthetase (long-chain-fatty-acid--CoA ligase)
operational	b1805	-0.095009	0.007117	1888061..1889746	-	561	16129759	fadD	COG0318IQ	acyl-CoA synthetase (long-chain-fatty-acid--CoA ligase)
operational	b1806	-0.119689	0.030928	1889951..1890532	-	193	16129760	yeaY	COG3065M	Slp family lipoprotein, RpoE-regulated
[truncated: 1,930 more rows]

## Sheet: B. Subtilis
gene type	Synonym	GRAVY	baseT2-baseA2	Location	Strand	Length	PID	Gene	COG	Product
informational	BSU00010	-0.408296	-0.082774	410..1750	+	446	16077069	dnaA	COG0593L	chromosomal replication initiator protein DnaA
informational	BSU00020	-0.092328	0.010554	1939..3075	+	378	16077070	dnaN	COG0592L	DNA polymerase III subunit beta
informational	BSU00040	-0.432162	-0.080863	3437..4549	+	370	16077072	recF	COG1195L	DNA replication and repair protein RecF
informational	BSU00060	-0.52931	-0.109546	4867..6783	+	638	16077074	gyrB	COG0187L	DNA gyrase subunit B
informational	BSU00070	-0.359683	-0.042579	6994..9459	+	821	16077075	gyrA	COG0188L	DNA gyrase subunit A
informational	BSU00130	-0.555765	-0.091549	20880..22157	+	425	16077081	serS	COG0172J	serine--tRNA ligase
informational	BSU00180	-0.165838	-0.037037	25852..26337	+	161	16077086	tadA	COG0590FJ	tRNA-specific adenosine deaminase
informational	BSU00190	-0.2746	-0.074468	26814..28505	+	563	255767015	dnaX	COG2812L	DNA polymerase III subunit gamma/tau
informational	BSU00210	-0.136869	-0.025126	28867..29463	+	198	16077089	recR	COG0353L	recombination protein RecR
informational	BSU00310	-0.3231	-0.069697	40665..41654	+	329	16077099	holB	COG0470L	DNA polymerase III subunit delta'
informational	BSU00350	-1.06364	-0.28	43647..43946	+	99	16077103	yazA	COG2827L	hypothetical protein
informational	BSU00370	-0.217708	-0.051546	44848..45138	-	96	16077105	abrB	COG2002K	transition state regulatory protein AbrB
informational	BSU00380	-0.441868	-0.096241	45633..47627	+	664	16077106	metS	COG0143J	methionine--tRNA ligase
informational	BSU00390	-0.31451	-0.070313	47706..48473	+	255	16077107	yabD	COG0084L	deoxyribonuclease YabD
informational	BSU00410	-0.44086	-0.085561	50087..50647	+	186	16077109	rnmV	COG1658L	ribonuclease M5
informational	BSU00420	-0.061301	-0.003413	50640..51518	+	292	16077110	ksgA	COG0030J	ribosomal RNA small subunit methyltransferase A
informational	BSU00480	0.0144	-0.031746	55295..55672	+	125	16077116	yabJ	COG0251J	enamine/imine deaminase
informational	BSU00520	-0.388726	-0.102439	58783..59397	+	204	16077120	ctc	COG1825J	general stress protein CTC
informational	BSU00530	-0.239893	-0.042328	59504..60070	+	188	16077121	pth	COG0193J	peptidyl-tRNA hydrolase
informational	BSU00550	-0.405013	-0.073854	60430..63963	+	1177	16077123	mfd	COG1197LK	transcription-repair-coupling factor
informational	BSU00550	-0.405013	-0.073854	60430..63963	+	1177	16077123	mfd	COG1197LK	transcription-repair-coupling factor
informational	BSU00560	-0.255618	-0.027933	64099..64635	+	178	16077124	spoVT	COG2002K	stage V sporulation protein T
informational	BSU00590	-0.672093	-0.126437	67877..68137	+	86	16077127	yabO	COG1188J	hypothetical protein
informational	BSU00630	-0.814063	-0.124031	69626..70012	+	128	16077131	yabR	COG1098J	hypothetical protein
informational	BSU00640	0.102297	0.035024	70538..73021	+	827	16077132	spoIIE	COG2208TK	stage II sporulation protein E
informational	BSU00660	-0.326923	-0.061947	73809..74825	+	338	50812174	yabT	COG0515RTKL	serine/threonine protein kinase
informational	BSU00660	-0.326923	-0.061947	73809..74825	+	338	50812174	yabT	COG0515RTKL	serine/threonine protein kinase
informational	BSU00700	0.06279	0.027027	79092..79868	+	258	255767018	coaX	COG1521K	type III pantothenate kinase
informational	BSU00800	-0.176812	-0.014286	87401..87610	+	69	16077148	yazB	COG1476K	XRE family transcriptional regulator
informational	BSU00810	-0.2	-0.041916	87634..88635	+	333	16077149	dusB	COG0042J	tRNA-dihydrouridine synthase
informational	BSU00820	-0.547094	-0.094	88727..90226	+	499	16077150	lysS	COG1190J	lysine--tRNA ligase
informational	BSU00830	-0.22013	-0.006452	101449..101913	+	154	16077151	ctsR	COG4463K	transcriptional regulator CtsR
informational	BSU00920	-0.527744	-0.117769	111047..112498	+	483	16077160	gltX	COG0008J	glutamate--tRNA ligase
informational	BSU00940	-0.577897	-0.141328	113450..114850	+	466	16077162	cysS	COG0215J	cysteine--tRNA ligase
informational	BSU00960	-0.242169	-0.052	115269..116018	+	249	16077164	rlmB	COG0566J	tRNA/rRNA methyltransferase TrmH
informational	BSU00980	-0.504587	-0.109589	116600..117256	+	218	16077166	sigH	COG1595K	RNA polymerase sigma-H factor
informational	BSU00990	-0.759184	-0.22	117349..117498	+	49	16077167	rpmG	COG0267J	50S ribosomal protein L33 2
informational	BSU01010	-0.441808	-0.067416	117890..118423	+	177	16077169	nusG	COG0250K	transcription termination/antitermination protein NusG
informational	BSU01020	-0.043263	0.007042	118591..119016	+	141	255767019	rplK	COG0080J	50S ribosomal protein L11
informational	BSU01030	-0.242672	-0.064378	119111..119809	+	232	255767020	rplA	COG0081J	50S ribosomal protein L1
informational	BSU01040	-0.129518	-0.041916	120061..120561	+	166	255767021	rplJ	COG0244J	50S ribosomal protein L10
informational	BSU01050	0.114634	-0.048387	120607..120978	+	123	16077173	rplL	COG0222J	50S ribosomal protein L7/L12
informational	BSU01060	-0.410448	-0.094059	121068..121673	+	201	16077174	ybxB	COG2813J	hypothetical protein
informational	BSU01070	-0.424141	-0.051089	121919..125500	+	1193	255767022	rpoB	COG0085K	DNA-directed RNA polymerase subunit beta
informational	BSU01080	-0.314262	-0.025	125562..129161	+	1199	255767023	rpoC	COG0086K	DNA-directed RNA polymerase subunit beta'
informational	BSU01090	0.417073	0.060241	129340..129588	+	82	16077177	ybxF	COG1358J	ribosome-associated protein L7Ae-like
informational	BSU01100	-0.739855	-0.107914	129702..130118	+	138	255767024	rpsL	COG0048J	30S ribosomal protein S12
informational	BSU01110	-0.633334	-0.089172	130160..130630	+	156	255767025	rpsG	COG0049J	30S ribosomal protein S7
informational	BSU01120	-0.31474	-0.051948	130684..132762	+	692	255767026	fusA	COG0480J	elongation factor G
informational	BSU01130	-0.318182	-0.042821	132882..134072	+	396	16077181	tufA	COG0050J	elongation factor Tu
informational	BSU01150	-0.459804	-0.048544	135364..135672	+	102	16077183	rpsJ	COG0051J	30S ribosomal protein S10
informational	BSU01160	-0.45311	-0.061905	135712..136341	+	209	16077184	rplC	COG0087J	50S ribosomal protein L3
informational	BSU01170	-0.185024	-0.004808	136369..136992	+	207	16077185	rplD	COG0088J	50S ribosomal protein L4
informational	BSU01180	-0.676842	-0.09375	136992..137279	+	95	255767028	rplW	COG0089J	50S ribosomal protein L23
informational	BSU01190	-0.723466	-0.093525	137311..138144	+	277	255767029	rplB	COG0090J	50S ribosomal protein L2
informational	BSU01200	-0.740218	-0.096774	138202..138480	+	92	16077188	rpsS	COG0185J	30S ribosomal protein S19
informational	BSU01210	-0.244248	0	138497..138838	+	113	16077189	rplV	COG0091J	50S ribosomal protein L22
informational	BSU01220	-0.513762	-0.091324	138842..139498	+	218	255767030	rpsC	COG0092J	30S ribosomal protein S3
informational	BSU01230	-0.509722	-0.027586	139500..139934	+	144	16077191	rplP	COG0197J	50S ribosomal protein L16
informational	BSU01240	-0.625757	-0.089552	139924..140124	+	66	16077192	rpmC	COG0255J	50S ribosomal protein L29
informational	BSU01250	-0.645977	-0.125	140147..140410	+	87	16077193	rpsQ	COG0186J	30S ribosomal protein S17
informational	BSU01260	-0.136885	0.03252	140451..140819	+	122	16077194	rplN	COG0093J	50S ribosomal protein L14
informational	BSU01270	-0.643689	-0.134615	140857..141168	+	103	16077195	rplX	COG0198J	50S ribosomal protein L24
informational	BSU01280	-0.259776	-0.005556	141195..141734	+	179	16077196	rplE	COG0094J	50S ribosomal protein L5
informational	BSU01290	-0.681967	-0.112903	141757..141942	+	61	16077197	rpsN	COG0199J	30S ribosomal protein S14
informational	BSU01300	-0.226515	0.007519	141974..142372	+	132	255767031	rpsH	COG0096J	30S ribosomal protein S8
informational	BSU01310	-0.501117	-0.061111	142402..142941	+	179	16077199	rplF	COG0097J	50S ribosomal protein L6
informational	BSU01320	-0.37	-0.066116	142974..143336	+	120	255767032	rplR	COG0256J	50S ribosomal protein L18
informational	BSU01330	-0.001205	0.065868	143361..143861	+	166	16077201	rpsE	COG0098J	30S ribosomal protein S5
informational	BSU01340	-0.393221	-0.033333	143875..144054	+	59	16077202	rpmD	COG1841J	50S ribosomal protein L30
informational	BSU01350	-0.554795	-0.081633	144085..144525	+	146	16077203	rplO	COG0200J	50S ribosomal protein L15
informational	BSU01380	-0.348387	-0.072289	146527..147273	+	248	16077206	mapA	COG0024J	methionine aminopeptidase 1
informational	BSU01390	-0.138889	0.013699	147585..147803	+	72	16077207	infA	COG0361J	translation initiation factor IF-1
informational	BSU01400	-0.808108	-0.157895	147837..147950	+	37	16077208	rpmJ	COG0257J	50S ribosomal protein L36
informational	BSU01410	-0.719835	-0.040984	147973..148338	+	121	255767034	rpsM	COG0099J	30S ribosomal protein S13
informational	BSU01420	-0.432061	-0.022727	148359..148754	+	131	16077210	rpsK	COG0100J	30S ribosomal protein S11
informational	BSU01430	-0.310828	-0.057143	148931..149875	+	314	16077211	rpoA	COG0202K	DNA-directed RNA polymerase subunit alpha
informational	BSU01440	-0.709167	-0.082645	149953..150315	+	120	16077212	rplQ	COG0203J	50S ribosomal protein L17
informational	BSU01480	-0.404049	-0.096774	152937..153680	+	247	255767037	truA	COG0101J	tRNA pseudouridine synthase A
informational	BSU01490	-0.631724	-0.10274	153842..154279	+	145	255767038	rplM	COG0102J	50S ribosomal protein L13
informational	BSU01500	-0.497692	-0.045802	154300..154692	+	130	16077218	rpsI	COG0103J	30S ribosomal protein S9
informational	BSU01690	0.034629	0	191183..192034	-	283	16077237	ybbH	COG1737K	RpiR family transcriptional regulator
informational	BSU01710	0.036875	0.037267	193075..193557	-	160	255767045	ybbJ	COG1670J	N-acetyltransferase YbbJ
informational	BSU01730	-0.245989	-0.053191	194849..195412	+	187	16077241	sigW	COG1595K	RNA polymerase sigma factor SigW
informational	BSU01740	-0.345192	-0.08134	195426..196052	+	208	16077242	rsiW	COG5662K	anti-sigma-W factor RsiW
informational	BSU01800	-0.126403	0.003289	202547..203458	-	303	16077248	alkA	COG0122L	DNA-3-methyladenine glycosylase
informational	BSU01820	-0.205587	-0.033333	204351..204890	+	179	16077250	adaB	COG0350L	methylated-dna--protein-cysteine methyltransferase
informational	BSU01889	-0.307	-0.069307	211429..211731	+	100	255767050	ybzH	COG0640K	ArsR family transcriptional regulator
informational	BSU02000	-0.225561	-0.026786	221258..221929	+	223	16077269	ybdJ	COG0745TK	transcriptional regulator
informational	BSU02030	-0.203906	-0.038911	223219..223989	-	256	16077272	ybdM	COG0515RTKL	serine/threonine protein kinase
informational	BSU02030	-0.203906	-0.038911	223219..223989	-	256	16077272	ybdM	COG0515RTKL	serine/threonine protein kinase
informational	BSU02160	-0.441639	-0.084967	235965..236882	+	305	16077285	ybfA	COG1846K	MarR family transcriptional regulator
informational	BSU02220	-0.505091	-0.094203	242834..243661	-	275	16077291	ybfI	COG4977K	AraC family transcriptional regulator
informational	BSU02320	-0.407119	-0.057432	251427..252314	+	295	16077301	ybfP	COG2207K	AraC family transcriptional regulator
informational	BSU02370	-0.327234	-0.072034	257791..258498	+	235	16077306	ybgA	COG2188K	GntR family transcriptional regulator
informational	BSU02500	-0.321888	-0.064103	273237..273938	+	233	255767064	ycbG	COG2186K	GntR family transcriptional regulator
informational	BSU02550	-0.203097	-0.035242	278377..279057	+	226	255767066	ycbL	COG0745TK	transcriptional regulator
informational	BSU02680	-0.262234	-0.089947	290132..290698	-	188	16077337	lmrA	COG1309K	TetR family transcriptional regulator
informational	BSU02690	-0.251733	-0.06383	290915..292042	+	375	16077338	ansZ	COG0252EJ	asparaginase
informational	BSU02740	-0.333047	-0.076923	295584..296285	-	233	16077343	natR	COG3279KT	transcriptional regulator
informational	BSU02970	-0.389	-0.059406	320421..320723	-	100	16077366	yceK	COG0640K	ArsR family transcriptional regulator
informational	BSU03080	-0.363636	-0.025806	334092..334556	+	154	255767086	ycgE	COG1846K	ArsR family transcriptional regulator
informational	BSU03170	-0.18642	0.021538	341492..342466	+	324	255767093	ycgK	COG0583K	LysR family transcriptional regulator
informational	BSU03430	-0.49932	-0.121622	372154..372597	-	147	50812179	nucA	COG0008J	DNA-entry nuclease
informational	BSU03470	-0.308333	-0.033058	376032..376394	+	120	255767104	hxlR	COG1733K	HxlR family transcriptional regulator
informational	BSU03560	-0.333333	-0.051685	406131..407465	+	444	16077425	ycxD	COG1167KE	GntR family transcriptional regulator
informational	BSU03620	-0.024138	0.020619	411578..412450	-	290	16077430	yclA	COG0583K	LysR family transcriptional regulator
informational	BSU03750	-0.244934	-0.017544	426577..427260	+	227	16077443	yclJ	COG0745TK	transcriptional regulator
informational	BSU03850	-0.196575	-0.020478	437474..438352	-	292	255767120	ycnC	COG1309K	TetR family transcriptional regulator
informational	BSU03880	-0.416346	-0.07619	439709..440023	+	104	16077456	yczG	COG0640K	ArsR family transcriptional regulator
informational	BSU03890	-0.441754	-0.0625	440025..441464	-	479	16077457	gabR	COG1167KE	GntR family transcriptional regulator
informational	BSU03960	-0.181579	-0.052356	448461..449033	-	190	16077464	ycnK	COG1349KG	DeoR family transcriptional regulator
informational	BSU04100	-0.0604	0.011952	461615..462367	+	250	255767133	kipR	COG1414K	IclR family transcriptional regulator
informational	BSU04160	-0.192795	-0.027338	467130..469214	+	694	16077483	mtlR	COG3711K	transcriptional regulator MtlR
informational	BSU04210	-0.338798	-0.081522	473174..473725	+	183	16077488	ydaF	COG1670J	ribosomal N-acetyltransferase YdaF
informational	BSU04250	-0.290972	-0.062069	476059..476493	+	144	16077492	lrpC	COG1522K	AsnC family transcriptional regulator
informational	BSU04260	-0.538377	-0.10989	476558..478741	+	727	16077493	topB	COG0550L	DNA topoisomerase 3
informational	BSU04460	-0.322124	-0.088106	499365..500045	+	226	16077513	dctR	COG4565KT	C4-dicarboxylate response regulator DctR
informational	BSU04580	-0.538747	-0.0625	511106..512641	+	511	16077525	cshA	COG0513LKJ	ATP-dependent RNA helicase
informational	BSU04580	-0.538747	-0.0625	511106..512641	+	511	16077525	cshA	COG0513LKJ	ATP-dependent RNA helicase
informational	BSU04580	-0.538747	-0.0625	511106..512641	+	511	16077525	cshA	COG0513LKJ	ATP-dependent RNA helicase
informational	BSU04650	-0.578495	-0.053191	518657..518938	+	93	16077532	endB	COG0864K	antitoxin EndoAI
informational	BSU04700	-0.306866	-0.089286	521019..522026	+	335	16077537	rsbU	COG2208TK	phosphoserine phosphatase RsbU
informational	BSU04730	-0.481298	-0.072243	522862..523650	+	262	255767137	sigB	COG1191K	RNA polymerase sigma-B factor
informational	BSU04740	-0.430151	-0.12	523650..524249	+	199	16077541	rsbX	COG2208TK	phosphoserine phosphatase RsbX
informational	BSU04770	-0.211565	-0.027027	525206..525649	+	147	16077544	ydcH	COG1846K	MarR family transcriptional regulator
informational	BSU04780	-0.487761	-0.104167	525743..527902	+	719	50812188	ydcI	COG2183K	hypothetical protein
informational	BSU04800	-0.579348	-0.092141	529505..530611	-	368	16077547	ydcL	COG4974L	ICEBs1 integrase
informational	BSU04820	-1.00787	-0.257813	531130..531513	-	127	16077549	immR	COG1396K	XRE family transcriptional regulator
informational	BSU04870	-0.487784	-0.107649	534773..535831	+	352	16077554	ydcR	COG2946L	DNA relaxase NicK
informational	BSU05050	-0.130882	-0.087591	551519..551929	+	136	16077572	lrpA	COG1522K	AsnC family transcriptional regulator
informational	BSU05060	-0.162416	-0.06	552052..552501	-	149	16077573	lrpB	COG1522K	AsnC family transcriptional regulator
informational	BSU05120	-0.569697	-0.149254	559264..559464	+	66	16077579	cspC	COG1278K	cold shock protein CspC
informational	BSU05130	-0.315033	-0.058442	560151..560612	-	153	16077580	ydeB	COG1329K	transcription factor YdeB
informational	BSU05150	-0.275258	-0.078767	561514..562389	-	291	16077582	ydeC	COG2207K	AraC family transcriptional regulator
informational	BSU05180	-0.085806	-0.012876	564704..566101	+	465	16077585	ydeF	COG1167KE	GntR family transcriptional regulator
informational	BSU05240	-0.438877	-0.068966	571389..572780	+	463	16077591	ydeL	COG1167KE	GntR family transcriptional regulator
informational	BSU05270	-0.425688	-0.036364	574106..574435	-	109	16077594	ydzF	COG1733K	HxlR family transcriptional regulator
informational	BSU05290	-0.701562	-0.116279	575712..576098	-	128	16077596	ydeP	COG1733K	HxlR family transcriptional regulator
informational	BSU05320	-0.282828	-0.030151	578337..578933	+	198	16077599	ydeS	COG1309K	TetR family transcriptional regulator
informational	BSU05330	-0.383784	-0.080357	579541..579876	+	111	16077600	aseR	COG0640K	ArsR family transcriptional regulator
informational	BSU05350	-0.195785	-0.061069	581694..582479	+	261	16077602	ydfB	COG1670J	N-acetyltransferase YdfB
informational	BSU05370	-0.196681	-0.012422	583589..585037	+	482	16077604	ydfD	COG1167KE	GntR family transcriptional regulator
informational	BSU05390	-0.304867	-0.052863	585868..586548	+	226	16077606	ydfF	COG0640K	ArsR family transcriptional regulator
informational	BSU05420	-0.148826	-0.028037	588960..589601	+	213	16077609	ydfI	COG2197TK	transcriptional regulator
informational	BSU05460	-0.45037	-0.118081	594186..594998	-	270	16077613	ydfL	COG4978KT	GntR family transcriptional regulator
informational	BSU05580	-0.108718	0	603012..603599	+	195	16077625	ydgC	COG1309K	TetR family transcriptional regulator
informational	BSU05640	-0.325	-0.071895	608933..609391	+	152	16077631	ydgG	COG1846K	MarR family transcriptional regulator
informational	BSU05670	-0.363415	-0.042424	612836..613330	-	164	16077634	ydgJ	COG1846K	MarR family transcriptional regulator
informational	BSU05700	-0.709821	-0.16	615871..616545	+	224	16077637	ydhC	COG1802K	GntR family transcriptional regulator
informational	BSU05850	-0.370464	-0.063025	630170..630883	+	237	16077652	gmuR	COG2188K	GntR family transcriptional regulator
informational	BSU05860	-0.001672	-0.013333	630912..631811	+	299	16077653	gmuE	COG1940KG	fructokinase
informational	BSU06060	-0.486183	-0.056075	655223..656506	+	427	16077673	ydiO	COG0270L	BsuMI modification methylase subunit YdiO
informational	BSU06070	-0.312082	-0.038462	656528..657697	+	389	16077674	ydiP	COG0270L	BsuMI modification methylase subunit YdiP
informational	BSU06180	-0.645815	-0.166667	671245..671928	+	227	16077685	pspA	COG1842KT	phage shock protein A homolog
informational	BSU06190	-0.275953	-0.073099	671994..673019	+	341	16077686	ydjG	COG1198L	hypothetical protein
informational	BSU06540	-0.148202	-0.021429	711456..711875	-	139	255767169	yezC	COG1522K	AsnC family transcriptional regulator
informational	BSU06610	-0.403383	-0.067568	719370..721589	+	739	16077729	pcrA	COG0210L	ATP-dependent DNA helicase PcrA
informational	BSU06620	-0.431437	-0.082212	721613..723619	+	668	16077730	ligA	COG0272L	DNA ligase
informational	BSU06670	-0.436458	-0.092784	728732..729022	+	96	16077735	gatC	COG0721J	glutamyl-tRNA(Gln) amidotransferase subunit C
informational	BSU06680	-0.192577	-0.045267	729038..730495	+	485	16077736	gatA	COG0154J	glutamyl-tRNA(Gln) amidotransferase subunit A
informational	BSU06690	-0.461555	-0.106918	730509..731939	+	476	50812194	gatB	COG0064J	aspartyl/glutamyl-tRNA amidotransferase subunit B
informational	BSU06700	-0.259861	-0.055172	731954..732823	-	289	16077738	yerO	COG1309K	TetR family transcriptional regulator
informational	BSU06730	-0.331155	-0.091304	737603..738982	+	459	16077741	yefA	COG2265J	23S rRNA (uracil-C(5))-methyltransferase RlmCD
informational	BSU06750	-0.372072	-0.071429	739878..740213	+	111	255767172	yefC	COG1961L	resolvase homolog YefC
informational	BSU06770	-0.353589	-0.075	742939..744738	+	599	255767173	yeeB	COG1061KL	ATP-dependent helicase YeeB
informational	BSU06770	-0.353589	-0.075	742939..744738	+	599	255767173	yeeB	COG1061KL	ATP-dependent helicase YeeB
informational	BSU06860	-0.385052	-0.087179	753817..754401	+	194	50812197	yezE	COG1309K	TetR family transcriptional regulator
informational	BSU07220	-0.424551	-0.053571	789652..790155	-	167	16077789	yetL	COG1846K	MarR family transcriptional regulator
informational	BSU07270	-0.2	-0.05098	798469..799233	+	254	16077794	yfnH	COG1208MJ	glucose-1-phosphate cytidylyltransferase
informational	BSU07390	-0.768571	-0.120567	812140..812562	+	140	16077806	yfmP	COG0789K	MerR family transcriptional regulator
informational	BSU07430	-0.338032	-0.071618	816113..817243	+	376	16077810	yfmL	COG0513LKJ	ATP-dependent RNA helicase YfmL
informational	BSU07430	-0.338032	-0.071618	816113..817243	+	376	16077810	yfmL	COG0513LKJ	ATP-dependent RNA helicase YfmL
informational	BSU07430	-0.338032	-0.071618	816113..817243	+	376	16077810	yfmL	COG0513LKJ	ATP-dependent RNA helicase YfmL
informational	BSU07590	-0.208407	-0.044053	832545..833225	+	226	16077826	citT	COG4565KT	transcriptional regulatory protein CitT
informational	BSU07690	-0.257028	-0.068	839735..840484	-	249	16077836	yflG	COG0024J	methionine aminopeptidase 2
informational	BSU07820	-0.554202	-0.096234	853556..854272	+	238	16077849	treR	COG2188K	trehalose operon transcriptional repressor
informational	BSU08010	-0.28223	-0.034722	872425..873288	+	287	16077868	yfjP	COG0122L	DNA-3-methyladenine glycosylase YfjP
informational	BSU08020	-0.39485	-0.077088	873402..874802	+	466	16077869	yfjO	COG2265J	RNA methyltransferase YfjO
informational	BSU08030	-0.431077	-0.039877	876426..877403	+	325	16077870	dusC	COG0042J	tRNA-dihydrouridine synthase 2
informational	BSU08100	-0.324132	-0.054455	883758..885575	+	605	16077877	acoR	COG3284QK	acetoin dehydrogenase operon transcriptional activator AcoR
informational	BSU08190	-0.220472	-0.039216	891436..892200	+	254	16077886	malR	COG1737K	RpiR family transcriptional regulator
informational	BSU08250	-0.284395	-0.066667	898961..899905	+	314	16077892	yfiF	COG4977K	AraC family transcriptional regulator
informational	BSU08300	-0.036818	0.00905	905010..905672	+	220	16077897	yfiK	COG2197TK	transcriptional regulator
informational	BSU08340	-0.469231	-0.092896	909198..909746	-	182	16077901	padR	COG1695K	negative transcription regulator PadR
informational	BSU08370	-0.502439	-0.092233	911964..912581	-	205	16077904	yfiR	COG1309K	TetR family transcriptional regulator
informational	BSU08410	-0.40125	-0.049689	916124..916606	-	160	16077908	yfiV	COG1846K	MarR family transcriptional regulator
informational	BSU08630	-0.348239	-0.064865	935656..936765	+	369	16077929	yfhQ	COG1194L	A/G-specific adenine glycosylase YfhQ
informational	BSU08680	-0.613636	-0.146893	938731..939261	+	176	255767196	ygaC	COG3557J	hypothetical protein
informational	BSU08880	-0.895506	-0.133333	965909..966178	+	89	16077953	rpsN	COG0199J	alternate 30S ribosomal protein S14
informational	BSU08899	-0.280303	-0.059701	966671..966871	-	66	255767206	ygzD	COG1476K	XRE family transcriptional regulator
informational	BSU08930	-0.28375	-0.049689	970135..970617	+	160	255767208	cspR	COG0219J	tRNA (cytidine(34)-2'-O)-methyltransferase
informational	BSU08990	-0.291559	-0.045161	976569..977033	+	154	16077964	yhbI	COG1846K	MarR family transcriptional regulator
informational	BSU09060	-0.533884	-0.065574	981237..981602	+	121	16077971	yhcF	COG1725K	GntR family transcriptional regulator
informational	BSU09100	-0.337314	-0.088235	984262..984465	-	67	16077975	cspB	COG1278K	cold shock protein CspB
informational	BSU09210	-0.434437	-0.079208	995624..996532	-	302	255767213	yhcT	COG0564J	RNA pseudouridine synthase YhcT
informational	BSU09270	-0.145312	-0.031088	1001744..1002322	+	192	16077992	glpP	COG1954K	glycerol uptake operon antiterminator regulatory protein
informational	BSU09330	-0.317757	-0.093023	1009804..1010448	+	214	16077998	yhcZ	COG2197TK	transcriptional regulator
informational	BSU09380	-0.092466	-0.020408	1013411..1013851	-	146	16078003	nsrR	COG1959K	Rrf2 family transcriptional regulator
informational	BSU09430	-0.21134	-0.030822	1020073..1020948	-	291	255767223	citR	COG0583K	LysR family transcriptional regulator
informational	BSU09480	-0.277825	-0.012766	1026255..1027664	-	469	16078013	yhdI	COG1167KE	GntR family transcriptional regulator
informational	BSU09520	-0.434356	-0.109756	1029577..1030068	-	163	16078017	sigM	COG1595K	RNA polymerase sigma factor SigM
informational	BSU09560	-0.395105	-0.0625	1033458..1033889	-	143	16078021	cueR	COG0789K	MerR family transcriptional regulator
informational	BSU09650	-0.065992	0.008065	1040094..1040837	+	247	16078030	yhdZ	COG0846K	NAD-dependent protein deacetylase
informational	BSU09780	-0.480716	-0.096154	1052162..1053253	-	363	16078043	yheC	COG0189HJ	endospore coat-associated protein YheC
informational	BSU09810	-0.536975	-0.092179	1055143..1056216	-	357	16078046	yhaZ	COG4335L	hypothetical protein
informational	BSU09910	-0.411275	-0.066015	1064846..1066072	+	408	16078055	yhaO	COG0420L	metallophosphoesterase
informational	BSU09990	-0.525123	-0.112745	1073106..1073717	-	203	16078063	hpr	COG1846K	MarR family transcriptional regulator
informational	BSU10150	-0.090052	-0.026042	1089755..1090330	+	191	16078079	yhgD	COG1309K	TetR family transcriptional regulator
informational	BSU10420	-0.507292	-0.072539	1117109..1117687	+	192	16078106	comK	COG4903K	competence transcription factor
informational	BSU10510	-0.550857	-0.102273	1124438..1124965	+	175	16078115	yhjH	COG1846K	MarR family transcriptional regulator
informational	BSU10560	-0.171733	-0.042424	1129715..1130704	+	329	16078120	yhjM	COG1609K	NTD biosynthesis operon regulator NtdR
informational	BSU10620	-0.467496	-0.071979	1136320..1139820	+	1166	255767242	addB	COG3857L	ATP-dependent helicase/deoxyribonuclease subunit B
informational	BSU10630	-0.446834	-0.090835	1139807..1143505	+	1232	255767243	addA	COG1074L	ATP-dependent helicase/nuclease subunit A
informational	BSU10640	-0.377238	-0.076531	1143577..1144752	+	391	255767244	sbcD	COG0420L	nuclease SbcCD subunit D
informational	BSU10650	-0.687788	-0.157383	1144749..1148141	+	1130	255767245	sbcC	COG0419L	nuclease SbcCD subunit C
informational	BSU10830	-0.463763	-0.086806	1162267..1163130	+	287	16078146	yisR	COG2207K	AraC family transcriptional regulator
informational	BSU10840	-0.062611	0.002959	1163148..1164161	+	337	16078147	degA	COG1609K	LacI family transcriptional regulator
informational	BSU10880	-0.357438	-0.030928	1166737..1168191	+	484	50812213	yisV	COG1167KE	GntR family transcriptional regulator
informational	BSU11079	-0.404348	-0.043103	1184657..1185004	+	115	255767247	yizB	COG1695K	DNA-binding protein YizB
informational	BSU11420	-0.413333	-0.096677	1218113..1219105	-	330	16078207	trpS	COG0180J	tryptophan--tRNA ligase
informational	BSU11490	-0.948438	-0.243523	1226938..1227516	+	192	255767259	yjbC	COG0018J	acetyltransferase YjbC
informational	BSU11620	-0.29894	-0.035211	1238523..1239374	+	283	16078227	yjbO	COG0564J	RNA pseudouridine synthase YjbO
informational	BSU11650	-0.525	-0.147679	1242449..1243159	+	236	16078230	tenA	COG0819K	thiaminase
informational	BSU11820	-0.540307	-0.108635	1253713..1255866	-	717	255767266	yjcD	COG0210L	ATP-dependent DNA helicase
informational	BSU11850	-0.432748	-0.110465	1256862..1257377	-	171	16078250	yjcG	COG1514J	hypothetical protein
informational	BSU11890	-0.438122	-0.076923	1260811..1261356	-	181	16078254	yjcK	COG1670J	ribosomal-protein-alanine acetyltransferase
informational	BSU12000	-0.299074	-0.060092	1270631..1272577	+	648	255767270	manR	COG3711K	transcriptional regulator ManR
informational	BSU12040	-0.498214	-0.118343	1276337..1276843	-	168	16078269	yjdG	COG1670J	N-acetyltransferase YjdG
informational	BSU12370	-0.272673	-0.047904	1308802..1309803	+	333	16078302	exuR	COG1609K	LacI family transcriptional regulator
informational	BSU12510	-1.23186	-0.27193	1321329..1321670	-	113	16078316	xre	COG1396K	XRE family transcriptional regulator
informational	BSU12520	-0.729137	-0.11828	1322014..1322850	+	278	255767283	xkdB	COG2345K	phage-like element PBSX protein XkdB
informational	BSU12530	-0.362782	-0.059925	1322750..1323550	+	266	255767284	xkdC	COG1484L	phage-like element PBSX protein XkdC
informational	BSU12560	-0.691124	-0.076471	1324471..1324980	+	169	16078321	xpf	COG1595K	positive control factor
informational	BSU12570	-0.587547	-0.150376	1325096..1325893	+	265	16078322	xtmA	COG3728L	PBSX phage terminase small subunit
informational	BSU13080	-0.725582	-0.132948	1375777..1376295	+	172	16078373	ykkB	COG1670J	hypothetical protein
informational	BSU13150	-0.440816	-0.081081	1381434..1381877	-	147	16078380	ohrR	COG1846K	organic hydroperoxide resistance transcriptional regulator
informational	BSU13170	-0.150641	-0.095541	1382677..1383147	-	156	16078382	guaD	COG0590FJ	guanine deaminase
informational	BSU13250	-0.295175	-0.039301	1391953..1392639	+	228	16078390	ykoG	COG0745TK	transcriptional regulator
informational	BSU13310	-1.04364	-0.18018	1397411..1397743	-	110	16078396	tnrA	COG0789K	MerR family transcriptional regulator
informational	BSU13340	-0.418831	-0.045161	1398496..1398960	+	154	16078399	ykoM	COG1846K	MarR family transcriptional regulator
informational	BSU13400	-0.338462	-0.053922	1404518..1406353	-	611	16078405	ligD	COG3285L	ATP-dependent DNA ligase YkoU
informational	BSU13450	-0.493227	-0.138889	1411892..1412647	+	251	16078409	sigI	COG1191K	RNA polymerase sigma factor SigI
informational	BSU13540	-0.601212	-0.144578	1421426..1421923	+	165	16078418	ogt	COG0350L	methylated-dna--protein-cysteine methyltransferase
informational	BSU13550	-0.123513	-0.025424	1422172..1423233	-	353	16078419	mtnA	COG0182J	methylthioribose-1-phosphate isomerase
informational	BSU13670	-0.30069	-0.061644	1433199..1433636	+	145	16078431	mhqR	COG1846K	MarR family transcriptional regulator
informational	BSU13760	-0.420339	-0.092437	1442347..1442703	-	118	16078440	ykvN	COG1733K	HxlR family transcriptional regulator
informational	BSU13870	-0.194081	-0.046584	1455064..1456029	+	321	16078451	ykvZ	COG1609K	LacI family transcriptional regulator
informational	BSU13880	-0.369792	-0.103806	1456092..1456958	+	288	255767321	glcT	COG3711K	BglG family transcription antiterminator
informational	BSU13930	-0.616959	-0.139942	1461770..1462798	+	342	16078457	splB	COG1533L	spore photoproduct lyase
informational	BSU14130	0.104762	0.060811	1485453..1485896	+	147	16078477	ykuL	COG4109K	CBS domain-containing protein YkuL
informational	BSU14140	-0.320819	-0.064626	1486045..1486926	+	293	16078478	ccpC	COG0583K	LysR family transcriptional regulator
informational	BSU14380	-0.196414	-0.043651	1507578..1508333	+	251	16078502	fruR	COG1349KG	DeoR family transcriptional regulator
informational	BSU14480	-0.077174	-0.010753	1517865..1518143	+	92	16078512	abh	COG2002K	transition state regulator Abh
informational	BSU14560	-0.38587	-0.091892	1526195..1526749	-	184	16078520	def	COG0242J	peptide deformylase
informational	BSU14730	-0.806936	-0.149425	1544085..1544606	+	173	16078537	ylaC	COG1595K	RNA polymerase sigma factor YlaC
informational	BSU15010	-0.369565	-0.043243	1569519..1570073	+	184	255767341	ylbH	COG0742L	rRNA methyltransferase YlbH
informational	BSU15080	-0.735593	-0.083333	1575804..1575983	+	59	16078572	rpmF	COG0333J	50S ribosomal protein L32
informational	BSU15320	-0.353138	-0.05	1604771..1605490	+	239	255767354	sigE	COG1191K	RNA polymerase sigma-E factor
informational	BSU15330	-0.503846	-0.065134	1605630..1606412	+	260	16078597	sigG	COG1191K	RNA polymerase sigma-G factor
informational	BSU15430	-0.455917	-0.092191	1613357..1616122	+	921	255767358	ileS	COG0060J	isoleucine--tRNA ligase
informational	BSU15460	-0.431353	-0.072368	1617210..1618121	+	303	255767360	rluD	COG0564J	RNA pseudouridine synthase YlyB
informational	BSU15640	-0.577273	-0.123909	1636131..1637849	-	572	16078628	yloA	COG1293K	hypothetical protein
informational	BSU15690	-0.601493	-0.117647	1642567..1642770	+	67	16078632	rpoZ	COG1758K	DNA-directed RNA polymerase subunit omega
informational	BSU15710	-0.390559	-0.075682	1644068..1646485	+	805	16078634	priA	COG1198L	primosomal protein N'
informational	BSU15720	-0.184375	-0.024845	1646512..1646994	+	160	16078635	def	COG0242J	peptide deformylase
informational	BSU15730	-0.239117	-0.037736	1646999..1647952	+	317	16078636	fmt	COG0223J	methionyl-tRNA formyltransferase
informational	BSU15740	-0.328635	-0.053571	1647939..1649282	+	447	16078637	rsmB	COG0144J	ribosomal RNA small subunit methyltransferase B
informational	BSU15820	-0.593548	-0.095238	1655599..1655787	-	62	16078645	rpmB	COG0227J	50S ribosomal protein L28
informational	BSU15870	-0.424927	-0.054173	1659810..1661858	+	682	16078650	recG	COG1200LK	ATP-dependent DNA helicase RecG
informational	BSU15870	-0.424927	-0.054173	1659810..1661858	+	682	16078650	recG	COG1200LK	ATP-dependent DNA helicase RecG
informational	BSU15930	-0.568273	-0.14	1665710..1666459	+	249	16078656	rnc	COG0571K	ribonuclease 3
informational	BSU15990	-0.548889	-0.065934	1673620..1673892	+	90	16078662	rpsP	COG0228J	30S ribosomal protein S16
informational	BSU16020	-0.460345	-0.091429	1674650..1675174	+	174	16078665	rimM	COG0806J	ribosome maturation factor RimM
informational	BSU16030	-0.486008	-0.090164	1675171..1675902	+	243	16078666	trmD	COG0336J	tRNA (guanine-N(1)-)-methyltransferase
informational	BSU16040	-0.469491	0.008403	1676033..1676389	+	118	16078667	rplS	COG0335J	50S ribosomal protein L19
informational	BSU16060	-0.27451	-0.082031	1677451..1678218	+	255	16078669	rnhB	COG0164L	ribonuclease HII
informational	BSU16110	-0.155892	-0.013423	1682580..1683473	+	297	16078674	dprA	COG0758LU	protein smf
informational	BSU16120	-0.611433	-0.115607	1683661..1685736	+	691	16078675	topA	COG0550L	DNA topoisomerase 1
informational	BSU16130	-0.24046	-0.057339	1685812..1687119	+	435	16078676	gid	COG1206J	methylenetetrahydrofolate--tRNA-(uracil-5-)-methyltransferase TrmFO
informational	BSU16140	-0.371053	-0.052459	1687187..1688101	+	304	16078677	xerC	COG4974L	tyrosine recombinase XerC
informational	BSU16170	-0.167181	-0.007692	1690119..1690898	+	259	16078680	codY	COG4465K	GTP-sensing transcriptional pleiotropic repressor CodY
informational	BSU16470	-0.485433	-0.078431	1716493..1717257	+	254	16078710	sigD	COG1191K	RNA polymerase sigma-D factor
informational	BSU16490	-0.49187	-0.105263	1717933..1718673	+	246	16078712	rpsB	COG0052J	30S ribosomal protein S2
informational	BSU16500	-0.452219	-0.119048	1718775..1719656	+	293	16078713	tsf	COG0264J	elongation factor Ts
informational	BSU16520	-0.552432	-0.134409	1720526..1721083	+	185	16078715	frr	COG0233J	ribosome-recycling factor
informational	BSU16570	-0.360638	-0.081416	1725330..1727024	+	564	16078720	proS	COG0442J	proline--tRNA ligase
informational	BSU16580	-0.340083	-0.075104	1727133..1731446	+	1437	16078721	polC	COG2176L	DNA polymerase III PolC-type
informational	BSU16600	-0.405121	-0.077957	1732281..1733396	+	371	16078723	nusA	COG0195K	transcription termination/antitermination protein NusA
informational	BSU16610	-0.741758	-0.184783	1733410..1733685	+	91	16078724	ylxR	COG2740K	hypothetical protein
informational	BSU16620	-0.126	-0.009901	1733687..1733989	+	100	16078725	ylxQ	COG1358J	ribosomal protein YlxQ
informational	BSU16630	-0.417318	-0.103208	1734009..1736159	+	716	16078726	infB	COG0532J	translation initiation factor IF-2
informational	BSU16650	-0.565812	-0.059322	1736451..1736804	+	117	16078728	rbfA	COG0858J	ribosome-binding factor A
informational	BSU16660	-0.28479	-0.054839	1736886..1737815	+	309	16078729	truB	COG0130J	tRNA pseudouridine synthase B
informational	BSU16680	-0.996629	-0.144444	1738941..1739210	+	89	16078731	rpsO	COG0184J	30S ribosomal protein S15
informational	BSU16690	-0.229645	-0.022663	1739383..1741500	+	705	16078732	pnpA	COG1185J	polyribonucleotide nucleotidyltransferase
informational	BSU16810	-0.365145	-0.045455	1754785..1755510	+	241	16078744	ymfC	COG2188K	GntR family transcriptional regulator
informational	BSU16940	-0.348563	-0.074499	1764645..1765691	+	348	255767389	recA	COG0468L	recombinase RecA
informational	BSU17010	-0.541258	-0.107843	1772843..1774372	+	509	16078764	ymcB	COG0621J	(dimethylallyl)adenosine tRNA methylthiotransferase MiaB
informational	BSU17040	-0.40944	-0.096624	1775745..1778321	+	858	255767391	mutS	COG0249L	DNA mismatch repair protein MutS
informational	BSU17050	-0.358852	-0.062102	1778337..1780220	+	627	16078768	mutL	COG0323L	DNA mismatch repair protein MutL
informational	BSU17330	-0.341083	-0.060317	1866389..1867333	+	314	255767406	miaA	COG0324J	tRNA dimethylallyltransferase
informational	BSU17450	-0.731111	-0.088235	1877959..1878366	+	135	16078808	glnR	COG0789K	MerR family transcriptional regulator
informational	BSU17520	-0.607059	-0.169591	1883166..1883678	+	170	16078815	ynaD	COG1670J	N-acetyltransferase YnaD
informational	BSU17590	-0.020857	0.008547	1890512..1891564	-	350	255767416	xylR	COG1940KG	transcriptional regulator
informational	BSU17620	-0.748815	-0.20283	1895378..1896013	-	211	16078825	yncB	COG1525L	endonuclease
informational	BSU17850	-0.194146	0	1917639..1918256	-	205	16078848	lexA	COG1974KT	lexa repressor
informational	BSU17870	-0.54424	-0.114679	1918742..1919395	+	217	16078850	yneB	COG1961L	resolvase homolog YneB
informational	BSU18090	-0.478779	-0.089939	1933477..1935444	+	655	50812242	parE	COG0187L	DNA topoisomerase 4 subunit B
informational	BSU18100	-0.403226	-0.061958	1935448..1937868	+	806	255767425	parC	COG0188L	DNA topoisomerase 4 subunit A
informational	BSU18390	-0.513812	-0.098901	2003401..2003946	-	181	255767432	yoeC	COG4974L	integrase/recombinase YoeC
informational	BSU18420	-0.237895	-0.013986	2006541..2007398	-	285	16078903	ftsR	COG0583K	LysR family transcriptional regulator
informational	BSU18460	-0.106333	0.006645	2014779..2015681	+	300	255767435	gltC	COG0583K	LysR family transcriptional regulator
informational	BSU18530	-0.29096	-0.02809	2020611..2021144	+	177	255767436	yoaA	COG1670J	N-acetyltransferase YoaA
informational	BSU18740	-0.140476	-0.035294	2043678..2043932	+	84	16078934	yozG	COG3655K	XRE family transcriptional regulator
informational	BSU18760	0.001034	0.006873	2044956..2045828	-	290	16078936	yoaU	COG0583K	LysR family transcriptional regulator
informational	BSU18850	-0.555357	-0.132743	2056278..2056616	+	112	16078945	yobD	COG1396K	XRE family transcriptional regulator
informational	BSU18930	-0.290323	0	2063510..2064163	-	217	255767448	yobH	COG0389L	DNA repair protein
informational	BSU18940	0.087826	0.051724	2064200..2064547	-	115	16078954	yozK	COG0389L	DNA repair protein UvrX
informational	BSU19050	-0.488382	-0.090909	2079611..2080336	-	241	16078965	yobQ	COG2207K	AraC family transcriptional regulator
informational	BSU19070	0.049215	0.020833	2081172..2081747	-	191	16078967	yobS	COG1309K	TetR family transcriptional regulator
informational	BSU19100	-0.219169	-0.031847	2083067..2084008	-	313	16078970	yobV	COG2378K	DeoR family transcriptional regulator
informational	BSU19120	-0.45514	-0.064815	2084786..2085109	-	107	16078972	czrA	COG0640K	ArsR family transcriptional regulator
informational	BSU19200	-0.269849	-0.05	2091705..2092304	+	199	16078980	desR	COG2197TK	transcriptional regulatory protein DesR
informational	BSU19220	-0.394924	-0.069257	2094010..2095785	-	591	16078982	yocI	COG0514L	ATP-dependent DNA helicase RecQ
informational	BSU19540	-0.31875	-0.044248	2127345..2127683	-	112	16079012	yodB	COG1733K	ArsR family transcriptional regulator
informational	BSU19940	-0.540364	-0.148551	2155293..2156120	-	275	16079052	yotB	COG0420L	hypothetical protein
informational	BSU20010	-0.293289	-0.06	2158724..2159173	-	149	16079059	yosT	COG3449L	transcriptional regulator YosT
informational	BSU20250	-0.517156	-0.108108	2171401..2172732	-	443	16079084	mtbP	COG0270L	Phi-3T prophage-derived modification methylase Phi3TI
informational	BSU20340	-0.487126	-0.11026	2175596..2179513	-	1305	16079093	yorL	COG0587L	DNA polymerase YorL
informational	BSU20350	-0.47066	-0.131716	2179526..2181256	-	576	16079094	yorK	COG0608L	single-strand DNA-specific exonuclease YorK
informational	BSU20360	-0.585979	-0.150396	2181256..2182392	-	378	16079095	yorJ	COG0358L	hypothetical protein
informational	BSU20370	-0.449802	-0.10297	2182408..2183922	-	504	16079096	yorI	COG0305L	hypothetical protein
informational	BSU20500	-0.32	-0.062731	2192370..2193182	+	270	16079109	ligB	COG1793L	DNA ligase-like protein LigB
informational	BSU20780	-0.27027	-0.066667	2203779..2204003	+	74	16079137	yopS	COG3655K	XRE family transcriptional regulator
informational	BSU20810	-0.603631	-0.119777	2206682..2207758	-	358	16079140	yopP	COG4974L	integrase/recombinase YopP
informational	BSU20950	-0.76	-0.131579	2214972..2215199	-	75	16079154	yopB	COG3655K	hypothetical protein
informational	BSU21020	-0.549074	-0.137615	2221061..2221387	-	108	16079161	yonR	COG1396K	XRE family transcriptional regulator
informational	BSU21050	-0.609783	-0.139785	2225337..2225615	+	92	16079164	yonN	COG0776L	DNA-binding protein HU 2
informational	BSU21300	-0.63994	-0.137725	2245147..2246148	+	333	16079189	yomM	COG4974L	recombinase-like protein YomM
informational	BSU21500	-0.200241	0.01199	2270407..2271657	-	416	255767474	uvrX	COG0389L	UV-damage repair protein UvrX
informational	BSU21550	-0.288136	-0.022472	2273989..2274522	-	177	16079214	yokL	COG1670J	N-acetyltransferase YokL
informational	BSU21610	-0.999662	-0.249158	2279977..2280867	+	296	16079220	yokF	COG1525L	endonuclease
informational	BSU21660	-0.705688	-0.163004	2284771..2286408	+	545	16079225	yokA	COG1961L	resolvase homolog YokA
informational	BSU21700	-0.47234	-0.049296	2288194..2288619	+	141	16079229	ypoP	COG1846K	MarR family transcriptional regulator
informational	BSU21780	-0.358006	-0.036145	2294286..2295281	+	331	16079237	yplP	COG1221KT	sigma L-dependent transcriptional regulator YplP
informational	BSU21930	-0.471212	-0.119403	2307905..2308105	+	66	16079252	cspD	COG1278K	cold shock protein CspD
informational	BSU21970	-0.683186	-0.140969	2308967..2309647	-	226	161511070	ypeP	COG0328L	hypothetical protein
informational	BSU21990	-0.128788	-0.015038	2310419..2310817	+	132	16079258	ypdQ	COG0328L	14.7 kDa ribonuclease H-like protein
informational	BSU22010	-0.092905	-0.020202	2310995..2311885	-	296	16079259	exoA	COG0258L	5'-3' exonuclease
informational	BSU22120	-0.282596	-0.052941	2324613..2325632	-	339	16079270	kdgR	COG1609K	LacI family transcriptional regulator
informational	BSU22150	-0.391732	-0.08567	2327488..2329413	-	641	16079273	ypvA	COG1199KL	ATP-dependent helicase YpvA
informational	BSU22150	-0.391732	-0.08567	2327488..2329413	-	641	16079273	ypvA	COG1199KL	ATP-dependent helicase YpvA
informational	BSU22170	-0.422078	-0.098446	2330075..2331232	-	385	16079275	ypsC	COG0116L	RNA methyltransferase YpsC
informational	BSU22210	-0.54431	-0.111111	2333324..2334565	-	413	16079279	yprB	COG3359L	hypothetical protein
informational	BSU22340	-0.290868	-0.036364	2344755..2345414	-	219	16079291	nth	COG0177L	endonuclease III
informational	BSU22350	-0.715948	-0.171674	2345433..2346131	-	232	16079292	dnaD	COG3935L	DNA replication protein DnaD
informational	BSU22360	-0.352558	-0.062645	2346224..2347516	-	430	16079293	asnC	COG0017J	asparagine--tRNA ligase
informational	BSU22400	-0.336412	-0.041845	2349671..2352466	-	931	16079297	dinG	COG1199KL	ATP-dependent helicase DinG homolog
informational	BSU22400	-0.336412	-0.041845	2349671..2352466	-	931	16079297	dinG	COG1199KL	ATP-dependent helicase DinG homolog
informational	BSU22450	-0.353149	-0.047739	2355880..2357073	-	397	16079302	cca	COG0617J	CCA-adding enzyme
informational	BSU22790	-0.484783	-0.11828	2385543..2385821	-	92	16079336	hbs	COG0776L	DNA-binding protein HU 1
informational	BSU22880	-0.30288	-0.062663	2394664..2395812	-	382	16079345	rpsA	COG0539J	30S ribosomal protein S1 homolog
informational	BSU23020	-0.29879	-0.030181	2406922..2408412	-	496	16079359	recQ	COG0514L	ATP-dependent DNA helicase RecS
informational	BSU23100	-0.614948	-0.097436	2414627..2415211	-	194	255767497	sigX	COG1595K	RNA polymerase sigma factor SigX
informational	BSU23120	-0.429583	-0.074689	2417181..2417903	-	240	255767498	resD	COG0745TK	transcriptional regulatory protein ResD
informational	BSU23160	-0.538115	-0.085714	2421438..2422172	-	244	255767501	rluB	COG1187J	ribosomal large subunit pseudouridine synthase B
informational	BSU23210	-0.13401	-0.040404	2425248..2425841	-	197	16079378	spcB	COG1386K	segregation and condensation protein B
informational	BSU23450	-0.54902	-0.117188	2443429..2444196	-	255	16079402	sigF	COG1191K	RNA polymerase sigma-F factor
informational	BSU23510	-0.423649	-0.070707	2448591..2449481	-	296	255767509	xerD	COG4974L	tyrosine recombinase XerD
informational	BSU23580	-0.091793	-0.021212	2455819..2456808	-	329	16079415	ansA	COG0252EJ	L-asparaginase 1
informational	BSU23590	-0.42931	-0.076923	2456990..2457340	+	116	16079416	ansR	COG1396K	XRE family transcriptional regulator
informational	BSU23610	-0.327567	-0.102151	2458509..2459066	-	185	16079418	nudF	COG0494LR	adp-ribose pyrophosphatase
informational	BSU23710	-0.233253	-0.007264	2464562..2465800	-	412	16079428	yqjW	COG0389L	DNA polymerase IV 2
informational	BSU23870	-0.527053	-0.06988	2482269..2483513	-	414	255767518	yqjH	COG0389L	DNA polymerase IV 1
informational	BSU24020	-0.396763	-0.103943	2495898..2496734	+	278	50812267	bmrR	COG4978KT	MerR family transcriptional regulator
informational	BSU24100	-0.267774	-0.04329	2504789..2506867	-	692	16079466	bkdR	COG3829KT	sigma L-dependent transcriptional regulator YqiR
informational	BSU24220	-0.11573	-0.014925	2518023..2518826	-	267	16079478	spo0A	COG0745TK	stage 0 sporulation protein A
informational	BSU24240	-0.342882	-0.07279	2520557..2522287	-	576	255767536	recN	COG0497L	DNA repair protein RecN
informational	BSU24250	-0.331544	-0.053333	2522324..2522773	-	149	16079481	ahrC	COG1438K	arginine repressor
informational	BSU24260	-0.321708	-0.024823	2522871..2523716	-	281	255767537	yqxC	COG1189J	rRNA methyltransferase YqxC
informational	BSU24290	-0.730952	-0.2	2526669..2526923	-	84	255767539	xseB	COG1722L	exodeoxyribonuclease 7 small subunit
informational	BSU24300	-0.442857	-0.077951	2526920..2528266	-	448	255767540	xseA	COG1570L	exodeoxyribonuclease 7 large subunit
informational	BSU24320	-0.351145	-0.098485	2529267..2529662	-	131	255767541	nusB	COG0781K	N utilization substance protein B homolog
informational	BSU24450	-0.28973	-0.048387	2538115..2538672	-	185	255767547	efp	COG0231J	elongation factor P
informational	BSU24520	-0.674648	-0.181818	2543440..2543868	-	142	255767549	mntR	COG1321K	transcriptional regulator MntR
informational	BSU24580	-0.384919	-0.078853	2549775..2551448	+	557	16079514	yqhH	COG0553KL	ATP-dependent helicase YqhH
informational	BSU24580	-0.384919	-0.078853	2549775..2551448	+	557	16079514	yqhH	COG0553KL	ATP-dependent helicase YqhH
informational	BSU24610	-0.879279	-0.205357	2552653..2552988	+	111	16079517	sinR	COG1396K	XRE family transcriptional regulator
informational	BSU24850	0.024611	-0.034161	2570606..2571571	-	321	255767559	glcK	COG1940KG	glucokinase
informational	BSU24900	-1.45918	-0.3	2574408..2574557	-	49	255767561	rpmG	COG0267J	50S ribosomal protein L33 1
informational	BSU25130	-0.352188	-0.100671	2593281..2594174	-	297	16079568	yqfS	COG0648L	endonuclease IV
informational	BSU25140	-0.543379	-0.113895	2594184..2595500	-	438	16079569	cshB	COG0513LKJ	DEAD/DEAH box helicase
informational	BSU25140	-0.543379	-0.113895	2594184..2595500	-	438	16079569	cshB	COG0513LKJ	DEAD/DEAH box helicase
informational	BSU25140	-0.543379	-0.113895	2594184..2595500	-	438	16079569	cshB	COG0513LKJ	DEAD/DEAH box helicase
informational	BSU25200	-0.674663	-0.112903	2600214..2601329	-	371	255767573	sigA	COG0568K	RNA polymerase sigma factor RpoD
informational	BSU25210	-0.453234	-0.086093	2601528..2603339	-	603	255767574	dnaG	COG0358L	DNA primase
informational	BSU25260	-0.318704	-0.070588	2605730..2607769	-	679	255767576	glyS	COG0751J	glycine--tRNA ligase beta subunit
informational	BSU25270	-0.407458	-0.084459	2607762..2608649	-	295	16079581	glyQ	COG0752J	glycine--tRNA ligase alpha subunit
informational	BSU25280	-0.312549	-0.03125	2608946..2609713	-	255	255767577	recO	COG1381L	DNA repair protein RecO
informational	BSU25430	-0.435033	-0.084071	2621677..2623032	-	451	16079597	rimO	COG0621J	threonylcarbamoyladenosine tRNA methylthiotransferase MtaB
informational	BSU25450	-0.053376	-0.044872	2623825..2624760	-	311	255767585	prmA	COG2264J	ribosomal protein L11 methyltransferase
informational	BSU25490	-0.246647	-0.034884	2628606..2629637	-	343	16079603	hrcA	COG1420K	heat-inducible transcription repressor HrcA
informational	BSU25550	-0.713636	-0.179775	2635815..2636081	+	88	255767588	rpsT	COG0268J	30S ribosomal protein S20
informational	BSU25560	-0.346686	-0.074713	2636096..2637139	-	347	16079610	holA	COG1466L	hypothetical protein
informational	BSU25590	-0.330732	-0.106796	2640513..2641130	-	205	16079613	comEA	COG1555L	ComE operon protein 1
informational	BSU25650	-0.444792	-0.113402	2644346..2644636	-	96	16079619	yqeI	COG1534J	RNA-binding protein YqeI
informational	BSU25750	-0.356618	-0.051095	2652387..2652797	-	136	16079628	nucB	COG0008J	sporulation-specific extracellular nuclease
informational	BSU25770	-0.6102	-0.139721	2653371..2654873	-	500	255767592	spoIVCA	COG1961L	DNA recombinase
informational	BSU25810	-0.510476	-0.169811	2657317..2657634	-	105	16079634	arsR	COG0640K	arsenical resistance operon repressor
informational	BSU26250	-0.64507	-0.118881	2692933..2693361	-	142	16079678	yqaN	COG4570L	hypothetical protein
informational	BSU26260	-0.441958	-0.101045	2693597..2694457	-	286	255767608	yqaM	COG1484L	hypothetical protein
informational	BSU26270	-0.747111	-0.168142	2694420..2695097	-	225	255767609	yqaL	COG3935L	DNA-binding protein
informational	BSU26280	-0.558803	-0.136842	2695173..2696027	-	284	16079681	yqaK	COG3723L	hypothetical protein
informational	BSU26290	-0.6	-0.14375	2696030..2696989	-	319	16079682	yqaJ	COG5377L	hypothetical protein
informational	BSU26340	-0.732895	-0.142857	2698486..2698716	-	76	16079687	yqaF	COG1476K	XRE family transcriptional regulator
informational	BSU26350	-0.751724	-0.196581	2698893..2699243	+	116	16079688	yqaE	COG1396K	XRE family transcriptional regulator
informational	BSU26430	-0.444589	-0.068966	2704435..2705130	-	231	16079696	yrkP	COG0745TK	transcriptional regulator
informational	BSU26580	-0.468498	-0.145985	2716035..2716856	-	273	16079711	bltR	COG4978KT	multidrug-efflux transporter 2 regulator
informational	BSU26600	-0.360526	-0.117647	2718344..2718802	+	152	16079713	bltD	COG1670J	spermine/spermidine acetyltransferase
informational	BSU26630	-0.128472	-0.017301	2721778..2722644	+	288	16079716	yrdQ	COG0583K	LysR family transcriptional regulator
informational	BSU26670	-0.057432	0.020202	2725837..2726727	+	296	255767615	gltR	COG0583K	LysR family transcriptional regulator
informational	BSU26720	-0.021019	0.012658	2729753..2730226	-	157	16079725	azlB	COG1522K	transcriptional regulator AzlB
informational	BSU26730	-0.212088	-0.065217	2730560..2730835	-	91	16079726	yrdF	COG2732K	ribonuclease inhibitor YrdF
informational	BSU26840	-0.528977	-0.101695	2742244..2742774	-	176	16079737	sigZ	COG1595K	RNA polymerase sigma factor SigZ
informational	BSU26870	-0.332872	-0.048276	2745594..2746463	-	289	16079740	yraN	COG0583K	LysR family transcriptional regulator
informational	BSU27000	-0.839286	-0.148936	2755382..2755804	-	140	255767622	yraB	COG0789K	MerR family transcriptional regulator
informational	BSU27080	-0.154866	-0.032051	2763025..2765832	-	935	255767624	levR	COG3933K	transcriptional regulatory protein LevR
informational	BSU27110	-0.291636	-0.076087	2768827..2769654	+	275	16079765	yrhO	COG1378K	hypothetical protein
informational	BSU27120	-0.533735	-0.113772	2769850..2770350	+	166	16079766	sigV	COG1595K	RNA polymerase sigma factor SigV
informational	BSU27170	-0.114433	-0.025641	2777070..2777654	-	194	16079771	bscR	COG1309K	TetR family transcriptional regulator
informational	BSU27280	-0.361502	-0.088785	2787846..2788487	-	213	16079782	yrrT	COG0030J	methyltransferase
informational	BSU27320	-0.46242	-0.101266	2791494..2791967	-	157	16079786	greA	COG0782K	transcription elongation factor GreA
informational	BSU27390	-0.050725	0.014388	2797399..2797815	-	138	16079793	yrrK	COG0816L	Holliday junction resolvase
informational	BSU27410	-0.346697	-0.075085	2798174..2800810	-	878	16079794	alaS	COG0013J	alanine--tRNA ligase
informational	BSU27480	-0.313158	-0.076345	2806286..2808682	-	798	16079801	yrrC	COG0507L	hypothetical protein
informational	BSU27500	-0.439084	-0.099462	2809413..2810528	-	371	255767628	mnmA	COG0482J	tRNA-specific 2-thiouridylase MnmA
informational	BSU27520	-0.232609	-0.05036	2811717..2812133	-	138	255767629	cymR	COG1959K	Rrf2 family transcriptional regulator
informational	BSU27530	-0.290974	-0.085308	2812336..2813601	+	421	16079807	yrvN	COG2256L	ATPase
informational	BSU27550	-0.222635	-0.023609	2814743..2816521	-	592	16079809	aspS	COG0173J	aspartate--tRNA ligase
informational	BSU27560	-0.488443	-0.105882	2816535..2817809	-	424	16079810	hisS	COG0124J	histidine--tRNA ligase
informational	BSU27590	-0.239394	-0.045113	2820077..2820475	-	132	50812276	yrvI	COG1490J	D-tyrosyl-tRNA(Tyr) deacylase
informational	BSU27600	-0.55109	-0.117007	2820529..2822733	-	734	255767631	relA	COG0317TK	GTP pyrophosphokinase
informational	BSU27620	-0.28028	-0.035578	2823419..2825779	-	786	16079816	recJ	COG0608L	single-stranded-dna-specific exonuclease RecJ
informational	BSU27710	-0.470341	-0.054974	2832727..2833872	-	381	16079824	tgt	COG0343J	queuine tRNA-ribosyltransferase
informational	BSU27720	-0.264327	-0.034985	2833899..2834927	-	342	16079825	queA	COG0809J	S-adenosylmethionine:tRNA ribosyltransferase-isomerase
informational	BSU27730	-0.21976	0.023881	2835150..2836154	-	334	50812277	ruvB	COG2255L	holliday junction ATP-dependent DNA helicase RuvB
informational	BSU27740	-0.168159	-0.059406	2836165..2836770	-	201	16079826	ruvA	COG0632L	holliday junction ATP-dependent DNA helicase RuvA
informational	BSU27940	-0.691489	-0.073684	2854880..2855164	-	94	16079846	rpmA	COG0211J	50S ribosomal protein L27
informational	BSU27950	0.135714	0.035398	2855177..2855515	-	112	255767640	ysxB	COG2868J	hypothetical protein
informational	BSU27960	-0.538235	-0.165049	2855518..2855826	-	102	16079848	rplU	COG0261J	50S ribosomal protein L21
informational	BSU28040	-0.098701	0.030172	2861840..2862535	-	231	16079856	radC	COG2003L	hypothetical protein
informational	BSU28090	-0.497727	-0.085131	2866664..2869306	-	880	255767644	valS	COG0525J	valine--tRNA ligase
informational	BSU28370	-0.185306	0.00813	2901154..2901891	-	245	16079889	rph	COG0689J	ribonuclease PH
informational	BSU28400	-0.452055	-0.047619	2904043..2904483	-	146	16079892	ysmB	COG1846K	MarR family transcriptional regulator
informational	BSU28410	-0.477027	-0.053333	2904727..2904951	-	74	255767655	gerE	COG2197TK	spore germination protein GerE
informational	BSU28490	-0.557797	-0.109983	2911116..2912888	-	590	255767657	uvrC	COG0322L	UvrABC system protein C
informational	BSU28550	-0.165464	-0.061538	2917957..2918541	-	194	16079907	fadR	COG1309K	fatty acid metabolism regulator protein
informational	BSU28580	-0.415796	-0.075064	2920936..2923293	-	785	16079910	mutSB	COG1193L	methyl-directed mismatch repair protein MutS
informational	BSU28590	-0.415263	-0.082312	2923314..2925026	-	570	16079911	yshC	COG1796L	DNA polymerase/3'-5' exonuclease PolX
informational	BSU28620	-0.24377	-0.057325	2926031..2926972	+	313	16079914	rnhC	COG1039L	ribonuclease HIII
informational	BSU28630	-0.140174	-0.038509	2927008..2929422	-	804	16079915	pheT	COG0072J	phenylalanine--tRNA ligase beta subunit
informational	BSU28640	-0.432267	-0.069565	2929438..2930472	-	344	16079916	pheS	COG0016J	phenylalanine--tRNA ligase alpha subunit
informational	BSU28650	-0.172581	-0.068273	2930827..2931573	-	248	16079917	ysgA	COG0566J	tRNA/rRNA methyltransferase YsgA
informational	BSU28670	-0.336413	-0.0271	2931976..2933082	+	368	255767659	ysfB	COG3835KT	hypothetical protein
informational	BSU28850	-0.636975	-0.083333	2952224..2952583	-	119	16079937	rplT	COG0292J	50S ribosomal protein L20
informational	BSU28860	-1.07273	-0.179104	2952615..2952815	-	66	16079938	rpmI	COG0291J	50S ribosomal protein L35
informational	BSU28870	-0.618497	-0.103448	2952828..2953349	-	173	16079939	infC	COG0290J	translation initiation factor IF-3
informational	BSU28920	-0.384647	-0.095041	2955783..2956508	-	241	16079944	lytT	COG3279KT	sensory transduction protein LytT
informational	BSU28950	-0.474028	-0.091615	2959257..2961188	-	643	16079947	thrS	COG0441J	threonine--tRNA ligase 1
informational	BSU28980	-0.626688	-0.128205	2963185..2964120	-	311	16079950	dnaI	COG1484L	primosomal protein DnaI
informational	BSU28990	-0.623305	-0.120507	2964148..2965566	-	472	16079951	dnaB	COG3611L	replication initiation and membrane attachment protein
informational	BSU29000	-0.621053	-0.078431	2965681..2966139	-	152	16079952	nrdR	COG1327K	transcriptional repressor NrdR
informational	BSU29030	-0.403968	-0.094488	2968260..2968640	-	126	16079955	ytcD	COG1733K	HxlR family transcriptional regulator
informational	BSU29080	-0.472464	-0.079422	2972329..2973159	-	276	255767671	mutM	COG0266L	formamidopyrimidine-DNA glycosylase
informational	BSU29090	-0.337954	-0.072645	2973182..2975824	-	880	16079961	polA	COG0749L	DNA polymerase I
informational	BSU29110	-0.377917	-0.070539	2977800..2978522	-	240	255767672	phoP	COG0745TK	alkaline phosphatase synthesis transcriptional regulatory protein PhoP
informational	BSU29230	-0.205022	-0.028674	2991269..2994616	-	1115	16079975	dnaE	COG0587L	DNA polymerase III subunit alpha
informational	BSU29270	-0.177677	-0.018182	2997301..2998620	-	439	16079979	ytoI	COG4109K	hypothetical protein
informational	BSU29400	-0.283766	-0.048544	3008938..3009864	+	308	16079992	ytlI	COG0583K	LysR family transcriptional regulator
informational	BSU29480	-0.231003	-0.081818	3016646..3017635	-	329	16080000	ytxK	COG0827L	hypothetical protein
informational	BSU29630	-0.184541	-0.028846	3032417..3033040	-	207	16080015	yttP	COG1309K	TetR family transcriptional regulator
informational	BSU29660	-0.617	-0.064677	3035730..3036332	+	200	16080018	rpsD	COG0522J	30S ribosomal protein S4
informational	BSU29670	-0.442891	-0.089835	3036603..3037871	-	422	16080019	tyrS	COG0162J	tyrosine--tRNA ligase 1
informational	BSU29710	-0.316279	-0.092784	3041392..3042555	+	387	16080023	acuC	COG0123BQ	acetoin utilization protein AcuC
informational	BSU29740	-0.169461	-0.023881	3044165..3045169	-	334	16080026	ccpA	COG1609K	catabolite control protein A
informational	BSU29960	-0.42459	-0.059783	3065751..3066302	-	183	16080048	ytlP	COG1514J	hypothetical protein
informational	BSU30020	-0.510959	-0.027027	3072401..3072622	+	73	16080054	ytzE	COG1349KG	DeoR family transcriptional regulator
informational	BSU30035	-0.544351	-0.1125	3072743..3073462	-	239	255767687	ytzG	COG1187J	RNA pseudouridine synthase
informational	BSU30260	-0.323547	-0.037681	3096782..3097816	+	344	16080078	msmR	COG1609K	LacI family transcriptional regulator
informational	BSU30320	-0.478856	-0.109317	3102629..3105043	-	804	16080084	leuS	COG0495J	leucine--tRNA ligase
informational	BSU30400	-0.27316	-0.043103	3113187..3113882	-	231	16080092	bceR	COG0745TK	sensory transduction protein BceR
informational	BSU30460	-0.408462	-0.091603	3118847..3119239	-	130	16080098	ytrA	COG1725K	GntR family transcriptional regulator
informational	BSU30700	-1.15122	-0.240964	3138978..3139226	-	82	16080122	rpmE2	COG0254J	50S ribosomal protein L31 type B
informational	BSU31070	-0.478889	-0.093923	3186763..3187305	+	180	16080159	yuaC	COG1510K	hypothetical protein
informational	BSU31210	-0.32093	-0.03861	3201027..3201803	-	258	16080173	yulB	COG1349KG	DeoR family transcriptional regulator
informational	BSU31390	-0.49	-0.137405	3225178..3225570	-	130	16080191	yugI	COG1098J	general stress protein 13
informational	BSU31410	-0.219277	-0.023952	3226933..3227433	-	166	16080193	yugG	COG1522K	AsnC family transcriptional regulator
informational	BSU31530	-0.251915	-0.059322	3238751..3239458	+	235	16080205	yufM	COG4565KT	transcriptional regulatory protein MalR
informational	BSU31680	-0.27757	-0.088372	3252804..3253448	-	214	16080219	comA	COG2197TK	transcriptional regulatory protein ComA
informational	BSU32090	-0.346808	-0.0625	3299718..3299861	-	47	16080262	yuiA	COG1107L	hypothetical protein
informational	BSU32140	-0.662802	-0.1875	3304096..3304719	-	207	255767738	paiB	COG2808K	protease synthase and sporulation protein PAI 2
informational	BSU32540	-0.785417	-0.176471	3344113..3344979	+	288	16080307	bsn	COG2356L	extracellular ribonuclease
informational	BSU32560	-0.317939	-0.091255	3346238..3347026	+	262	161511067	frlR	COG2188K	DNA-binding transcriptional regulator FrlR
informational	BSU32620	-0.608065	-0.136	3352312..3352686	-	124	16080315	yurQ	COG0322L	hypothetical protein
informational	BSU32669	-0.293478	-0.032258	3355045..3355323	-	92	255767747	yuzN	COG0640K	HTH-type transcriptional regulator YuzN
informational	BSU32780	-0.336301	-0.068027	3365391..3365831	-	146	16080330	yusF	COG1658L	hypothetical protein
informational	BSU32870	-0.379355	-0.057692	3374492..3374959	+	155	16080339	yusO	COG1846K	HTH-type transcriptional regulator YusO
informational	BSU32920	0.035593	0.040541	3377893..3378780	+	295	16080344	yusT	COG0583K	HTH-type transcriptional regulator YusT
informational	BSU33010	-0.352889	-0.044248	3385724..3386401	+	225	16080354	cssR	COG0745TK	transcriptional regulatory protein CssR
informational	BSU33030	-0.304811	-0.085616	3388113..3388988	+	291	16080356	yuxN	COG1309K	HTH-type transcriptional regulator YuxN
informational	BSU33080	0.02654	0.009434	3394422..3395057	-	211	16080361	liaR	COG2197TK	transcriptional regulatory protein LiaR
informational	BSU33120	-0.828445	-0.238938	3397846..3398523	-	225	16080365	liaH	COG1842KT	lia operon expression modulator LiaH
informational	BSU33221	-0.231646	-0.05042	3408353..3409066	-	237	255767758	yvrH	COG0745TK	transcriptional regulator
informational	BSU33230	-0.917046	-0.19774	3409462..3409992	-	176	255767760	sigO	COG1191K	RNA polymerase sigma factor SigO
informational	BSU33580	-0.180527	-0.057592	3449049..3449621	-	190	16080411	yvaF	COG1309K	HTH-type transcriptional regulator YvaF
informational	BSU33610	-0.539281	-0.073077	3451863..3454202	-	779	16080414	rnr	COG0557K	ribonuclease R
informational	BSU33650	-0.22987	-0.038462	3456282..3456515	-	77	16080418	yvzC	COG1476K	HTH-type transcriptional regulator YvzC
informational	BSU33660	-0.605926	-0.169118	3456667..3457074	+	135	16080419	rghRA	COG1709K	HTH-type transcriptional repressor RghR
informational	BSU33670	-0.517266	-0.114286	3457104..3457523	+	139	16080420	rghRB	COG1396K	HTH-type transcriptional regulator RghRB
informational	BSU33680	-0.10463	0.036697	3457615..3457941	+	108	255767766	yvaP	COG1733K	HTH-type transcriptional regulator YvaP
informational	BSU33740	-0.425989	-0.067416	3463534..3464067	+	177	255767767	yvaV	COG1510K	HTH-type transcriptional regulator YvaV
informational	BSU33790	-0.353334	-0.065934	3467054..3467326	-	90	16080432	sdpR	COG0640K	transcriptional repressor SdpR
informational	BSU33840	-0.438378	-0.086022	3471266..3471823	+	185	16080437	yvbF	COG1510K	HTH-type transcriptional regulator YvbF
informational	BSU33950	-0.199412	-0.026393	3482752..3483774	-	340	16080448	cggR	COG2390K	central glycolytic genes regulator
informational	BSU33970	-0.286458	-0.049351	3485604..3486758	+	384	16080450	araR	COG1609K	transcriptional repressor
informational	BSU33990	0.048288	0.030717	3487974..3488852	-	292	16080452	yvbU	COG0583K	HTH-type transcriptional regulator YvbU
informational	BSU34060	-0.036	0.014925	3495876..3496478	-	200	16080459	yvfU	COG2197TK	transcriptional regulator
informational	BSU34110	-0.313648	-0.094059	3500386..3501597	+	403	16080464	rsbP	COG2208TK	phosphoserine phosphatase RsbP
informational	BSU34170	-0.282727	-0.042296	3508659..3509651	-	330	16080470	ganR	COG1609K	HTH-type transcriptional regulator GanR
informational	BSU34180	-0.261644	-0.072727	3509831..3510490	-	219	255767768	yvfI	COG2186K	HTH-type transcriptional regulator LutR
informational	BSU34200	-0.530963	-0.107551	3512498..3513808	-	436	16080473	sigL	COG1508K	RNA polymerase sigma-54 factor
informational	BSU34380	-0.5625	-0.078431	3530101..3530559	+	152	16080491	slrR	COG1396K	HTH-type transcriptional regulator SlrR
informational	BSU34480	-0.204124	-0.082051	3540822..3541406	+	194	16080501	yvdT	COG1309K	HTH-type transcriptional regulator YvdT
informational	BSU34630	-0.233861	-0.009464	3557784..3558734	-	316	16080516	mdxR	COG1609K	HTH-type transcriptional regulator YvdE
informational	BSU34720	-0.26962	-0.037815	3567422..3568135	-	237	16080525	yvcP	COG0745TK	transcriptional regulator
informational	BSU35030	-0.448148	-0.065574	3597289..3598020	+	243	16080556	yvoA	COG2188K	HTH-type transcriptional repressor YvoA
informational	BSU35050	-0.410191	-0.120253	3602074..3602547	+	157	16080558	yvnA	COG1846K	HTH-type transcriptional regulator YvnA
informational	BSU35080	-0.627219	-0.164706	3604993..3605502	+	169	16080561	yvmB	COG1846K	HTH-type transcriptional regulator YvmB
informational	BSU35110	0.667692	0.19697	3607123..3607320	-	65	16080564	yvlC	COG1983KT	membrane protein
informational	BSU35160	-0.30303	-0.04071	3610064..3612937	-	957	16080569	uvrA	COG0178L	UvrABC system protein A
informational	BSU35170	-0.503177	-0.075529	3612945..3614930	-	661	16080570	uvrB	COG0556L	UvrABC system protein B
informational	BSU35200	-0.279365	-0.047368	3618364..3618933	+	189	16080573	yvkB	COG1309K	HTH-type transcriptional regulator YvkB
informational	BSU35310	-0.765079	-0.163158	3631003..3631572	-	189	16080584	yvyD	COG1544J	sigma-54 modulation protein
informational	BSU35430	-1.00455	-0.325843	3640285..3640551	-	88	16080596	flgM	COG2747KNU	negative regulator of flagellin synthesis
informational	BSU35470	-0.429806	-0.06681	3642167..3643558	-	463	16080600	comFA	COG4098L	ComF operon protein 1
informational	BSU35490	-0.241048	-0.043478	3644607..3645296	-	229	16080602	degU	COG2197TK	transcriptional regulatory protein DegU
informational	BSU35520	-0.673402	-0.122449	3647406..3648581	+	391	16080605	yvhJ	COG1316K	transcriptional regulator YvhJ
informational	BSU35650	-0.535294	-0.100977	3663281..3664201	+	306	16080618	lytR	COG1316K	transcriptional regulator LytR
informational	BSU35840	-0.356833	-0.080495	3694239..3695207	+	322	255767776	ywtF	COG1316K	transcriptional regulator YwtF
informational	BSU35910	-0.242025	-0.058104	3701411..3702391	+	326	16080644	rbsR	COG1609K	ribose operon repressor
informational	BSU36020	-0.215232	-0.016502	3711498..3712406	+	302	16080655	alsR	COG0583K	HTH-type transcriptional regulator AlsR
informational	BSU36110	-0.1	0.006289	3720925..3721401	+	158	16080664	ywrC	COG1522K	HTH-type transcriptional regulator YwrC
informational	BSU36160	-0.167577	-0.037415	3723454..3724335	+	293	16080669	ywqM	COG0583K	HTH-type transcriptional regulator YwqM
informational	BSU36170	-0.054202	-0.012552	3724420..3725136	-	238	255767779	ywqL	COG1515L	endonuclease V
informational	BSU36280	-0.394469	-0.048754	3735449..3738217	+	922	16080681	ywqA	COG0553KL	ATP-dependent helicase YwqA
informational	BSU36280	-0.394469	-0.048754	3735449..3738217	+	922	16080681	ywqA	COG0553KL	ATP-dependent helicase YwqA
informational	BSU36300	-0.213566	-0.057915	3739206..3739982	-	258	16080683	glcR	COG1349KG	HTH-type transcriptional repressor GlcR
informational	BSU36310	-0.336283	-0.061404	3740206..3740547	-	113	255767782	ssbB	COG0629L	single-stranded DNA-binding protein SsbB
informational	BSU36440	-0.665694	-0.115942	3749052..3749465	+	137	16080697	ywoH	COG1846K	HTH-type transcriptional regulator YwoH
informational	BSU36600	-0.598055	-0.135659	3764133..3764906	-	257	16080713	mta	COG0789K	HTH-type transcriptional activator mta
informational	BSU36630	-0.118045	-0.007463	3766178..3766579	-	133	16080716	ywnA	COG1959K	HTH-type transcriptional regulator YwnA
informational	BSU36950	-0.153179	-0.014409	3792969..3794009	-	346	16080748	ywlC	COG0009J	tRNA threonylcarbamoyladenosine biosynthesis protein YwlC
informational	BSU37000	-0.139583	-0.031142	3796217..3797083	-	288	16080753	prmC	COG2890J	release factor glutamine methyltransferase
informational	BSU37010	-0.700843	-0.154062	3797085..3798155	-	356	16080754	prfA	COG0216J	peptide chain release factor 1
informational	BSU37030	-0.734783	-0.135135	3798789..3799343	+	184	16080756	racA	COG0789K	chromosome-anchoring protein RacA
informational	BSU37070	-0.689394	-0.179104	3803081..3803281	-	66	16080760	rpmE	COG0254J	50S ribosomal protein L31
informational	BSU37080	-0.389227	-0.021028	3803400..3804683	-	427	255767787	rho	COG1158K	transcription termination factor Rho
informational	BSU37160	-1.00867	-0.304598	3812542..3813063	-	173	16080769	rpoE	COG3343K	DNA-directed RNA polymerase subunit delta
informational	BSU37200	-0.400937	-0.043614	3817863..3818825	+	320	16080773	uvsE	COG4294L	UV DNA damage endonuclease
informational	BSU37330	-0.456835	-0.123878	3833650..3835320	-	556	16080786	argS	COG0018J	arginine--tRNA ligase
informational	BSU37550	-0.489928	-0.085714	3853717..3854136	-	139	16080807	ywhA	COG1846K	HTH-type transcriptional regulator YwhA
informational	BSU37560	-0.46348	-0.084507	3854256..3856172	-	638	255767793	thrZ	COG0441J	threonine--tRNA ligase 2
informational	BSU37580	-0.11859	0.012739	3858417..3858887	-	156	16080810	ywgB	COG1959K	HTH-type transcriptional regulator YwgB
informational	BSU37650	-0.297324	-0.053333	3864309..3865208	-	299	16080817	cysL	COG0583K	HTH-type transcriptional regulator CysL
informational	BSU37970	-0.561778	-0.088496	3897685..3898362	-	225	16080848	ung	COG0692L	uracil-DNA glycosylase
informational	BSU38018	-0.741964	-0.115044	3900481..3900819	-	112	255767803	ywzG	COG1695K	DNA-binding protein YwzG
informational	BSU38070	-0.335145	-0.126354	3906142..3906972	-	276	16080858	sacT	COG3711K	SacPA operon antiterminator
informational	BSU38220	-0.239462	-0.0625	3922292..3922963	-	223	255767810	ywcC	COG1309K	HTH-type transcriptional regulator YwcC
informational	BSU38310	-0.166445	0.016556	3932198..3933103	-	301	16080882	ywbI	COG0583K	HTH-type transcriptional regulator YwbI
informational	BSU38420	-0.182857	-0.049822	3943667..3944509	+	280	16080893	sacY	COG3711K	levansucrase and sucrase synthesis operon antiterminator
informational	BSU38450	-0.440351	-0.063953	3946394..3946909	+	171	16080896	ywaE	COG1846K	HTH-type transcriptional regulator YwaE
informational	BSU38460	-0.452542	-0.084541	3947158..3948399	+	413	16080897	tyrZ	COG0162J	tyrosine--tRNA ligase 2
informational	BSU38600	-0.218721	-0.02648	3962003..3963928	-	641	16080911	licR	COG3711K	licABCH operon regulator
informational	BSU38620	-0.507143	-0.060914	3964278..3964868	-	196	16080913	yxlJ	COG2094L	3-methyladenine DNA glycosylase
informational	BSU38690	0.191509	0.028037	3969999..3970319	-	106	16080920	yxlC	COG4776K	hypothetical protein
informational	BSU38700	-0.735955	-0.150838	3970312..3970848	-	178	16080921	sigY	COG1595K	RNA polymerase sigma factor SigY
informational	BSU38880	-0.370103	-0.075342	3991718..3992593	+	291	16080939	yxjO	COG0583K	HTH-type transcriptional regulator YxjO
informational	BSU38910	-0.153211	-0.027397	3994369..3995025	+	218	16080942	yxjL	COG2197TK	transcriptional regulator
informational	BSU39080	-0.318411	-0.100719	4012866..4013699	-	277	255767827	licT	COG3711K	transcription antiterminator LicT
informational	BSU39110	-0.43215	-0.0875	4015987..4017426	-	479	255767828	deaD	COG0513LKJ	ATP-dependent RNA helicase DbpA
informational	BSU39110	-0.43215	-0.0875	4015987..4017426	-	479	255767828	deaD	COG0513LKJ	ATP-dependent RNA helicase DbpA
informational	BSU39110	-0.43215	-0.0875	4015987..4017426	-	479	255767828	deaD	COG0513LKJ	ATP-dependent RNA helicase DbpA
informational	BSU39430	-0.269968	-0.050955	4052379..4053320	-	313	16080994	deoR	COG2390K	deoxyribonucleoside regulator
informational	BSU39660	-0.40131	-0.073913	4072284..4072973	-	229	16081017	yxdJ	COG0745TK	transcriptional regulator
informational	BSU39770	-0.321912	-0.087302	4084799..4085554	+	251	16081028	iolR	COG1349KG	HTH-type transcriptional regulator IolR
informational	BSU39850	-0.220789	-0.047244	4092695..4093837	-	380	16081036	yxbF	COG1309K	HTH-type transcriptional regulator YxbF
informational	BSU39990	-0.136126	-0.010417	4107352..4107927	-	191	255767861	yxaF	COG1309K	HTH-type transcriptional regulator YxaF
informational	BSU40010	-0.616084	-0.090278	4109185..4109616	-	143	16081053	yxaD	COG1846K	HTH-type transcriptional regulator YxaD
informational	BSU40050	-0.066667	0.016393	4113417..4114148	+	243	16081057	gntR	COG1802K	gluconate operon transcriptional repressor
informational	BSU40130	-0.309322	-0.097046	4123193..4123903	+	236	16081065	yydK	COG2188K	HTH-type transcriptional regulator YydK
informational	BSU40350	-0.437961	-0.075758	4145747..4147132	+	461	16081087	rocR	COG3829KT	arginine utilization regulatory protein RocR
informational	BSU40410	-0.437021	-0.072034	4153696..4154403	-	235	16081093	walR	COG0745TK	transcriptional regulator
informational	BSU40440	-0.294714	-0.03956	4157471..4158835	-	454	255767872	dnaC	COG0305L	replicative DNA helicase
informational	BSU40500	-0.52953	-0.166667	4163197..4163646	-	149	16081102	rplI	COG0359J	50S ribosomal protein L9
informational	BSU40540	-0.6424	-0.095238	4167622..4167999	-	125	16081106	yybR	COG1733K	HTH-type transcriptional regulator YybR
informational	BSU40670	-0.111986	0.010239	4180564..4181442	+	292	255767875	yybE	COG0583K	HTH-type transcriptional regulator YybE
informational	BSU40710	-0.684667	-0.125828	4183445..4183897	-	150	16081123	yybA	COG1846K	HTH-type transcriptional regulator YybA
informational	BSU40800	-0.539855	-0.100719	4189796..4190212	+	138	16081132	yyaN	COG0789K	HTH-type transcriptional regulator YyaN
informational	BSU40870	-0.31254	-0.086538	4196786..4197721	-	311	16081139	ccpB	COG1609K	catabolite control protein B
informational	BSU40880	-0.405159	-0.086957	4197780..4198538	-	252	16081140	exoAA	COG0708L	exodeoxyribonuclease
informational	BSU40890	-0.639241	-0.0625	4198603..4198842	-	79	50812313	rpsR	COG0238J	30S ribosomal protein S18
informational	BSU40900	-0.854651	-0.156069	4198886..4199404	-	172	16081142	ssbA	COG0629L	single-stranded DNA-binding protein
informational	BSU40910	-0.563158	-0.125	4199445..4199732	-	95	16081143	rpsF	COG0360J	30S ribosomal protein S6
informational	BSU40920	-0.152459	-0.051771	4199843..4200943	-	366	16081144	yyaF	COG0012J	GTP-dependent nucleic acid-binding protein EngD
informational	BSU40960	-0.521276	-0.095406	4205556..4206404	-	282	16081148	parB	COG1475K	stage 0 sporulation protein J
informational	BSU40990	-0.578445	-0.088028	4207897..4208748	-	283	16081151	noc	COG1475K	nucleoid occlusion protein
informational	BSU41050	-0.960345	-0.17094	4214753..4215103	-	116	16081157	rnpA	COG0594J	ribonuclease P protein component
operational	BSU00030	-0.042253	0.027778	3206..3421	+	71	16077071	yaaA	COG2501S	hypothetical protein
operational	BSU00090	-0.183197	-0.018405	15915..17381	+	488	16077077	guaB	COG0516F	inosine-5'-monophosphate dehydrogenase
operational	BSU00100	-0.313544	-0.096847	17534..18865	+	443	16077078	dacA	COG1686M	D-alanyl-D-alanine carboxypeptidase DacA
operational	BSU00110	-0.047959	0.00678	19062..19946	+	294	16077079	yaaD	COG0214H	pyridoxal biosynthesis lyase PdxS
operational	BSU00120	0.033674	0.035533	19968..20558	+	196	16077080	yaaE	COG0311H	glutamine amidotransferase subunit PdxT
operational	BSU00140	-0.539631	-0.110092	22496..23149	-	217	16077082	dck	COG1428F	deoxyadenosine/deoxycytidine kinase
operational	BSU00150	-0.311111	-0.076923	23146..23769	-	207	16077083	dgk	COG1428F	deoxyguanosine kinase
operational	BSU00160	-0.41897	-0.063084	23868..25151	-	427	16077084	yaaH	COG3858R	spore germination protein YaaH
operational	BSU00170	-0.160221	-0.082418	25221..25766	-	181	16077085	yaaI	COG1335Q	isochorismatase
operational	BSU00180	-0.165838	-0.037037	25852..26337	+	161	16077086	tadA	COG0590FJ	tRNA-specific adenosine deaminase
operational	BSU00200	-0.373832	-0.074074	28529..28852	+	107	16077088	yaaK	COG0718S	nucleoid-associated protein YaaK
operational	BSU00250	-0.193137	0.004878	35845..36459	+	204	16077093	xpaC	COG4915R	5-bromo 4-chloroindolyl phosphate hydrolysis protein XpaC
operational	BSU00260	-0.50285	-0.116279	36478..37638	+	386	16077094	yaaN	COG3853P	hypothetical protein
operational	BSU00270	-0.143542	-0.022869	37720..39162	+	480	16077095	yaaO	COG1982E	hypothetical protein
operational	BSU00280	-0.204245	-0.028169	39159..39797	+	212	255767017	tmk	COG0125F	thymidylate kinase
operational	BSU00290	-0.048624	0.027273	39871..40200	+	109	16077097	yaaQ	COG3870S	hypothetical protein
operational	BSU00300	-0.459589	-0.054422	40213..40653	+	146	16077098	yaaR	COG1728S	hypothetical protein
operational	BSU00320	-0.111636	-0.018116	41657..42484	+	275	16077100	yaaT	COG1774S	stage 0 sporulation protein YaaT
operational	BSU00330	-0.95042	-0.258333	42499..42858	+	119	16077101	yabA	COG4467S	initiation-control protein YabA
operational	BSU00340	-0.31336	-0.064516	42917..43660	+	247	16077102	yabB	COG4123R	hypothetical protein
operational	BSU00360	-0.429452	-0.105802	43921..44799	+	292	16077104	yabC	COG0313R	ribosomal RNA small subunit methyltransferase I
operational	BSU00400	-0.469565	-0.134703	48629..49942	+	437	16077108	yabE	COG3583S	hypothetical protein
operational	BSU00440	-0.339535	-0.045977	52763..53023	+	86	16077112	veg	COG4466S	protein Veg
operational	BSU00460	-0.100692	0	53516..54385	+	289	16077114	ipk	COG1947I	4-diphosphocytidyl-2-c-methyl-d-erythritol kinase
operational	BSU00470	-0.002105	0.034965	54441..55298	+	285	16077115	purR	COG0503F	Pur operon repressor
operational	BSU00490	-0.45567	-0.030612	55866..56159	+	97	16077117	spoVG	COG2088M	septation protein SpoVG
operational	BSU00500	-0.274561	-0.087527	56352..57722	+	456	16077118	glmU	COG1207M	bifunctional N-acetylglucosamine-1-phosphate uridyltransferase/glucosamine-1-phosphate acetyltransferase
operational	BSU00510	-0.018297	0	57745..58698	+	317	16077119	prs	COG0462FE	ribose-phosphate pyrophosphokinase
operational	BSU00510	-0.018297	0	57745..58698	+	317	16077119	prs	COG0462FE	ribose-phosphate pyrophosphokinase
operational	BSU00570	0.723684	0.187617	64817..66415	+	532	16077125	yabM	COG2244R	membrane protein
operational	BSU00580	-0.434151	-0.104082	66405..67874	+	489	16077126	yabN	COG3956R	hypothetical protein
operational	BSU00620	-0.8464	-0.150794	69168..69545	+	125	16077130	divIC	COG2919D	cell division protein DivIC
operational	BSU00640	0.102297	0.035024	70538..73021	+	827	16077132	spoIIE	COG2208TK	stage II sporulation protein E
operational	BSU00650	-0.099592	0.004065	73106..73843	+	245	16077133	yabS	COG2304R	hypothetical protein
operational	BSU00660	-0.326923	-0.061947	73809..74825	+	338	50812174	yabT	COG0515RTKL	serine/threonine protein kinase
operational	BSU00660	-0.326923	-0.061947	73809..74825	+	338	50812174	yabT	COG0515RTKL	serine/threonine protein kinase
operational	BSU00670	-0.448517	-0.086681	74929..76347	+	472	16077135	tilS	COG0037D	tRNA(ile)-lysidine synthase
operational	BSU00680	-0.012222	0	76344..76886	+	180	16077136	hprT	COG0634F	hypoxanthine-guanine phosphoribosyltransferase
operational	BSU00690	-0.308477	-0.043887	76984..78897	+	637	16077137	ftsH	COG0465O	ATP-dependent zinc metalloprotease FtsH
operational	BSU00710	-0.225773	-0.030822	79880..80755	+	291	16077139	hslO	COG1281O	33 kDa chaperonin
operational	BSU00720	-0.592593	-0.144295	80802..81695	+	297	16077140	yacD	COG0760O	peptidyl-prolyl cis-trans isomerase
operational	BSU00730	-0.162338	-0.042071	81771..82697	+	308	16077141	cysK	COG0031E	cysteine synthase
operational	BSU00740	-0.415106	-0.070064	82864..84276	+	470	16077142	pabB	COG0147EH	para-aminobenzoate synthase component 1
operational	BSU00740	-0.415106	-0.070064	82864..84276	+	470	16077142	pabB	COG0147EH	para-aminobenzoate synthase component 1
operational	BSU00750	-0.064433	0.015385	84290..84874	+	194	16077143	pabA	COG0512EH	para-aminobenzoate/anthranilate synthase glutamine amidotransferase component II
operational	BSU00750	-0.064433	0.015385	84290..84874	+	194	16077143	pabA	COG0512EH	para-aminobenzoate/anthranilate synthase glutamine amidotransferase component II
operational	BSU00760	-0.329352	-0.047619	84874..85755	+	293	16077144	pabC	COG0115EH	aminodeoxychorismate lyase
operational	BSU00760	-0.329352	-0.047619	84874..85755	+	293	16077144	pabC	COG0115EH	aminodeoxychorismate lyase
operational	BSU00770	-0.144912	-0.027972	85737..86594	+	285	16077145	sul	COG0294H	dihydropteroate synthase
operational	BSU00780	-0.3525	-0.107438	86587..86949	+	120	16077146	folB	COG1539H	dihydroneopterin aldolase
operational	BSU00790	-0.353892	-0.065476	86946..87449	+	167	16077147	folK	COG0801H	2-amino-4-hydroxy-6-hydroxymethyldihydropteridine pyrophosphokinase
operational	BSU00840	-0.565946	-0.129032	101927..102484	+	185	16077152	mcsA	COG3880S	hypothetical protein
operational	BSU00850	-0.29146	-0.019231	102484..103575	+	363	16077153	mcsB	COG3869E	ATP:guanido phosphotransferase YacI
operational	BSU00860	-0.430494	-0.061652	103572..106004	+	810	16077154	clpC	COG0542O	negative regulator of genetic competence ClpC/MecB
operational	BSU00870	-0.08297	0.039216	106096..107472	+	458	16077155	radA	COG1066O	DNA repair protein RadA
operational	BSU00880	-0.16	-0.030471	107476..108558	+	360	16077156	yacK	COG1623R	DNA integrity scanning protein DisA
operational	BSU00890	0.396721	0.100817	108674..109774	+	366	16077157	yacL	COG4956R	PIN and TRAM-domain containing protein YacL
operational	BSU00900	-0.309052	-0.060086	109789..110487	+	232	16077158	ispD	COG1211I	2-D-methyl-D-erythritol 4-phosphate cytidylyltransferase
operational	BSU00910	-0.062026	-0.025157	110480..110956	+	158	16077159	ispF	COG0245I	2-D-methyl-D-erythritol 2,4-cyclodiphosphate synthase
operational	BSU00930	-0.147004	0.018349	112800..113453	+	217	16077161	cysE	COG1045E	serine acetyltransferase
operational	BSU00950	-0.48042	-0.097222	114854..115285	+	143	16077163	mrnC	COG1939S	mini-ribonuclease 3
operational	BSU00970	-0.536471	-0.099415	116025..116537	+	170	16077165	yacP	COG3688R	hypothetical protein
operational	BSU01000	0.538983	0.216667	117532..117711	+	59	16077168	secE	COG0690U	preprotein translocase subunit SecE
operational	BSU01140	-0.340252	-0.043887	134171..135127	+	318	255767027	ybaC	COG0596R	aminopeptidase YbaC
operational	BSU01360	0.603016	0.178241	144527..145822	+	431	16077204	secY	COG0201U	protein translocase subunit SecY
operational	BSU01370	-0.424885	-0.091743	145877..146530	+	217	16077205	adk	COG0563F	adenylate kinase
operational	BSU01450	-0.282562	-0.031915	150443..151288	+	281	255767035	cbiO	COG1122P	energy-coupling factor transporter ATP-binding protein EcfA1
operational	BSU01460	-0.219203	-0.00361	151303..152133	+	276	16077214	cbiO	COG1122P	energy-coupling factor transporter ATP-binding protein EcfA2
operational	BSU01470	0.715472	0.25188	152130..152927	+	265	255767036	ybaF	COG0619P	energy-coupling factor transporter transmembrane protein EcfT
operational	BSU01510	-0.235294	-0.058594	155156..155923	+	255	255767039	ybaJ	COG2227H	methyltransferase
operational	BSU01530	-0.471308	-0.088235	156612..157325	+	237	16077221	cwlD	COG0860M	germination-specific N-acetylmuramoyl-L-alanine amidase
operational	BSU01540	-0.114773	0.005666	157421..158479	+	352	16077222	salA	COG0489D	protein mrp homolog SalA
operational	BSU01560	1.01566	0.321608	159182..159778	+	198	16077224	kbaA	COG0474P	kinB-signaling pathway activation protein
operational	BSU01570	-0.287402	-0.094118	159779..160543	-	254	16077225	ybaN	COG0726G	polysaccharide deacetylase PdaB
operational	BSU01580	0.797071	0.215031	177083..178519	+	478	16077226	ybaR	COG0659P	sulfate transporter YbaR
operational	BSU01590	1.00621	0.302932	178665..179585	+	306	255767040	ybaS	COG0385R	hypothetical protein
operational	BSU01600	-0.4104	-0.059761	179595..180347	-	250	255767041	ybbA	COG2819R	hypothetical protein
operational	BSU01610	0.858928	0.237389	180344..181354	-	336	255767042	feuC	COG0609P	iron-uptake system permease protein FeuC
operational	BSU01620	0.808683	0.232836	181347..182351	-	334	16077230	feuB	COG0609P	iron-uptake system permease protein FeuB
operational	BSU01630	-0.437539	-0.132075	182370..183323	-	317	16077231	feuA	COG0614P	iron-uptake system-binding protein
operational	BSU01640	-0.387902	-0.103774	183414..185003	-	529	16077232	ybbB	COG0614P	AraC family transcriptional regulator
operational	BSU01650	-0.272222	-0.031325	185194..186438	-	414	16077233	ybbC	COG3876S	hypothetical protein
operational	BSU01660	-0.262305	-0.041991	186452..188380	-	642	16077234	ybbD	COG1472G	lipoprotein
operational	BSU01670	-0.355556	-0.070136	188408..189733	-	441	255767043	ybbE	COG1680V	hypothetical protein
operational	BSU01680	0.738022	0.184211	189790..191157	-	455	255767044	ybbF	COG1263G	PTS system EIIBC component YbbF
operational	BSU01700	-0.163487	-0.059016	192051..192965	-	304	16077238	murQ	COG2103R	N-acetylmuramic acid 6-phosphate etherase
operational	BSU01720	0.01457	-0.026316	193570..194025	-	151	255767046	ybbK	COG1683S	hypothetical protein
operational	BSU01750	0.076923	0.054745	196213..197034	+	273	255767047	ybbP	COG1624S	hypothetical protein
operational	BSU01760	-0.701863	-0.179752	197027..198478	+	483	255767048	ybbR	COG4856S	YbbR-like domain-containing protein YbbR
operational	BSU01770	-0.218973	-0.035635	198497..199843	+	448	16077245	glmM	COG1109G	phosphoglucosamine mutase
operational	BSU01780	0.041833	-0.019967	200277..202079	+	600	16077246	glmS	COG0449M	glutamine--fructose-6-phosphate aminotransferase
operational	BSU01810	-0.629858	-0.165094	203729..204364	+	211	16077249	adaA	COG2169F	bifunctional transcriptional activator/DNA repair enzyme AdaA
operational	BSU01830	0.890495	0.27668	205409..206926	+	505	16077251	ndhF	COG1009CP	NADH-quinone oxidoreductase subunit 5
operational	BSU01830	0.890495	0.27668	205409..206926	+	505	16077251	ndhF	COG1009CP	NADH-quinone oxidoreductase subunit 5
operational	BSU01845	-0.365901	-0.069954	206941..209556	+	871	255767049	ybcC	COG3002S	hypothetical protein
operational	BSU01860	-0.353714	-0.079545	209633..210160	+	175	16077254	ybcF	COG0288P	carbonic anhydrase-like protein YbcF
operational	BSU01880	-0.226613	-0.016	210572..210946	+	124	16077256	ybcI	COG5609S	hypothetical protein
operational	BSU01890	1.0441	0.273657	211859..213031	+	390	16077257	ybcL	COG2814G	MFS transporter
operational	BSU01900	0.383654	0.12381	213155..213469	+	104	16077258	ybcM	COG0449M	hypothetical protein
operational	BSU01920	-0.216098	-0.041363	214175..215407	+	410	50812176	skfB	COG0535R	hypothetical protein
operational	BSU01950	-0.341004	-0.075	216913..217632	+	239	16077264	skfE	COG1131V	SkfA peptide export ATP-binding protein SkfE
operational	BSU01990	-0.261538	-0.064417	220279..221256	+	325	255767055	ybdG	COG0596R	hypothetical protein
operational	BSU02000	-0.225561	-0.026786	221258..221929	+	223	16077269	ybdJ	COG0745TK	transcriptional regulator
operational	BSU02010	-0.06375	0.015576	221950..222912	+	320	16077270	ybdK	COG0642T	sensor histidine kinase
operational	BSU02030	-0.203906	-0.038911	223219..223989	-	256	16077272	ybdM	COG0515RTKL	serine/threonine protein kinase
operational	BSU02030	-0.203906	-0.038911	223219..223989	-	256	16077272	ybdM	COG0515RTKL	serine/threonine protein kinase
operational	BSU02060	0.828355	0.222462	226566..227954	+	462	16077275	ybxG	COG1113E	transporter
operational	BSU02090	-0.427341	-0.074627	228549..229352	-	267	16077278	ybxI	COG2602V	beta-lactamase YbxI
operational	BSU02100	-0.443645	-0.045455	229525..230778	+	417	16077279	cypC	COG2124Q	fatty-acid peroxygenase
operational	BSU02120	0.660297	0.183333	231348..232967	+	539	255767057	ybeC	COG0531E	amino acid-proton symporter YbeC
operational	BSU02130	-0.333447	-0.071429	233014..233895	-	293	16077282	glpQ	COG0584C	glycerophosphoryl diester phosphodiesterase
operational	BSU02140	0.552477	0.168539	233994..235328	-	444	16077283	glpT	COG2271G	glycerol-3-phosphate transporter
operational	BSU02170	0.869712	0.256595	236879..238129	+	416	16077286	ybfB	COG2271G	MFS transporter
operational	BSU02200	-0.139481	-0.020464	239644..241842	-	732	16077289	ybfG	COG3409M	hypothetical protein
operational	BSU02210	0.95098	0.257329	241917..242837	-	306	16077290	ybfH	COG0697GER	transporter
operational	BSU02210	0.95098	0.257329	241917..242837	-	306	16077290	ybfH	COG0697GER	transporter
operational	BSU02210	0.95098	0.257329	241917..242837	-	306	16077290	ybfH	COG0697GER	transporter
operational	BSU02230	-0.122396	-0.020779	243892..245046	+	384	16077292	purT	COG0027F	phosphoribosylglycinamide formyltransferase
operational	BSU02240	-0.51885	-0.121019	245190..246131	+	313	16077293	mpr	COG3591E	extracellular metalloprotease
operational	BSU02260	-0.040541	0.003367	246658..247548	+	296	16077295	ybfK	COG0596R	carboxylesterase YbfK
operational	BSU02270	0.747458	0.196629	247744..248277	+	177	16077296	pssA	COG1183I	CDP-diacylglycerol--serine O-phosphatidyltransferase
operational	BSU02280	0.753704	0.202454	248268..248756	+	162	16077297	ybfM	COG0586S	membrane protein
operational	BSU02290	-0.203802	-0.034091	248749..249540	+	263	16077298	psd	COG0688I	phosphatidylserine decarboxylase proenzyme
operational	BSU02310	-0.504036	-0.102908	249979..251319	+	446	16077300	ybfO	COG2312R	hydrolase YbfO
operational	BSU02330	-0.640062	-0.157895	252514..253482	+	322	16077302	ybfQ	COG1054R	hypothetical protein
operational	BSU02340	0.936232	0.260241	253518..254762	-	414	16077303	gltP	COG1301C	proton glutamate symport protein
operational	BSU02350	0.449604	0.123418	254907..256802	-	631	16077304	nagP	COG1263G	PTS system glucosamine-specific EIICBA component
operational	BSU02360	-0.165864	-0.068	256823..257572	-	249	16077305	nagBB	COG0363G	glucosamine-6-phosphate deaminase 2
operational	BSU02380	1.32308	0.315217	258532..258807	+	91	16077307	ybgB	COG5658S	membrane protein
operational	BSU02390	-0.165169	-0.014006	259016..260086	+	356	16077308	ybgE	COG0115EH	branched-chain-amino acid transaminase 1
operational	BSU02390	-0.165169	-0.014006	259016..260086	+	356	16077308	ybgE	COG0115EH	branched-chain-amino acid transaminase 1
operational	BSU02400	0.714681	0.208068	260123..261535	-	470	16077309	ybgF	COG0833E	amino acid permease YbgF
operational	BSU02410	-0.246032	-0.075949	261656..262603	-	315	16077310	mmuM	COG2040E	homocysteine S-methyltransferase YbgG
operational	BSU02420	0.709205	0.185804	262732..264168	-	478	255767059	glnT	COG1115E	sodium/glutamine symporter GlnT
operational	BSU02430	-0.068196	-0.018293	264191..265174	-	327	16077312	ybgJ	COG2066E	glutaminase 1
operational	BSU02440	0.071464	0.06326	265476..266708	+	410	255767060	glnJ	COG0642T	sensor histidine kinase
operational	BSU02450	-0.381529	-0.044444	266719..267663	+	314	16077314	glnL	COG4753T	transcriptional regulatory protein GlnL
operational	BSU02460	-0.121429	-0.032362	267890..268816	+	308	255767061	ycbC	COG0329EM	5-dehydro-4-deoxyglucarate dehydratase
operational	BSU02460	-0.121429	-0.032362	267890..268816	+	308	255767061	ycbC	COG0329EM	5-dehydro-4-deoxyglucarate dehydratase
operational	BSU02470	-0.075205	-0.026585	268846..270312	+	488	16077316	ycbD	COG1012C	aldehyde dehydrogenase YcbD
operational	BSU02480	0.645714	0.186404	270396..271763	+	455	255767062	gudP	COG2271G	glucarate transporter
operational	BSU02490	-0.351429	-0.039474	271800..273167	+	455	255767063	gudD	COG4948MR	glucarate dehydratase
operational	BSU02490	-0.351429	-0.039474	271800..273167	+	455	255767063	gudD	COG4948MR	glucarate dehydratase
operational	BSU02510	-0.072157	0.013699	274029..275561	+	510	255767065	garD	COG2721G	D-galactarate dehydratase
operational	BSU02520	-0.35817	-0.065147	275838..276758	+	306	16077321	ycbJ	COG3173R	hypothetical protein
operational	BSU02530	0.062264	-0.055556	277160..277321	+	53	16077322	rtpA	COG0484O	tryptophan RNA-binding attenuator protein inhibitory protein
operational	BSU02540	0.76282	0.210863	277342..278280	+	312	16077323	ycbK	COG0697GER	transporter
operational	BSU02540	0.76282	0.210863	277342..278280	+	312	16077323	ycbK	COG0697GER	transporter
operational	BSU02540	0.76282	0.210863	277342..278280	+	312	16077323	ycbK	COG0697GER	transporter
operational	BSU02550	-0.203097	-0.035242	278377..279057	+	226	255767066	ycbL	COG0745TK	transcriptional regulator
operational	BSU02560	-0.26045	-0.044872	279059..279994	+	311	255767067	ycbM	COG0642T	sensor histidine kinase
operational	BSU02570	-0.105537	-0.029221	280086..281009	+	307	255767068	ycbN	COG1131V	ABC transporter ATP-binding protein
operational	BSU02600	-0.505634	-0.062937	282469..282897	+	142	255767070	cwlJ	COG3773M	cell wall hydrolase CwlJ
operational	BSU02620	-0.631389	-0.140411	284011..285762	+	583	255767073	phoD	COG3540P	alkaline phosphatase D
operational	BSU02630	0.22	0.084507	285775..285987	+	70	255767074	tatAD	COG1826U	Sec-independent protein translocase protein TatAd
operational	BSU02640	0.858264	0.279835	286048..286776	+	242	255767075	tatCD	COG0805U	Sec-independent protein translocase protein TatCd
operational	BSU02650	-0.258605	-0.032407	286773..287420	-	215	16077334	pcp	COG2039O	pyrrolidone-carboxylate peptidase
operational	BSU02660	-0.091351	-0.045822	287499..288611	+	370	255767076	ycbU	COG0520E	aminotransferase YcbU
operational	BSU02670	1.02088	0.304167	288653..290092	-	479	16077336	lmrB	COG2814G	lincomycin resistance protein LmrB
operational	BSU02690	-0.251733	-0.06383	290915..292042	+	375	16077338	ansZ	COG0252EJ	asparaginase
operational	BSU02700	-0.005189	0.004695	292205..292843	+	212	16077339	estA	COG1075R	lipase EstA
operational	BSU02710	0.90315	0.203125	292881..293264	-	127	16077340	yczC	COG1714S	hypothetical protein
operational	BSU02720	-0.315643	-0.097493	293499..294575	+	358	16077341	yccF	COG3318R	hypothetical protein
operational	BSU02730	0.096855	0.009404	294615..295571	-	318	16077342	natK	COG3290T	sensor histidine kinase
operational	BSU02740	-0.333047	-0.076923	295584..296285	-	233	16077343	natR	COG3279KT	transcriptional regulator
operational	BSU02750	-0.222357	0.020243	296429..297169	+	246	16077344	natA	COG4555CP	ATP-binding transport protein NatA
operational	BSU02750	-0.222357	0.020243	296429..297169	+	246	16077344	natA	COG4555CP	ATP-binding transport protein NatA
operational	BSU02760	0.476166	0.139535	297170..298330	+	386	16077345	natB	COG1668CP	sodium efflux ABC transporter permease NatB
operational	BSU02760	0.476166	0.139535	297170..298330	+	386	16077345	natB	COG1668CP	sodium efflux ABC transporter permease NatB
operational	BSU02770	-0.411935	-0.099678	298466..299398	+	310	16077346	yccK	COG0667C	oxidoreductase
operational	BSU02790	-0.497458	-0.093023	300830..302248	+	472	16077348	ycdB	COG3227E	hypothetical protein
operational	BSU02810	-0.394611	-0.113095	303804..304307	-	167	16077350	cwlK	COG1876M	peptidoglycan L-alanyl-D-glutamate endopeptidase CwlK
operational	BSU02830	-0.255814	-0.069498	305658..306434	+	258	16077352	ycdF	COG1028IQR	glucose 1-dehydrogenase 2
operational	BSU02830	-0.255814	-0.069498	305658..306434	+	258	16077352	ycdF	COG1028IQR	glucose 1-dehydrogenase 2
operational	BSU02830	-0.255814	-0.069498	305658..306434	+	258	16077352	ycdF	COG1028IQR	glucose 1-dehydrogenase 2
operational	BSU02840	-0.731016	-0.172598	306459..308144	+	561	16077353	ycdG	COG0366G	oligo-1,6-glucosidase 2
operational	BSU02850	-0.498433	-0.171875	308332..309291	+	319	16077354	adcA	COG0803P	zinc transport system zinc-binding lipoprotein AdcA
operational	BSU02860	-0.367532	-0.034483	309347..310042	+	231	16077355	adcC	COG1121P	zinc transport system ATP-binding protein AdcC
operational	BSU02870	1.04321	0.30605	310000..310842	+	280	16077356	adcB	COG1108P	zinc transport system permease protein AdcB
operational	BSU02880	-0.250151	-0.027108	310880..311875	-	331	255767077	yceB	COG2141C	hypothetical protein
operational	BSU02890	-0.28995	-0.045	312159..312758	+	199	16077358	yceC	COG2310T	stress response protein SCP2
operational	BSU02900	-0.220725	-0.07732	312780..313361	+	193	16077359	yceD	COG2310T	general stress protein 16U
operational	BSU02910	-0.240625	-0.067358	313396..313974	+	192	16077360	yceE	COG2310T	hypothetical protein
operational	BSU02920	0.738521	0.193798	314025..314798	+	257	16077361	yceF	COG0861P	membrane protein
operational	BSU02940	-0.611019	-0.115385	316512..317603	+	363	16077363	yceH	COG3853P	hypothetical protein
operational	BSU02950	0.808	0.234414	317725..318927	+	400	16077364	yceI	COG2814G	niacin/nicotinamide transporter NaiP
operational	BSU02960	0.888974	0.276215	319180..320352	-	390	16077365	yceJ	COG2814G	MFS transporter
operational	BSU02980	-0.254785	-0.042959	321013..322269	+	418	255767078	opuAA	COG4175E	glycine/betaine ABC transporter ATP-binding protein
operational	BSU02990	0.958511	0.282686	322271..323119	+	282	16077368	opuAB	COG4176E	glycine betaine transport system permease protein OpuAB
operational	BSU03000	-0.340273	-0.115646	323119..324000	+	293	16077369	opuAC	COG2113E	glycine betaine-binding protein OpuAC
operational	BSU03010	-0.176501	-0.044271	324038..325189	-	383	255767079	amhX	COG1473R	amidohydrolase AmhX
operational	BSU03020	0.927673	0.242678	325339..326772	+	477	255767080	ycgA	COG1288S	hypothetical protein
operational	BSU03040	-0.53126	-0.125758	327618..329597	+	659	255767082	amyE	COG0366G	alpha-amylase
operational	BSU03050	-0.077259	-0.055901	329774..330739	+	321	255767083	ldh	COG0039C	L-lactate dehydrogenase
operational	BSU03060	0.874677	0.228782	330771..332396	+	541	255767084	lctP	COG1620C	L-lactate permease
operational	BSU03070	0.763867	0.243665	332441..333979	-	512	255767085	mdr	COG2814G	multidrug resistance protein
operational	BSU03090	0.664115	0.204762	334630..335259	+	209	16077378	ycgF	COG1280E	amino acid efflux protein YcgF
operational	BSU03100	-0.631621	-0.098425	335329..336090	+	253	255767087	ycgG	COG3403S	hypothetical protein
operational	BSU03110	0.705605	0.183445	336092..337432	-	446	255767088	ycgH	COG1113E	transporter
operational	BSU03120	-0.34899	-0.095477	337562..338158	+	198	255767089	ycgI	COG3665S	hypothetical protein
operational	BSU03130	-0.626103	-0.135531	338288..339106	+	272	16077382	nadE	COG0171H	NH(3)-dependent NAD(+) synthetase
operational	BSU03150	-0.46129	-0.085561	340025..340585	+	186	255767091	aroK	COG0703E	shikimate kinase
operational	BSU03160	-0.439921	-0.090551	340613..341374	-	253	255767092	ycgJ	COG2226H	methyltransferase
operational	BSU03180	-0.304717	-0.07837	342538..343494	+	318	16077387	cah	COG3458Q	cephalosporin-C deacetylase
operational	BSU03190	-0.522692	-0.088123	343578..344360	+	260	16077388	ycgL	COG3541R	hypothetical protein
operational	BSU03200	-0.436634	-0.082237	344551..345462	+	303	16077389	ycgM	COG0506E	proline dehydrogenase 2
operational	BSU03210	-0.264078	-0.063953	345479..347026	+	515	255767094	ycgN	COG1012C	1-pyrroline-5-carboxylate dehydrogenase 2
operational	BSU03220	0.747569	0.229958	347150..348571	+	473	255767095	ycgO	COG0591ER	symporter
operational	BSU03220	0.747569	0.229958	347150..348571	+	473	255767095	ycgO	COG0591ER	symporter
operational	BSU03230	-0.33528	-0.097087	348724..349959	+	411	255767096	ycgP	COG2508TQ	hypothetical protein
operational	BSU03230	-0.33528	-0.097087	348724..349959	+	411	255767096	ycgP	COG2508TQ	hypothetical protein
operational	BSU03240	-0.202456	-0.066434	349996..350853	-	285	16077393	ycgQ	COG3689S	hypothetical protein
operational	BSU03250	1.01191	0.277966	350858..351742	-	294	16077394	ycgR	COG0701R	hypothetical protein
operational	BSU03260	-0.055282	0.024561	351842..352696	-	284	16077395	ycgS	COG0596R	hydrolase YcgS
operational	BSU03270	-0.248512	-0.035608	352858..353868	+	336	16077396	ycgT	COG0492O	ferredoxin--NADP reductase 1
operational	BSU03280	-0.179089	-0.014463	353900..355351	-	483	16077397	nasF	COG0007H	uroporphyrinogen-iii C-methyltransferase
operational	BSU03290	-0.142453	-0.074766	355412..355732	-	106	16077398	nasE	COG2146PR	assimilatory nitrite reductase [NAD(P)H] small subunit
operational	BSU03290	-0.142453	-0.074766	355412..355732	-	106	16077398	nasE	COG2146PR	assimilatory nitrite reductase [NAD(P)H] small subunit
operational	BSU03300	-0.270186	-0.060794	355764..358181	-	805	16077399	nasD	COG1251C	nitrite reductase
operational	BSU03310	-0.351831	-0.068917	358303..360435	-	710	255767097	nasC	COG3383R	assimilatory nitrate reductase catalytic subunit
operational	BSU03320	-0.188586	-0.050518	360442..362757	-	771	255767098	nasB	COG1251C	assimilatory nitrate reductase electron transfer subunit
operational	BSU03330	0.906234	0.276119	362937..364142	+	401	255767099	nasA	COG2223P	nitrate transporter
operational	BSU03340	-0.417763	-0.078689	364259..365173	+	304	255767100	yciA	COG1469S	GTP cyclohydrolase folE2
operational	BSU03350	-0.457732	-0.117949	365170..365754	+	194	255767101	yciB	COG1376S	L,D-transpeptidase YciB
operational	BSU03360	-0.290932	-0.052764	366063..367256	+	397	16077405	yciC	COG0523R	metal chaperone YciC
operational	BSU03370	0.80177	0.193833	367305..367985	-	226	16077406	yckA	COG0765E	amino acid ABC transporter permease protein YckA
operational	BSU03380	-0.370383	-0.125	367995..368858	-	287	16077407	yckB	COG0834ET	ABC transporter extracellular-binding protein YckB
operational	BSU03380	-0.370383	-0.125	367995..368858	-	287	16077407	yckB	COG0834ET	ABC transporter extracellular-binding protein YckB
operational	BSU03390	0.655629	0.184211	369236..369691	+	151	16077408	yckC	COG1714S	hypothetical protein
operational	BSU03410	-0.551782	-0.119247	370259..371692	+	477	16077410	bglC	COG2723G	aryl-phospho-beta-d-glucosidase BglC
operational	BSU03440	-0.161431	-0.059233	372771..374492	-	573	255767103	tlpC	COG0840NT	methyl-accepting chemotaxis protein TlpC
operational	BSU03440	-0.161431	-0.059233	372771..374492	-	573	255767103	tlpC	COG0840NT	methyl-accepting chemotaxis protein TlpC
operational	BSU03450	-0.01027	-0.005376	374603..375160	-	185	16077414	hxlB	COG0794M	3-hexulose-6-phosphate isomerase
operational	BSU03460	0.028571	-0.052133	375166..375798	-	210	16077415	hxlA	COG0269G	3-hexulose-6-phosphate synthase
operational	BSU03480	-0.29869	-0.051561	376968..387731	+	3587	255767105	srfAA	COG1020Q	surfactin synthase subunit 1
operational	BSU03490	-0.278677	-0.047991	387744..398495	+	3583	255767106	srfAB	COG1020Q	surfactin synthase subunit 2
operational	BSU03510	-0.317804	-0.065047	398532..402359	+	1275	255767107	srfAC	COG1020Q	surfactin synthase subunit 3
operational	BSU03520	-0.249587	-0.020576	402388..403116	+	242	16077421	srfAD	COG3208Q	surfactin synthase thioesterase subunit
operational	BSU03530	0.910784	0.251834	403217..404443	+	408	255767108	ycxA	COG2271G	MFS transporter
operational	BSU03550	0.816346	0.223642	405069..406007	-	312	255767109	ycxC	COG0697GER	transporter
operational	BSU03550	0.816346	0.223642	405069..406007	-	312	255767109	ycxC	COG0697GER	transporter
operational	BSU03550	0.816346	0.223642	405069..406007	-	312	255767109	ycxC	COG0697GER	transporter
operational	BSU03560	-0.333333	-0.051685	406131..407465	+	444	16077425	ycxD	COG1167KE	GntR family transcriptional regulator
operational	BSU03580	0.885581	0.263889	408240..408887	-	215	255767110	yczE	COG2364S	membrane protein
operational	BSU03590	-0.207287	-0.008065	409208..409951	-	247	255767111	tcyC	COG1126E	L-cystine import ATP-binding protein TcyC
operational	BSU03600	0.759402	0.229787	409965..410669	-	234	16077428	tcyB	COG0765E	L-cystine transport system permease protein TcyB
operational	BSU03610	-0.580597	-0.159851	410656..411462	-	268	255767112	tcyA	COG0834ET	L-cystine-binding protein TcyA
operational	BSU03610	-0.580597	-0.159851	410656..411462	-	268	255767112	tcyA	COG0834ET	L-cystine-binding protein TcyA
operational	BSU03630	-0.104902	0.029268	412540..413154	+	204	16077431	yclB	COG0163H	phenolic acid decarboxylase subunit B
operational	BSU03640	-0.285835	-0.050633	413157..414578	+	473	16077432	ubiD	COG0043H	phenolic acid decarboxylase subunit C
operational	BSU03660	-0.465836	-0.056738	415350..416195	+	281	255767115	yclE	COG0596R	AB hydrolase superfamily protein YclE
operational	BSU03670	0.79939	0.231237	416235..417713	-	492	255767116	dtpT	COG3104E	transporter
operational	BSU03680	-0.143493	-0.017094	417993..419747	+	584	16077436	yclG	COG3420P	hypothetical protein
operational	BSU03720	0.743164	0.213904	422982..424103	+	373	16077440	gerKB	COG1115E	spore germination protein KB
operational	BSU03730	-0.256637	-0.066079	424208..424888	-	226	16077441	yclH	COG1136V	ABC transporter ATP-binding protein
operational	BSU03740	-0.071605	-0.014374	424904..426364	-	486	255767117	yclI	COG0577V	ABC transporter permease
operational	BSU03750	-0.244934	-0.017544	426577..427260	+	227	16077443	yclJ	COG0745TK	transcriptional regulator
operational	BSU03760	-0.284567	-0.052743	427247..428668	+	473	16077444	yclK	COG0642T	sensor histidine kinase
operational	BSU03770	-0.496859	-0.174935	428831..429979	+	382	16077445	rapC	COG1729S	response regulator aspartate phosphatase C
operational	BSU03790	-0.147577	-0.032967	430623..431987	-	454	16077447	yclM	COG0527E	aspartokinase 3
operational	BSU03800	1.05728	0.309148	432372..433322	+	316	16077448	yclN	COG4606P	ABC transporter permease
operational	BSU03810	0.990158	0.281646	433315..434262	+	315	16077449	yclO	COG4605P	ABC transporter permease
operational	BSU03820	-0.131349	-0.027668	434256..435014	+	252	16077450	yclP	COG4604P	ABC transporter ATP-binding protein
operational	BSU03830	-0.344164	-0.113208	435036..435989	+	317	16077451	yclQ	COG4607P	ABC transporter substrate-binding protein
operational	BSU03840	0.867797	0.281184	436036..437454	-	472	16077452	ycnB	COG2814G	MFS transporter
operational	BSU03860	-0.427309	-0.104	438516..439265	-	249	16077454	ycnD	COG0778C	FMN reductase
operational	BSU03870	-0.506316	-0.135417	439282..439569	-	95	16077455	ycnE	COG1359S	monooxygenase YcnE
operational	BSU03890	-0.441754	-0.0625	440025..441464	-	479	16077457	gabR	COG1167KE	GntR family transcriptional regulator
operational	BSU03900	-0.025917	0	441571..442881	+	436	16077458	gabT	COG0160E	4-aminobutyrate aminotransferase
operational	BSU03910	-0.240043	-0.064795	442950..444338	+	462	16077459	gabD	COG1012C	succinate-semialdehyde dehydrogenase
operational	BSU03920	0.962718	0.28125	444461..445324	+	287	16077460	glcU	COG4975G	glucose uptake protein GlcU
operational	BSU03930	-0.122222	-0.053435	445344..446129	+	261	16077461	gdh	COG1028IQR	glucose 1-dehydrogenase
operational	BSU03930	-0.122222	-0.053435	445344..446129	+	261	16077461	gdh	COG1028IQR	glucose 1-dehydrogenase
operational	BSU03930	-0.122222	-0.053435	445344..446129	+	261	16077461	gdh	COG1028IQR	glucose 1-dehydrogenase
operational	BSU03940	-0.319118	-0.112195	446174..446788	-	204	16077462	ycnI	COG4549S	hypothetical protein
operational	BSU03950	0.095749	0.060886	446801..448426	-	541	255767121	ycnJ	COG1276P	copper transport protein YcnJ
operational	BSU03960	-0.181579	-0.052356	448461..449033	-	190	16077464	ycnK	COG1349KG	DeoR family transcriptional regulator
operational	BSU03981	0.474686	0.102296	449724..451160	+	478	255767122	mtlA	COG2213G	PTS system mannitol-specific EIICB component
operational	BSU03982	-0.18042	-0.076389	451185..451616	+	143	255767123	mtlF	COG4668G	mannitol-specific phosphotransferase enzyme IIA component
operational	BSU03990	-0.158177	-0.029412	451618..452739	+	373	255767124	mtlD	COG0246G	mannitol-1-phosphate 5-dehydrogenase
operational	BSU04000	-0.089266	0.014085	452830..453894	+	354	255767125	ycsA	COG0473CE	tartrate dehydrogenase/decarboxylase
operational	BSU04000	-0.089266	0.014085	452830..453894	+	354	255767125	ycsA	COG0473CE	tartrate dehydrogenase/decarboxylase
operational	BSU04010	-0.218717	0	454029..454592	+	187	16077469	sipU	COG0681U	signal peptidase I U
operational	BSU04020	-0.107426	0.004926	454652..455260	-	202	255767126	yczH	COG0412Q	hydrolase
operational	BSU04030	-0.134615	-0.007634	455346..455738	+	130	50812182	ycsD	COG0764I	hypothetical protein
operational	BSU04040	-0.330121	-0.064	456068..456817	+	249	255767128	ycsE	COG0561R	hypothetical protein
operational	BSU04050	-0.054475	-0.03876	457023..457796	+	257	255767129	ycsF	COG1540R	hypothetical protein
operational	BSU04060	0.933663	0.237037	457811..459025	+	404	255767130	ycsG	COG1914P	membrane protein
operational	BSU04070	0.052918	0.050388	459049..459822	+	257	255767131	ycsI	COG4336S	hypothetical protein
operational	BSU04080	-0.18	-0.012448	459867..460589	+	240	50812186	kipI	COG2049E	kinase A inhibitor
operational	BSU04090	-0.154328	0.02381	460592..461599	+	335	255767132	kipA	COG1984E	kipi antagonist
operational	BSU04110	-0.156808	-0.037383	462431..463072	+	213	16077478	lipC	COG2755E	spore germination lipase LipC
operational	BSU04130	-0.478947	-0.104167	463496..463783	-	95	16077480	yczJ	COG2329R	hypothetical protein
operational	BSU04140	-0.624251	-0.170404	463934..465940	+	668	16077481	pbpC	COG0768M	penicillin-binding protein 3
operational	BSU04150	-0.275667	-0.046512	466042..466944	+	300	16077482	ycsN	COG4989R	oxidoreductase
operational	BSU04170	-0.120676	-0.021825	469426..470937	+	503	255767134	ydaB	COG0318IQ	acyl--CoA ligase YdaB
operational	BSU04170	-0.120676	-0.021825	469426..470937	+	503	255767134	ydaB	COG0318IQ	acyl--CoA ligase YdaB
operational	BSU04180	-0.299448	-0.06044	470957..471502	-	181	16077485	ydaC	COG2226H	methyltransferase
operational	BSU04190	-0.395804	-0.118467	471709..472569	+	286	16077486	ydaD	COG1028IQR	general stress protein 39
operational	BSU04190	-0.395804	-0.118467	471709..472569	+	286	16077486	ydaD	COG1028IQR	general stress protein 39
operational	BSU04190	-0.395804	-0.118467	471709..472569	+	286	16077486	ydaD	COG1028IQR	general stress protein 39
operational	BSU04200	-0.749102	-0.172619	472585..473088	+	167	16077487	ydaE	COG3822R	D-lyxose ketol-isomerase
operational	BSU04220	-0.602143	-0.163121	473803..474225	+	140	16077489	ydaG	COG3871R	general stress protein 26
operational	BSU04280	0.083039	0.06338	480013..480864	+	283	16077495	ydaK	COG2199T	membrane protein
operational	BSU04290	-0.230931	-0.04386	480875..482584	+	569	16077496	ydaL	COG5298S	hypothetical protein
operational	BSU04300	0.103809	0.073634	482577..483839	+	420	16077497	ydaM	COG1215M	glycosyltransferase YdaM
operational	BSU04320	0.589786	0.161184	486432..488255	+	607	16077499	ydaO	COG0531E	amino acid permease YdaO
operational	BSU04330	-0.263087	-0.02	488314..488763	+	149	16077500	mutT	COG1051F	8-oxo-dGTP diphosphatase
operational	BSU04340	-0.180314	-0.05913	488830..490554	+	574	16077501	ydaP	COG0028EH	thiamine pyrophosphate-containing protein YdaP
operational	BSU04340	-0.180314	-0.05913	488830..490554	+	574	16077501	ydaP	COG0028EH	thiamine pyrophosphate-containing protein YdaP
operational	BSU04360	0.901177	0.253521	491147..492424	-	425	16077503	mntH	COG1914P	divalent metal cation transporter MntH
operational	BSU04370	1.52	0.418605	492654..492911	-	85	16077504	ydaS	COG2261S	hypothetical protein
operational	BSU04380	-0.829333	-0.218543	492989..493441	-	150	16077505	ydaT	COG4876S	hypothetical protein
operational	BSU04400	-1.76829	-0.467742	494506..494877	+	123	16077507	gsiB	COG3729R	glucose starvation-inducible protein B
operational	BSU04410	-0.29646	-0.096491	495009..495350	+	113	16077508	ydbB	COG0662G	hypothetical protein
operational	BSU04430	-0.434799	-0.080292	495740..496561	-	273	16077510	ydbD	COG3546P	manganese catalase
operational	BSU04440	-0.501143	-0.131054	496646..497698	-	350	16077511	dctB	COG1638G	C4-dicarboxylate-binding protein DctB
operational	BSU04450	-0.108598	-0.005597	497768..499375	+	535	16077512	dctS	COG3290T	C4-dicarboxylate sensor kinase
operational	BSU04460	-0.322124	-0.088106	499365..500045	+	226	16077513	dctR	COG4565KT	C4-dicarboxylate response regulator DctR
operational	BSU04470	0.762708	0.208531	500166..501431	+	421	16077514	dctP	COG1301C	C4-dicarboxylate transport protein
operational	BSU04480	0.911429	0.273504	501579..502631	+	350	16077515	ydbI	COG0628R	hypothetical protein
operational	BSU04490	-0.255195	-0.058252	502908..503834	+	308	16077516	ydbJ	COG1131V	ABC transporter ATP-binding protein
operational	BSU04500	0.994309	0.287449	503854..504594	+	246	16077517	ydbK	COG1277R	membrane protein
operational	BSU04520	-0.341207	-0.054974	505152..506297	+	381	16077519	ydbM	COG1960I	acyl-CoA dehydrogenase YdbM
operational	BSU04540	0.18	0.030928	506866..507738	+	290	16077521	ydbO	COG0053P	transporter
operational	BSU04550	-0.576415	-0.17757	507753..508073	-	106	16077522	ydbP	COG0526OC	thioredoxin
operational	BSU04550	-0.576415	-0.17757	507753..508073	-	106	16077522	ydbP	COG0526OC	thioredoxin
operational	BSU04560	-0.187571	-0.059155	508248..509312	+	354	16077523	ddl	COG1181M	D-alanine--D-alanine ligase
operational	BSU04570	-0.155799	-0.045852	509384..510757	+	457	16077524	murF	COG0770M	UDP-N-acetylmuramoyl-tripeptide--D-alanyl-D-alanine ligase
operational	BSU04590	0.308176	0.1125	512814..513293	+	159	16077526	ydbS	COG3402S	hypothetical protein
operational	BSU04600	0.137525	0.076923	513283..514764	+	493	16077527	ydbT	COG3428S	hypothetical protein
operational	BSU04610	0.778392	0.245	515016..515615	-	199	16077528	ydcA	COG0705R	rhomboid protease YdcA
operational	BSU04620	-0.347934	-0.065574	515710..516075	+	121	16077529	acpS	COG0736I	holo-[acyl-carrier-protein] synthase
operational	BSU04630	-0.48787	-0.109145	516241..517257	+	338	255767136	ydcC	COG2834M	sporulation protein YdcC
operational	BSU04640	-0.144216	-0.012821	517372..518541	+	389	16077531	alrA	COG0787M	alanine racemase 1
operational	BSU04660	-0.013793	0.017094	518943..519293	+	116	16077533	ndoA	COG2337T	mRNA interferase EndoA
operational	BSU04670	0.006204	0.010909	519408..520232	+	274	16077534	rsbRA	COG1366T	RsbT co-antagonist protein RsbRA
operational	BSU04680	0.404959	0.081967	520237..520602	+	121	16077535	rsbS	COG1366T	RsbT antagonist protein RsbS
operational	BSU04690	-0.187218	-0.007463	520606..521007	+	133	16077536	rsbT	COG2172T	serine/threonine protein kinase
operational	BSU04700	-0.306866	-0.089286	521019..522026	+	335	16077537	rsbU	COG2208TK	phosphoserine phosphatase RsbU
operational	BSU04710	-0.024771	0.009091	522088..522417	+	109	16077538	rsbV	COG1366T	anti-sigma-B factor antagonist
operational	BSU04720	-0.499375	-0.136646	522414..522896	+	160	16077539	rsbW	COG2172T	serine-protein kinase RsbW
operational	BSU04740	-0.430151	-0.12	523650..524249	+	199	16077541	rsbX	COG2208TK	phosphoserine phosphatase RsbX
operational	BSU04750	-0.197938	-0.020408	524492..524785	+	97	16077542	ydcF	COG3843U	hypothetical protein
operational	BSU04790	-0.945333	-0.192053	528129..528581	+	150	16077546	ydcK	COG3091S	protein SprT-like
operational	BSU04810	-0.203551	-0.111765	530624..531133	-	169	16077548	immA	COG2856E	metallopeptidase ImmA
operational	BSU04860	-0.079375	0.012474	533338..534780	+	480	16077553	ydcQ	COG1674D	Ftsk domain-containing protein YdcQ
operational	BSU04940	-0.498369	-0.107769	538836..541229	+	797	255767139	yddE	COG3451U	hypothetical protein
operational	BSU04960	-0.373006	-0.069853	541578..544025	+	815	16077563	yddG	COG4372S	membrane protein
operational	BSU04970	-0.259271	-0.033333	544022..545011	+	329	16077564	yddH	COG0791M	endopeptidase YddH
operational	BSU05040	-0.10885	-0.014706	550240..551259	-	339	16077571	yddN	COG2141C	hypothetical protein
operational	BSU05070	-0.046667	-0.044199	552616..553158	+	180	16077574	yddQ	COG1335Q	isochorismatase
operational	BSU05080	-0.216142	-0.066667	553711..554475	+	254	16077575	yddR	COG2220R	hypothetical protein
operational	BSU05090	0.781193	0.203661	554669..555979	+	436	16077576	yddS	COG2814G	MFS transporter
operational	BSU05110	-0.106599	-0.050505	558408..559001	+	197	16077578	ydeA	COG0693R	protease YdeA
operational	BSU05140	0.934615	0.240506	561180..561416	-	78	16077581	ydzE	COG5006R	permease
operational	BSU05160	0.722884	0.196875	562502..563461	+	319	16077583	ydeD	COG0697GER	transporter
operational	BSU05160	0.722884	0.196875	562502..563461	+	319	16077583	ydeD	COG0697GER	transporter
operational	BSU05160	0.722884	0.196875	562502..563461	+	319	16077583	ydeD	COG0697GER	transporter
operational	BSU05170	-0.427931	-0.065292	563614..564486	-	290	16077584	ydeE	COG3708S	AraC family transcriptional regulator
operational	BSU05180	-0.085806	-0.012876	564704..566101	+	465	16077585	ydeF	COG1167KE	GntR family transcriptional regulator
operational	BSU05190	0.81907	0.229698	566211..567503	+	430	16077586	ydeG	COG2271G	MFS transporter
operational	BSU05210	-0.551269	-0.156566	568345..568938	+	197	16077588	ydeI	COG4430S	hypothetical protein
operational	BSU05230	1.03937	0.295139	570371..571234	-	287	16077590	ydeK	COG0697GER	transporter
operational	BSU05230	1.03937	0.295139	570371..571234	-	287	16077590	ydeK	COG0697GER	transporter
operational	BSU05230	1.03937	0.295139	570371..571234	-	287	16077590	ydeK	COG0697GER	transporter
operational	BSU05240	-0.438877	-0.068966	571389..572780	+	463	16077591	ydeL	COG1167KE	GntR family transcriptional regulator
operational	BSU05250	-0.185107	-0.021127	572974..573399	+	141	16077592	ydeM	COG2030I	hypothetical protein
operational	BSU05260	-0.178421	-0.031414	573452..574024	-	190	16077593	ydeN	COG3545R	hydrolase
operational	BSU05280	0.595517	0.158076	574690..575562	+	290	16077595	ydeO	COG1284S	hypothetical protein
operational	BSU05300	-0.440101	-0.09596	576209..576802	+	197	16077597	ydeQ	COG2249R	NAD(P)H oxidoreductase
operational	BSU05310	1.02481	0.277778	576946..578133	-	395	16077598	ydeR	COG2814G	MFS transporter
operational	BSU05340	1.06138	0.261468	579889..581196	+	435	16077601	ydfA	COG1055P	arsenic pump protein
operational	BSU05360	0.952288	0.273616	582536..583456	-	306	16077603	ydfC	COG0697GER	transporter
operational	BSU05360	0.952288	0.273616	582536..583456	-	306	16077603	ydfC	COG0697GER	transporter
operational	BSU05360	0.952288	0.273616	582536..583456	-	306	16077603	ydfC	COG0697GER	transporter
operational	BSU05370	-0.196681	-0.012422	583589..585037	+	482	16077604	ydfD	COG1167KE	GntR family transcriptional regulator
operational	BSU05380	-0.479227	-0.086538	585155..585778	-	207	16077605	ydfE	COG1853R	hypothetical protein
operational	BSU05400	-0.582993	-0.121622	586628..587071	-	147	16077607	ydfG	COG2128S	hypothetical protein
operational	BSU05410	0.190909	0.061275	587744..588967	+	407	16077608	ydfH	COG4585T	sensor histidine kinase
operational	BSU05420	-0.148826	-0.028037	588960..589601	+	213	16077609	ydfI	COG2197TK	transcriptional regulator
operational	BSU05430	0.507597	0.137931	589717..591891	+	724	16077610	ydfJ	COG2409R	membrane protein
operational	BSU05440	-0.224	-0.009967	592303..593205	-	300	16077611	nap	COG0596R	carboxylesterase nap
operational	BSU05450	0.965065	0.23913	593407..594096	-	229	16077612	ydfK	COG1811R	membrane protein
operational	BSU05460	-0.45037	-0.118081	594186..594998	-	270	16077613	ydfL	COG4978KT	GntR family transcriptional regulator
operational	BSU05470	0.384175	0.07047	595109..596002	-	297	255767145	ydfM	COG0053P	transporter
operational	BSU05480	-0.391262	-0.082126	596478..597098	+	206	16077615	ydfN	COG0778C	NAD(P)H nitroreductase MhqN
operational	BSU05490	-0.433333	-0.070288	597114..598052	+	312	16077616	ydfO	COG0346E	ring-cleaving dioxygenase MhqO
operational	BSU05500	1.12791	0.261538	598154..598543	+	129	16077617	ydfP	COG2259S	oxidoreductase
operational	BSU05510	0.120536	0.070796	598729..599067	+	112	16077618	ydfQ	COG3118O	thioredoxin
operational	BSU05530	-0.004	0.030973	600229..600906	-	225	16077620	ydfR	COG2323S	hypothetical protein
operational	BSU05540	0.073191	0.059322	601019..601726	+	235	16077621	ydfS	COG2323S	hypothetical protein
operational	BSU05550	-0.273427	-0.0625	601741..602172	-	143	16077622	cotP	COG0071O	spore coat protein P
operational	BSU05600	-0.584076	-0.120253	604103..604576	+	157	16077627	ydgE	COG0456R	N-acetyltransferase YdgE
operational	BSU05610	-0.675868	-0.14781	604736..606379	-	547	16077628	vmlR	COG0488R	nucleotide-binding protein ExpZ
operational	BSU05620	0.80917	0.220044	606699..608075	-	458	16077629	ydgF	COG1113E	transporter
operational	BSU05630	-0.309884	-0.080925	608246..608764	-	172	16077630	dinB	COG2318S	protein DinB
operational	BSU05650	0.32226	0.085779	609388..612045	+	885	16077632	ydgH	COG2409R	membrane protein
operational	BSU05660	-0.277512	-0.061905	612191..612820	-	209	16077633	ydgI	COG0778C	NAD(P)H nitroreductase YdgI
operational	BSU05680	0.977861	0.30273	613641..614849	+	402	16077635	ydgK	COG2814G	MFS transporter
operational	BSU05690	1.26367	0.329268	614885..615622	-	245	255767147	ydhB	COG0730R	hypothetical protein
operational	BSU05710	-0.082381	0.021378	616672..617934	+	420	255767148	ydhD	COG3858R	sporulation protein
operational	BSU05720	-0.235696	-0.055556	618095..619282	+	395	255767149	ydhE	COG1819GC	UDP-glucosyltransferase YdhE
operational	BSU05720	-0.235696	-0.055556	618095..619282	+	395	255767149	ydhE	COG1819GC	UDP-glucosyltransferase YdhE
operational	BSU05740	-0.55303	-0.168467	620097..621485	-	462	255767150	phoB	COG1785P	alkaline phosphatase 3
operational	BSU05750	-0.335772	-0.072581	621847..622218	+	123	16077642	ydhG	COG5646S	hypothetical protein
operational	BSU05770	-0.045	-0.031056	622808..623290	-	160	16077644	ydhI	COG1246E	hypothetical protein
operational	BSU05780	-0.273538	-0.079755	623373..624350	+	325	16077645	ydhJ	COG1078R	hypothetical protein
operational	BSU05800	1.07345	0.298201	625125..626291	-	388	50812189	pbuE	COG2814G	purine efflux pump PbuE
operational	BSU05810	-0.199029	-0.096154	626622..626933	+	103	16077648	gmuB	COG1440G	PTS system oligo-beta-mannoside transporter subunit IIB
operational	BSU05820	-0.249091	-0.081081	626933..627265	+	110	255767151	gmuA	COG1447G	PTS system oligo-beta-mannoside transporter subunit IIA
operational	BSU05830	0.833258	0.250564	627284..628612	+	442	16077650	gmuC	COG1455G	PTS system oligo-beta-mannoside transporter subunit IIC
operational	BSU05840	-0.664516	-0.135193	628630..630027	+	465	16077651	gmuD	COG2723G	6-phospho-beta-glucosidase GmuD
operational	BSU05860	-0.001672	-0.013333	630912..631811	+	299	16077653	gmuE	COG1940KG	fructokinase
operational	BSU05870	-0.330159	-0.085443	631808..632755	+	315	16077654	gmuF	COG1482G	mannose-6-phosphate isomerase GmuF
operational	BSU05880	-0.34779	-0.093664	632774..633862	+	362	255767152	gmuG	COG4124G	mannan endo-1,4-beta-mannosidase
operational	BSU05900	-0.094462	-0.030675	640662..641639	+	325	16077657	thiL	COG0611H	thiamine-monophosphate kinase
operational	BSU05910	-0.381013	-0.075472	641654..642130	+	158	16077658	ydiB	COG0802R	UPF0079 ATP-binding protein YdiB
operational	BSU05920	-0.065939	-0.013043	642111..642800	+	229	16077659	ydiC	COG1214O	hypothetical protein
operational	BSU05930	-0.463576	-0.111842	642810..643265	+	151	16077660	rimI	COG0456R	ribosomal-protein-alanine acetyltransferase
operational	BSU05940	0.050867	-0.014409	643258..644298	+	346	16077661	gcp	COG0533O	tRNA threonylcarbamoyladenosine biosynthesis protein Gcp
operational	BSU05950	-0.640031	-0.14619	644528..646456	-	642	255767153	ydiF	COG0488R	ABC transporter ATP-binding protein
operational	BSU05960	-0.152941	-0.046784	646582..647094	+	170	16077663	moaC	COG0315H	cyclic pyranopterin monophosphate synthase accessory protein
operational	BSU05970	-0.117674	-0.032407	647091..647738	+	215	16077664	ydiH	COG2344R	redox-sensing transcriptional repressor rex
operational	BSU05980	-0.257895	-0.068966	647760..647933	+	57	16077665	tatAY	COG1826U	Sec-independent protein translocase protein TatAy
operational	BSU05990	0.799606	0.231373	647940..648704	+	254	16077666	tatCY	COG0805U	Sec-independent protein translocase protein TatCy
operational	BSU06010	0.818033	0.228571	648930..649664	-	244	16077668	ydiL	COG1266R	membrane peptidase YdiL
operational	BSU06020	-0.097872	-0.021053	649903..650187	+	94	50812190	groES	COG0234O	10 kDa chaperonin
operational	BSU06030	-0.04614	-0.005505	650234..651868	+	544	16077670	groEL	COG0459O	60 kDa chaperonin
operational	BSU06100	-0.404082	-0.055233	660596..661627	+	343	16077677	ydiS	COG1401V	type-2 restriction enzyme BsuMI component YdiS
operational	BSU06140	-0.429313	-0.095181	664775..667264	-	829	16077681	gutR	COG5635T	transcription activator GutR
operational	BSU06150	0.033994	0.00565	667466..668527	+	353	16077682	gutB	COG1063ER	sorbitol dehydrogenase
operational	BSU06150	0.033994	0.00565	667466..668527	+	353	16077682	gutB	COG1063ER	sorbitol dehydrogenase
operational	BSU06160	0.569114	0.172414	668601..669992	+	463	16077683	gutP	COG2211G	glucitol transport protein GutA
operational	BSU06170	0.173125	0.043614	670087..671049	+	320	16077684	ydjE	COG0524G	sugar kinase YdjE
operational	BSU06180	-0.645815	-0.166667	671245..671928	+	227	16077685	pspA	COG1842KT	phage shock protein A homolog
operational	BSU06200	-0.212205	-0.023529	673019..673783	+	254	16077687	ydjH	COG1512R	hypothetical protein
operational	BSU06210	-0.337152	-0.033951	673814..674785	+	323	16077688	ydjI	COG4260S	hypothetical protein
operational	BSU06230	0.611417	0.227848	676442..677863	+	473	16077690	iolT	COG2814G	major myo-inositol transporter IolT
operational	BSU06240	-0.016474	-0.014409	677911..678951	-	346	16077691	bdhA	COG1063ER	(r,r)-butanediol dehydrogenase
operational	BSU06240	-0.016474	-0.014409	677911..678951	-	346	16077691	bdhA	COG1063ER	(r,r)-butanediol dehydrogenase
operational	BSU06280	-0.117712	-0.022059	681547..682362	-	271	16077695	ydjP	COG0596R	AB hydrolase superfamily protein YdjP
operational	BSU06300	-0.574854	-0.101167	683462..685003	-	513	16077697	cotA	COG2132Q	spore coat protein A
operational	BSU06310	0.810234	0.229787	685155..686564	-	469	255767156	gabP	COG1113E	GABA permease
operational	BSU06320	0.206552	0.027491	686962..687834	+	290	16077699	yeaB	COG0053P	transporter
operational	BSU06330	-0.085	0.018692	688184..689146	+	320	255767158	yeaC	COG0714R	hypothetical protein
operational	BSU06340	-0.14598	0.0401	689146..690342	+	398	255767159	yeaD	COG1721R	hypothetical protein
operational	BSU06350	-0.28711	-0.023035	690364..692577	+	737	255767160	yebA	COG1305E	hypothetical protein
operational	BSU06360	-0.230799	-0.029183	692740..694281	+	513	255767161	guaA	COG0519F	GMP synthase
operational	BSU06370	1.12932	0.30839	694662..695984	+	440	16077704	pbuG	COG2252R	guanine/hypoxanthine permease PbuG
operational	BSU06400	0.427174	0.108108	697538..698092	+	184	50812193	yebE	COG4843S	hypothetical protein
operational	BSU06420	0.051852	0.030675	698612..699100	+	162	16077710	purE	COG0041F	N5-carboxyaminoimidazole ribonucleotide mutase
operational	BSU06430	-0.223947	-0.070866	699093..700235	+	380	255767163	purK	COG0026F	N5-carboxyaminoimidazole ribonucleotide synthase
operational	BSU06440	-0.349884	-0.050926	700232..701527	+	431	16077712	purB	COG0015F	adenylosuccinate lyase
operational	BSU06450	-0.33112	-0.090909	701601..702326	+	241	16077713	purC	COG0152F	phosphoribosylaminoimidazole-succinocarboxamide synthase
operational	BSU06460	-0.294048	-0.105882	702319..702573	+	84	16077714	purS	COG1828F	hypothetical protein
operational	BSU06470	-0.055947	-0.02193	702570..703253	+	227	16077715	purQ	COG0047F	phosphoribosylformylglycinamidine synthase
operational	BSU06480	-0.138949	-0.039031	703237..705465	+	742	255767164	purL	COG0046F	phosphoribosylformylglycinamidine synthase
operational	BSU06490	-0.152101	-0.023061	705441..706871	+	476	255767165	purF	COG0034F	amidophosphoribosyltransferase
operational	BSU06500	-0.004624	0.008646	706973..708013	+	346	255767166	purM	COG0150F	phosphoribosylformylglycinamidine cyclo-ligase
operational	BSU06510	-0.08	-0.040816	708010..708597	+	195	255767167	purN	COG0299F	phosphoribosylglycinamide formyltransferase
operational	BSU06520	-0.204688	-0.064327	708594..710132	+	512	255767168	purH	COG0138F	bifunctional purine biosynthesis protein PurH
operational	BSU06530	-0.079384	-0.033097	710148..711416	+	422	16077721	purD	COG0151F	phosphoribosylamine--glycine ligase
operational	BSU06550	0.941038	0.237647	712019..713293	+	424	255767170	yecA	COG0531E	amino acid permease
operational	BSU06560	-0.296207	-0.039587	713664..715406	+	580	16077724	yerA	COG1001F	adenine deaminase YerA
operational	BSU06580	-0.631731	-0.133333	716431..716745	+	104	16077726	yerC	COG4496S	hypothetical protein
operational	BSU06590	-0.249143	-0.041825	716780..718357	-	525	16077727	yerD	COG0069E	glutamate synthase large subunit-like protein YerD
operational	BSU06600	0.064474	-0.030568	718622..719308	+	228	16077728	pcrB	COG1646R	heptaprenylglyceryl phosphate synthase
operational	BSU06630	-0.580556	-0.151134	723635..724825	+	396	16077731	yerH	COG4851R	lipoprotein
operational	BSU06640	-0.460119	-0.094955	724987..725997	+	336	16077732	yerI	COG2334R	hypothetical protein
operational	BSU06650	0.300431	0.111588	726035..726733	-	232	16077733	sapB	COG1285S	peptide ABC transporter permease SapB
operational	BSU06660	0.858537	0.241379	726840..728318	-	492	16077734	opuE	COG0591ER	osmoregulated proline transporter
operational	BSU06660	0.858537	0.241379	726840..728318	-	492	16077734	opuE	COG0591ER	osmoregulated proline transporter
operational	BSU06710	0.032582	0.00469	732916..736113	+	1065	16077739	swrC	COG0841V	surfactin self-resistance transporter
operational	BSU06720	-0.130363	-0.016447	736436..737347	+	303	16077740	yerQ	COG1597IR	diacylglycerol kinase
operational	BSU06720	-0.130363	-0.016447	736436..737347	+	303	16077740	yerQ	COG1597IR	diacylglycerol kinase
operational	BSU06760	-0.275654	-0.057955	740288..742927	+	879	16077744	yeeA	COG1002V	DNA methyltransferase YeeA
operational	BSU06812	-0.662033	-0.179104	747554..749563	-	669	255767176	yeeF	COG5444S	hypothetical protein
operational	BSU06840	-0.466946	-0.145833	752412..753131	+	239	255767180	yeeI	COG0217S	transcriptional regulator
operational	BSU06850	-1.37931	-0.390411	753265..753702	+	145	50812196	yeeK	COG4531P	spore coat protein YeeK
operational	BSU06870	-0.504762	-0.101351	754480..754923	+	147	16077754	yesE	COG3631R	hypothetical protein
operational	BSU06880	-0.145804	-0.010453	754920..755780	+	286	16077755	yesF	COG0702MG	oxidoreductase
operational	BSU06880	-0.145804	-0.010453	754920..755780	+	286	16077755	yesF	COG0702MG	oxidoreductase
operational	BSU06910	-0.395767	-0.121053	756417..756986	+	189	16077758	cotJC	COG3546P	spore coat peptide assembly protein CotJC
operational	BSU06920	-0.307222	-0.049724	757111..757653	+	180	16077759	yesJ	COG2153R	N-acetyltransferase YesJ
operational	BSU06940	1.00383	0.309524	758093..758722	+	209	16077761	yesL	COG5578S	hypothetical protein
operational	BSU06950	-0.27591	-0.039792	758719..760452	+	577	16077762	yesM	COG2972T	sensor histidine kinase
operational	BSU06960	-0.187772	-0.04607	760452..761558	+	368	16077763	yesN	COG4753T	transcriptional regulator
operational	BSU06970	-0.53349	-0.147196	761662..762945	+	427	255767183	yesO	COG1653G	ABC transporter substrate-binding protein
operational	BSU06980	0.595793	0.177419	762942..763871	+	309	16077765	yesP	COG1175G	ABC transporter permease
operational	BSU06990	0.627027	0.20202	763875..764765	+	296	16077766	yesQ	COG0395G	ABC transporter permease
operational	BSU07000	-0.149128	-0.037681	764781..765815	+	344	16077767	yesR	COG4225R	rhamnogalacturonyl hydrolase
operational	BSU07010	-0.320762	-0.036745	765838..768123	+	761	16077768	yesS	COG4753T	AraC family transcriptional regulator
operational	BSU07020	-0.459914	-0.090129	768137..768835	+	232	16077769	rhgT	COG2755E	rhamnogalacturonan acetylesterase RhgT
operational	BSU07040	0.845192	0.200957	769487..770113	+	208	16077771	yesV	COG5578S	hypothetical protein
operational	BSU07070	-0.448848	-0.119266	774138..774791	+	217	16077774	yesY	COG2755E	rhamnogalacturonan acetylesterase YesY
operational	BSU07080	-0.273303	-0.03012	774799..776790	+	663	16077775	yesZ	COG1874G	beta-galactosidase YesZ
operational	BSU07100	-0.478685	-0.105368	779529..781037	+	502	16077777	lplA	COG1653G	lipoprotein
operational	BSU07110	0.545912	0.181818	781092..782048	+	318	16077778	lplB	COG4209G	ABC transporter permease LplB
operational	BSU07120	0.670847	0.199324	782062..782949	+	295	16077779	lplC	COG0395G	ABC transporter permease LplC
operational	BSU07130	-0.058296	0.01566	782958..784298	+	446	16077780	lplD	COG1486G	alpha-galacturonidase
operational	BSU07140	-0.025541	0	784381..785076	+	231	16077781	yetF	COG2323S	hypothetical protein
operational	BSU07150	-0.5896	-0.119048	785113..785490	-	125	16077782	yetG	COG2329R	monooxygenase
operational	BSU07160	-0.3525	-0.090909	785543..785905	-	120	16077783	yetH	COG0346E	hypothetical protein
operational	BSU07190	-0.403636	-0.053571	787715..787882	+	55	16077786	yezD	COG5583S	hypothetical protein
operational	BSU07200	1.14953	0.306977	787992..788636	+	214	16077787	yetJ	COG0670R	hypothetical protein
operational	BSU07210	0.998788	0.268882	788636..789628	+	330	16077788	yetK	COG0697GER	transporter
operational	BSU07210	0.998788	0.268882	788636..789628	+	330	16077788	yetK	COG0697GER	transporter
operational	BSU07210	0.998788	0.268882	788636..789628	+	330	16077788	yetK	COG0697GER	transporter
operational	BSU07230	-0.254743	-0.062162	790318..791427	+	369	16077790	yetM	COG0654HC	oxidoreductase
operational	BSU07230	-0.254743	-0.062162	790318..791427	+	369	16077790	yetM	COG0654HC	oxidoreductase
operational	BSU07250	-0.474458	-0.06968	792682..795867	+	1061	16077792	yetO	COG0369P	bifunctional P-450/NADPH-P450 reductase 1
operational	BSU07260	-0.293584	-0.078125	796314..798233	+	639	50812198	ltaSA	COG1368M	lipoteichoic acid synthase
operational	BSU07270	-0.2	-0.05098	798469..799233	+	254	16077794	yfnH	COG1208MJ	glucose-1-phosphate cytidylyltransferase
operational	BSU07280	-0.286711	-0.092715	799303..800208	+	301	16077795	yfnG	COG0451MG	CDP-sugar-dehydratase/epimerase
operational	BSU07280	-0.286711	-0.092715	799303..800208	+	301	16077795	yfnG	COG0451MG	CDP-sugar-dehydratase/epimerase
operational	BSU07300	-0.413775	-0.081425	801172..802350	+	392	16077797	yfnE	COG1216R	glycosyltransferase YfnE
operational	BSU07320	0.905379	0.243902	803317..804546	-	409	16077799	yfnC	COG2271G	MFS transporter
operational	BSU07330	-0.358724	-0.067797	804657..805364	-	235	16077800	yfnB	COG1011R	HAD-hydrolase YfnB
operational	BSU07340	0.972451	0.253247	805456..806841	-	461	16077801	yfnA	COG0531E	amino acid permease YfnA
operational	BSU07350	-0.095052	-0.004115	807091..808548	+	485	16077802	yfmT	COG1012C	aldehyde dehydrogenase YfmT
operational	BSU07360	-0.133916	-0.055749	808562..809422	+	286	16077803	yfmS	COG0840NT	sensory transducer protein YfmS
operational	BSU07360	-0.133916	-0.055749	808562..809422	+	286	16077803	yfmS	COG0840NT	sensory transducer protein YfmS
operational	BSU07370	-0.549444	-0.11746	809557..811446	+	629	16077804	yfmR	COG0488R	ABC transporter ATP-binding protein
operational	BSU07400	1.06061	0.287154	812628..813818	+	396	16077807	yfmO	COG2814G	MFS transporter
operational	BSU07420	-0.435521	-0.100193	814384..815940	-	518	255767185	yfmM	COG0488R	ABC transporter ATP-binding protein
operational	BSU07440	-0.327027	-0.026846	817311..817757	+	148	16077811	yfmK	COG1247M	N-acetyltransferase YfmK
operational	BSU07450	-0.184071	-0.041176	817810..818829	-	339	16077812	yfmJ	COG2130R	NADP-dependent oxidoreductase YfmJ
operational	BSU07480	-0.450103	-0.096311	820867..822330	+	487	16077815	yfmG	COG1262S	hypothetical protein
operational	BSU07490	-0.163534	-0.022472	822903..823703	-	266	16077816	yfmF	COG1120PH	Fe(3+)-citrate import ATP-binding protein YfmF
operational	BSU07490	-0.163534	-0.022472	822903..823703	-	266	16077816	yfmF	COG1120PH	Fe(3+)-citrate import ATP-binding protein YfmF
operational	BSU07500	0.974775	0.251497	823716..824717	-	333	16077817	yfmE	COG0609P	Fe(3+)-citrate import system permease protein YfmE
operational	BSU07510	0.94955	0.263473	824714..825715	-	333	16077818	yfmD	COG0609P	Fe(3+)-citrate import system permease protein YfmD
operational	BSU07520	-0.474603	-0.113924	825787..826734	-	315	16077819	yfmC	COG4594P	Fe(3+)-citrate-binding protein YfmC
operational	BSU07560	-0.635714	-0.171021	827993..829255	+	420	16077823	pel	COG3866G	pectate lyase
operational	BSU07570	0.866318	0.22547	829382..830818	+	478	16077824	yflS	COG0471P	malate transporter YflS
operational	BSU07580	-0.08524	0.003683	830945..832573	+	542	16077825	citS	COG3290T	sensor protein CitS
operational	BSU07590	-0.208407	-0.044053	832545..833225	+	226	16077826	citT	COG4565KT	transcriptional regulatory protein CitT
operational	BSU07600	-0.376176	-0.053125	833228..834187	+	319	255767186	yflP	COG3181S	hypothetical protein
operational	BSU07610	1.02771	0.28341	834383..835684	+	433	16077828	citM	COG2851C	Mg(2+)/citrate complex secondary transporter
operational	BSU07620	-0.101515	0.011321	835740..836534	+	264	16077829	yflN	COG0491R	hypothetical protein
operational	BSU07630	-0.577961	-0.137363	836653..837744	+	363	255767187	nosA	COG4362PE	nitric oxide synthase oxygenase
operational	BSU07630	-0.577961	-0.137363	836653..837744	+	363	255767187	nosA	COG4362PE	nitric oxide synthase oxygenase
operational	BSU07640	-0.361539	-0.021739	837735..838010	-	91	16077831	yflL	COG1254C	acylphosphatase
operational	BSU07650	-0.371946	-0.063063	838077..838742	+	221	16077832	yflK	COG2258S	hypothetical protein
operational	BSU07700	0.640929	0.169978	840656..842014	+	452	16077837	nagP	COG1263G	PTS system N-acetylglucosamine-specific EIICB component
operational	BSU07710	-0.295223	-0.076923	842047..843996	-	649	16077838	yflE	COG1368M	lipoteichoic acid synthase
operational	BSU07750	0.718047	0.188559	844770..846185	+	471	16077842	yflA	COG1115E	transporter
operational	BSU07800	0.625106	0.163482	850367..851779	+	470	16077847	treP	COG1263G	PTS system trehalose-specific EIIBC component
operational	BSU07810	-0.628521	-0.140569	851850..853535	+	561	16077848	treA	COG0366G	trehalose-6-phosphate hydrolase
operational	BSU07830	-0.491855	-0.094595	854412..855077	+	221	16077850	yfkO	COG0778C	NAD(P)H nitroreductase YfkO
operational	BSU07840	-0.483447	-0.125769	855114..859502	-	1462	16077851	yfkN	COG0737F	nucleotide phosphoesterase
operational	BSU07850	-0.305814	-0.080925	859745..860263	+	172	16077852	yfkM	COG0693R	general stress protein 18
operational	BSU07860	0.854546	0.206549	860303..861493	-	396	16077853	yfkL	COG2814G	MFS transporter
operational	BSU07870	-0.4	-0.069444	861586..861801	-	71	16077854	yfkK	COG4840S	hypothetical protein
operational	BSU07880	-0.212179	-0.044586	862004..862474	+	156	16077855	yfkJ	COG0394T	low molecular weight protein-tyrosine-phosphatase YfkJ
operational	BSU07900	0.769091	0.224638	862836..863663	+	275	16077857	yfkH	COG1295S	ribonuclease-like protein YfkH
operational	BSU07910	0.830435	0.270408	863862..865037	-	391	16077858	yfkF	COG2271G	MFS transporter
operational	BSU07920	1.03675	0.25	865205..866260	+	351	16077859	yfkE	COG0387P	cation exchanger YfkE
operational	BSU07940	0.058214	0.060498	867164..868006	-	280	16077861	yfkC	COG0668M	MscS family protein YfkC
operational	BSU07955	-0.508579	-0.061497	868007..869128	-	373	255767189	yfkA	COG0535R	radical SAM protein YfkA
operational	BSU07980	-0.519011	-0.140152	869559..870350	+	263	16077865	pdaA	COG0726G	polysaccharide deacetylase PdaA
operational	BSU07990	0.098951	0	870388..871248	-	286	255767190	yfjR	COG2084I	oxidoreductase
operational	BSU08000	-0.123198	0.0125	871347..872306	-	319	16077867	yfjQ	COG0598P	metal ion transporter YfjQ
operational	BSU08060	-0.286486	-0.10479	879002..880003	+	333	16077873	acoA	COG1071C	acetoin:2,6-dichlorophenolindophenol oxidoreductase subunit alpha
operational	BSU08070	-0.004679	0.011662	880007..881035	+	342	16077874	acoB	COG0022C	acetoin:2,6-dichlorophenolindophenol oxidoreductase subunit beta
operational	BSU08080	-0.224875	-0.055138	881049..882245	+	398	16077875	acoC	COG0508C	dihydrolipoyllysine-residue acetyltransferase component of acetoin cleaving system
operational	BSU08090	-0.004148	-0.006536	882266..883642	+	458	16077876	acoL	COG1249C	dihydrolipoyl dehydrogenase
operational	BSU08100	-0.324132	-0.054455	883758..885575	+	605	16077877	acoR	COG3284QK	acetoin dehydrogenase operon transcriptional activator AcoR
operational	BSU08120	1.18899	0.290909	885844..886173	-	109	16077879	yfjF	COG1742S	hypothetical protein
[truncated: 2,360 more rows]

## Sheet: M. jannaschii
gene type	Synonym	GRAVY	baseT2-baseA2	Location	Strand	Length	PID	Gene	COG	Product
[truncated: 1,472 more rows]

[truncated: 3 more sheets: Halobacterium NRC 1, S. cerevisiae, H. sapiens]
