# Supplementary material for: Quantitative elucidation of associations between nucleotide identity and physicochemical properties of amino acids and the functional insight
Source: Comput Struct Biotechnol J. 2021 Jul 17;19:4042–8. doi: 10.1016/j.csbj.2021.07.012 (PMC8346530; doi:10.1016/j.csbj.2021.07.012)
Supplement: Supplementary Table 4 — Subcellular location of informational proteins and operational proteins. [file mmc4.xlsx]

## Sheet: operational
Subcellular Location	Location	Strand	Length	PID	Gene	Synonym	Code	COG	Product	baseA2	baseT2	Gravy
Cytoplasmic	12163..14079	+	638	16128008	dnaK	b0014	-	COG0443O,COG0443O	chaperone Hsp70, with co-chaperone DnaJ	0.366197	0.264476	-0.408621
Cytoplasmic	14168..15298	+	376	16128009	dnaJ	b0015	-	COG0484O,COG0484O	chaperone Hsp40, DnaK co-chaperone	0.342175	0.225464	-0.634309
Cytoplasmic	28374..29195	+	273	16128025	dapB	b0031	-	COG0289E,COG0289E	dihydrodipicolinate reductase	0.273723	0.288321	0.019414
Cytoplasmic	37898..39115	-	405	16128032	caiB	b0038	-	COG1804C,COG1804C	crotonobetainyl CoA:carnitine CoA transferase	0.317734	0.283251	-0.171358
Cytoplasmic	39244..40386	-	380	16128033	caiA	b0039	-	COG1960I,COG1960I	crotonobetaine reductase subunit II, FAD-binding	0.312336	0.286089	-0.235789
Cytoplasmic	80867..81958	-	363	90111082	leuB	b0073	-	COG0473CE,COG0473CE	3-isopropylmalate dehydrogenase, NAD(+)-dependent	0.293956	0.28022	-0.113498
Cytoplasmic	94650..96008	+	452	16128079	murF	b0086	-	COG0770M,COG0770M	UDP-N-acetylmuramoyl-tripeptide:D-alanyl-D-alanine ligase	0.258278	0.295806	0.165044
Cytoplasmic	97087..98403	+	438	16128081	murD	b0088	-	COG0771M,COG0771M	UDP-N-acetylmuramoyl-L-alanine:D-glutamate ligase	0.277904	0.296128	0.004794
Cytoplasmic	118733..119284	+	183	16128103	ampD	b0110	-	COG3023V,COG3023V	1,6-anhydro-N-acetylmuramyl-L-alanine amidase, Zn-dependent; murein amidase	0.288043	0.25	-0.308743
Cytoplasmic	125695..127587	+	630	16128108	aceF	b0115	-	COG0508C,COG0508C	pyruvate dehydrogenase, dihydrolipoyltransacetylase component E2	0.293185	0.288431	0.004444
Cytoplasmic	185123..185947	-	274	16128159	dapD	b0166	-	COG2171E,COG2171E	2,3,4,5-tetrahydropyridine-2-carboxylate N-succinyltransferase	0.301818	0.301818	-0.054015
Cytoplasmic	202101..202556	+	151	16128173	fabZ	b0180	-	COG0764I,COG0764I	(3R)-hydroxymyristol acyl carrier protein dehydratase	0.256579	0.361842	0.066225
Cytoplasmic	208621..209580	+	319	16128178	accA	b0185	-	COG0825I,COG0825I	acetyl-CoA carboxylase, carboxytransferase, alpha subunit	0.3	0.284375	-0.232602
Cytoplasmic	260388..261491	+	367	16128228	proB	b0242	-	COG0263E,COG0263E	gamma-glutamate kinase	0.263587	0.288043	0.006812
Cytoplasmic	261503..262756	+	417	16128229	proA	b0243	-	COG0014E,COG0014E	gamma-glutamylphosphate reductase	0.294258	0.291866	-0.004556
Cytoplasmic	289301..290305	-	334	16128258	argF	b0273	-	COG0078E,COG0078E	ornithine carbamoyltransferase 2, chain F; CP4-6 prophage	0.331343	0.283582	-0.208383
Cytoplasmic	361249..361860	-	203	16128327	lacA	b0342	-	COG0110R,COG0110R	thiogalactoside acetyltransferase	0.328431	0.308824	-0.212315
Cytoplasmic	373868..374881	+	337	16128337	mhpE	b0352	-	COG0119E,COG0119E	4-hyroxy-2-oxovalerate/4-hydroxy-2-oxopentanoic acid aldolase, class I	0.307692	0.278107	-0.113353
Cytoplasmic	404835..405644	-	269	16128371	proC	b0386	-	COG0345E,COG0345E	pyrroline-5-carboxylate reductase, NAD(P)-binding	0.240741	0.322222	0.318216
Cytoplasmic	422518..424332	+	604	345452716	malZ	b0403	-	COG0366G,COG0366G	maltodextrin glucosidase	0.32562	0.259504	-0.452649
Cytoplasmic	440202..441101	-	299	16128406	ispA	b0421	-	COG0142H,COG0142H	geranyltranstransferase	0.3	0.276667	-0.12107
Cytoplasmic	458888..461242	+	784	16128424	lon	b0439	-	COG0466O,COG0466O	DNA-binding ATP-dependent protease La	0.342675	0.303185	-0.312373
Cytoplasmic	498055..499017	+	320	16128459	hemH	b0475	-	COG0276H,COG0276H	ferrochelatase	0.280374	0.286604	-0.186875
Cytoplasmic	499014..499973	-	319	16128460	aes	b0476	-	COG0657I,COG0657I	acetyl esterase	0.30625	0.271875	-0.190909
Cytoplasmic	553218..553940	-	240	16128508	lpxH	b0524	-	COG2908S,COG2908S	UDP-2,3-diacylglucosamine pyrophosphohydrolase	0.290456	0.319502	0.01375
Cytoplasmic	553943..554437	-	164	16128509	ppiB	b0525	-	COG0652O,COG0652O	peptidyl-prolyl cis-trans isomerase B (rotamase B)	0.357576	0.29697	-0.311585
Cytoplasmic	648039..649571	-	510	16128598	citF	b0615	-	COG3051C,COG3051C	citrate lyase, citrate-ACP transferase (alpha) subunit	0.279843	0.291585	-0.093726
Cytoplasmic	649582..650490	-	302	90111153	citE	b0616	-	COG2301G,COG2301G	citrate lyase, citryl-ACP lyase (beta) subunit	0.283828	0.287129	-0.165232
Cytoplasmic	659251..660216	-	321	16128611	lipA	b0628	-	COG0320H,COG0320H	lipoate synthase	0.304348	0.279503	-0.329595
Cytoplasmic	721056..721733	-	225	16128670	kdpE	b0694	-	COG0745TK,COG0745TK	response regulator in two-component regulatory system with KdpD	0.278761	0.323009	-0.136889
Cytoplasmic	793856..794644	-	262	16128729	modE	b0761	-	COG2005R,COG2005R	transcriptional repressor for the molybdenum transport operon modABC	0.311787	0.292776	-0.020992
Cytoplasmic	807433..807909	-	158	16128741	ybhB	b0773	-	COG1881R,COG1881R	kinase inhibitor homolog, UPF0098 family	0.27673	0.27044	-0.18038
Cytoplasmic	807968..809257	-	429	16128742	bioA	b0774	-	COG0161H,COG0161H	7,8-diaminopelargonic acid synthase, PLP-dependent	0.262791	0.297674	0.020746
Cytoplasmic	863642..864304	+	220	90111174	fsaA	b0825	-	COG0176G,COG0176G	fructose-6-phosphate aldolase 1	0.248869	0.316742	0.370455
Cytoplasmic	912162..913814	-	550	90111180	hcp	b0873	-	COG1151C,COG1151C	hybrid-cluster [4Fe-2S-2O] protein in anaerobic terminal reductases	0.294011	0.299456	0.034546
Cytoplasmic	926728..927432	-	234	16128852	aat	b0885	-	COG2360O,COG2360O	leucyl/phenylalanyl-tRNA-protein transferase	0.255319	0.285106	-0.247009
Cytoplasmic	931085..932050	-	321	16128855	trxB	b0888	-	COG0492O,COG0492O	thioredoxin reductase, FAD/NAD(P)-binding	0.310559	0.270186	-0.193458
Cytoplasmic	950340..951080	-	246	16128869	pflA	b0902	-	COG1180O,COG1180O	[formate-C-acetyltransferase 1]-activating enzyme; pyruvate formate-lyase 1-activating enzyme	0.356275	0.303644	-0.360569
Cytoplasmic	951272..953554	-	760	16128870	pflB	b0903	-	COG1882C,COG1882C	formate C-acetyltransferase 1, anaerobic; pyruvate formate-lyase 1	0.348226	0.277267	-0.38
Cytoplasmic	957653..958741	+	362	16128874	serC	b0907	-	COG1932HE,COG1932HE	3-phosphoserine/phosphohydroxythreonine aminotransferase	0.316804	0.292011	-0.112984
Cytoplasmic	961201..961884	+	227	16128877	cmk	b0910	-	COG0283F,COG0283F	cytidylate kinase	0.27193	0.307018	-0.000441
Cytoplasmic	975622..976326	+	234	226524705	mukE	b0923	-	COG3095D,COG3095D	chromosome condensin MukBEF, MukE localization factor	0.340426	0.302128	-0.485043
Cytoplasmic	976326..980786	+	1486	16128891	mukB	b0924	-	COG3096D,COG3096D	chromosome condensin MukBEF, ATPase and DNA-binding subunit	0.35844	0.268325	-0.598991
Cytoplasmic	984519..985709	-	396	16128895	aspC	b0928	-	COG1448E,COG1448E	aspartate aminotransferase, PLP-dependent	0.307305	0.274559	-0.201515
Cytoplasmic	1015952..1016470	-	172	16128921	fabA	b0954	-	COG0764I,COG0764I	beta-hydroxydecanoyl thioester dehydrase	0.271676	0.33526	-0.012209
Cytoplasmic	1061799..1062398	+	199	16128964	torD	b0998	-	COG3381R,COG3381R	TorA-maturation chaperone	0.31	0.295	-0.067337
Cytoplasmic	1062855..1063775	-	306	16128966	cbpA	b1000	-	COG0484O,COG0484O	DnaK co-chaperone; curved DNA-binding protein	0.358306	0.250814	-0.592484
Cytoplasmic	1148759..1149712	+	317	16129054	fabH	b1091	-	COG0332I,COG0332I	3-oxoacyl-[acyl-carrier-protein] synthase III	0.251572	0.286164	0.142902
Cytoplasmic	1151615..1151851	+	78	16129057	acpP	b1094	-	COG0236IQ,COG0236IQ	acyl carrier protein (ACP)	0.43038	0.291139	-0.346154
Cytoplasmic	1189776..1190447	-	223	16129093	phoP	b1130	-	COG0745TK,COG0745TK	response regulator in two-component regulatory system with PhoQ	0.34375	0.330357	-0.256502
Cytoplasmic	1238879..1239949	+	356	16129153	dadX	b1190	-	COG0787M,COG0787M	alanine racemase, catabolic, PLP-binding	0.252101	0.282913	-0.026124
Cytoplasmic	1260928..1261875	-	315	16129170	prs	b1207	-	COG0462FE,COG0462FE	phosphoribosylpyrophosphate synthase	0.259494	0.335443	0.103492
Cytoplasmic	1556625..1557056	+	143	16129441	osmC	b1482	-	COG1764O,COG1764O	lipoyl-dependent Cys-based peroxidase, hydroperoxide resistance; salt-shock inducible membrane protein; peroxiredoxin	0.305556	0.256944	-0.121678
Cytoplasmic	1570645..1572045	-	466	16129452	gadB	b1493	-	COG0076E,COG0076E	glutamate decarboxylase B, PLP-dependent	0.321199	0.278373	-0.29721
Cytoplasmic	1625335..1627380	-	681	16129497	dcp	b1538	-	COG0339E,COG0339E	dipeptidyl carboxypeptidase II	0.332845	0.277126	-0.330543
Cytoplasmic	1685185..1686588	-	467	16129569	fumC	b1611	-	COG0114C,COG0114C	fumarate hydratase (fumarase C),aerobic Class II	0.299145	0.282051	-0.133191
Cytoplasmic	1741413..1742561	+	382	16129619	cfa	b1661	-	COG2230M,COG2230M	cyclopropane fatty acyl phospholipid synthase (unsaturated-phospholipid methyltransferase)	0.336815	0.289817	-0.313089
Cytoplasmic	1813867..1816128	+	753	49176140	katE	b1732	-	COG0753P,COG0753P	catalase HPII, heme d-containing	0.331565	0.258621	-0.49761
Cytoplasmic	1819455..1819805	-	116	16129690	chbA	b1736	-	COG1447G,COG1447G	N,N'-diacetylchitobiose-specific enzyme IIA component of PTS	0.367521	0.324786	-0.087069
Cytoplasmic	1902048..1903019	+	323	16129771	manX	b1817	-	COG3444G,COG3444G	fused mannose-specific PTS enzymes: IIA component/IIB component	0.305556	0.308642	-0.051084
Cytoplasmic	1932115..1932756	-	213	16129803	eda	b1850	-	COG0800G,COG0800G	multifunctional 2-keto-3-deoxygluconate 6-phosphate aldolase and 2-keto-4-hydroxyglutarate aldolase and oxaloacetate decarboxylase	0.233645	0.308411	0.322066
Cytoplasmic	1967048..1967437	-	129	16129834	cheY	b1882	-	COG2204T,COG2204T	chemotaxis regulator transmitting signal to flagellar motor component	0.323077	0.338462	0.027132
Cytoplasmic	1967452..1968501	-	349	16129835	cheB	b1883	-	COG2201NT,COG2201NT	fused chemotaxis regulator: protein-glutamate methylesterase in two-component regulatory system with CheA	0.248571	0.32	0.049857
Cytoplasmic	1968504..1969364	-	286	16129836	cheR	b1884	-	COG1352NT,COG1352NT	chemotaxis regulator, protein-glutamate methyltransferase	0.292683	0.289199	-0.333916
Cytoplasmic	1973360..1975324	-	654	16129840	cheA	b1888	-	COG0643NT,COG0643NT	fused chemotactic sensory histidine kinase in two-component regulatory system with CheB and CheY: sensory histidine kinase/signal sensing protein	0.300763	0.319084	-0.083792
Cytoplasmic	1988716..1989213	+	165	16129855	ftnA	b1905	-	COG1528P,COG1528P	ferritin iron storage protein (cytoplasmic)	0.427711	0.277108	-0.568485
Cytoplasmic	1998494..1999480	-	328	90111355	dcyD	b1919	-	COG2515E,COG2515E	D-cysteine desulfhydrase, PLP-dependent	0.276596	0.31003	0.123171
Cytoplasmic	2006156..2007643	+	495	16129874	amyA	b1927	-	COG0366G,COG0366G	cytoplasmic alpha-amylase	0.370968	0.278226	-0.381212
Cytoplasmic	2035835..2036686	+	283	16129913	hchA	b1967	-	COG0693R,COG0693R	glyoxalase III and Hsp31 molecular chaperone	0.338028	0.271127	-0.224028
Cytoplasmic	2063388..2064467	-	359	16129932	cobT	b1991	-	COG2038H,COG2038H	nicotinate-nucleotide--dimethylbenzimidazole phosphoribosyltransferase	0.236111	0.316667	0.34234
Cytoplasmic	2090192..2091091	+	299	16129960	hisG	b2019	-	COG0040E,COG0040E	ATP phosphoribosyltransferase	0.283333	0.32	-0.144816
Cytoplasmic	2093468..2094535	+	355	90111373	hisB	b2022	-	COG0131E,COG0131E	fused histidinol-phosphatase/imidazoleglycerol-phosphate dehydratase	0.337079	0.300562	-0.365071
Cytoplasmic	2094535..2095125	+	196	16129964	hisH	b2023	-	COG0118E,COG0118E	imidazole glycerol phosphate synthase, glutamine amidotransferase subunit with HisF	0.304569	0.309645	-0.071429
Cytoplasmic	2095125..2095862	+	245	90111374	hisA	b2024	-	COG0106E,COG0106E	N-(5'-phospho-L-ribosyl-formimino)-5-amino-1-(5'-phosphoribosyl)-4-imidazolecarboxamide isomerase	0.288618	0.304878	0.062857
Cytoplasmic	2095844..2096620	+	258	16129966	hisF	b2025	-	COG0107E,COG0107E	imidazole glycerol phosphate synthase, catalytic subunit with HisH	0.316602	0.305019	-0.043798
Cytoplasmic	2096614..2097225	+	203	16129967	hisI	b2026	-	COG0139E,COG0139E	fused phosphoribosyl-AMP cyclohydrolase/phosphoribosyl-ATP pyrophosphatase	0.333333	0.279412	-0.331034
Cytoplasmic	2142307..2142948	-	213	90111379	udk	b2066	-	COG0572F,COG0572F	uridine/cytidine kinase	0.341121	0.317757	-0.258216
Cytoplasmic	2164276..2164998	+	240	16130019	baeR	b2079	-	COG0745TK,COG0745TK	response regulator in two-component regulatory system with BaeS	0.311203	0.311203	-0.28125
Cytoplasmic	2174282..2174566	-	94	16130031	gatB	b2093	-	COG3414G,COG3414G	galactitol-specific enzyme IIB component of PTS	0.284211	0.347368	0.306383
Cytoplasmic	2262365..2263495	-	376	16130107	fruB	b2169	-	COG4668G,COG4668G	fused fructose-specific PTS enzymes: IIA component/HPr component	0.302387	0.289125	-0.028723
Cytoplasmic	2302750..2303013	-	87	16130144	napD	b2207	-	COG3062P,COG3062P	assembly protein for periplasmic nitrate reductase	0.329545	0.295455	-0.065517
Cytoplasmic	2303003..2303497	-	164	16130145	napF	b2208	-	COG1149C,COG1149C	ferredoxin-type protein, role in electron transfer to periplasmic nitrate reductase NapA	0.266667	0.187879	-0.243293
Cytoplasmic	2321866..2323251	+	461	16130157	atoC	b2220	-	COG2204T,COG2204T	fused response regulator of ato operon, in two-component system with AtoS: response regulator/sigma54 interaction protein	0.305195	0.324675	-0.168113
Cytoplasmic	2402055..2403845	-	596	145698291	nuoC	b2286	-	COG0649C,COG0649C	NADH:ubiquinone oxidoreductase, fused CD subunit	0.299832	0.299832	-0.307718
Cytoplasmic	2440385..2441605	-	406	16130258	fabB	b2323	-	COG0304IQ,COG0304IQ	3-oxoacyl-[acyl-carrier-protein] synthase I	0.260442	0.275184	0.007882
Cytoplasmic	2534066..2535793	+	575	16130342	ptsI	b2416	-	COG1080G,COG1080G	PEP-protein phosphotransferase of PTS system (enzyme I)	0.329861	0.3125	-0.120348
Cytoplasmic	2535834..2536343	+	169	16130343	crr	b2417	-	COG2190G,COG2190G	glucose-specific enzyme IIA component of PTS	0.323529	0.358824	0.056805
Cytoplasmic	2598882..2599760	-	292	16130403	dapA	b2478	-	COG0329EM,COG0329EM	dihydrodipicolinate synthase	0.273038	0.303754	0.066781
Cytoplasmic	2599906..2600478	+	190	90111443	gcvR	b2479	-	COG2716E,COG2716E	transcriptional repressor, regulatory protein accessory to GcvA	0.282723	0.293194	-0.006842
Cytoplasmic	2621197..2622234	+	345	16130424	purM	b2499	-	COG0150F,COG0150F	phosphoribosylaminoimidazole synthetase	0.294798	0.300578	0.041159
Cytoplasmic	2644433..2644864	-	143	16130443	ndk	b2518	-	COG0105F,COG0105F	multifunctional nucleoside diphosphate kinase and apyrimidinic endonuclease and 3'-phosphodiesterase	0.277778	0.284722	-0.081818
Cytoplasmic	2684254..2685507	-	417	16130476	glyA	b2551	-	COG0112E,COG0112E	serine hydroxymethyltransferase	0.34689	0.26555	-0.233094
Cytoplasmic	2685835..2687025	+	396	16130477	hmp	b2552	-	COG1018C,COG1018C	fused nitric oxide dioxygenase/dihydropteridine reductase 2	0.337531	0.27204	-0.289899
Cytoplasmic	2700998..2701729	-	243	16130489	pdxJ	b2564	-	COG0854H,COG0854H	pyridoxine 5'-phosphate synthase	0.307377	0.278689	-0.091358
Cytoplasmic	2710420..2712042	+	540	16130499	nadB	b2574	-	COG0029H,COG0029H	quinolinate synthase, L-aspartate oxidase (B protein) subunit	0.297597	0.280961	-0.232037
Cytoplasmic	2722727..2724082	+	451	90111464	pssA	b2585	-	COG1502I,COG1502I	phosphatidylserine synthase (CDP-diacylglycerol-serine O-phosphatidyltransferase)	0.367257	0.307522	-0.42949
Cytoplasmic	2731600..2734173	-	857	16130513	clpB	b2592	-	COG0542O,COG0542O	protein disaggregation chaperone	0.341492	0.294872	-0.357526
Cytoplasmic	2737745..2738905	+	386	16130520	pheA	b2599	-	COG0077E,COG0077E	chorismate mutase and prephenate dehydratase, P-protein	0.322997	0.297158	-0.168394
Cytoplasmic	2738948..2740069	-	373	16130521	tyrA	b2600	-	COG0287E,COG0287E	fused chorismate mutase T/prephenate dehydrogenase	0.307487	0.328877	-0.089812
Cytoplasmic	2832476..2833915	+	479	16130617	norV	b2710	-	COG0426C,COG0426C	anaerobic nitric oxide reductase flavorubredoxin	0.335417	0.277083	-0.359916
Cytoplasmic	2833912..2835045	+	377	16130618	norW	b2711	-	COG1251C,COG1251C	NADH:flavorubredoxin oxidoreductase	0.291005	0.304233	-0.123342
Cytoplasmic	2868893..2869519	-	208	16130650	pcm	b2743	-	COG2518O,COG2518O	L-isoaspartate protein carboxylmethyltransferase type II	0.291866	0.30622	-0.157692
Cytoplasmic	2887578..2888312	-	244	16130669	cysH	b2762	-	COG0175EH,COG0175EH	phosphoadenosine phosphosulfate reductase; PAPS reductase, thioredoxin dependent	0.359184	0.273469	-0.438525
Cytoplasmic	2982497..2983258	-	253	16130746	kduD	b2842	-	COG1028IQR,COG1028IQR	hexuronate dehydrogenase; hexuronate utilization in high osmolarity	0.255906	0.314961	0.147826
Cytoplasmic	3033065..3033613	+	182	16130791	idi	b2889	-	COG1443I,COG1443I	isopentenyl diphosphate isomerase	0.289617	0.251366	-0.292308
Cytoplasmic	3053515..3054840	-	441	16130810	pepP	b2908	-	COG0006E,COG0006E	proline aminopeptidase P II	0.325792	0.289593	-0.308163
Cytoplasmic	3072672..3073691	-	339	16130828	epd	b2927	-	COG0057G,COG0057G	D-erythrose 4-phosphate dehydrogenase	0.285294	0.3	-0.041298
Cytoplasmic	3086706..3087860	+	384	16130843	metK	b2942	-	COG0192H,COG0192H	S-adenosylmethionine synthetase	0.309091	0.275325	-0.189323
Cytoplasmic	3121634..3123805	-	723	16130876	glcB	b2976	-	COG2225C,COG2225C	malate synthase G	0.33011	0.277624	-0.326556
Cytoplasmic	3152236..3153423	+	395	16130906	metC	b3008	-	COG0626E,COG0626E	cystathionine beta-lyase, PLP-dependent	0.287879	0.30303	0.023797
Cytoplasmic	3346578..3347069	+	163	16131094	ptsN	b3204	-	COG1762GT,COG1762GT	sugar-specific enzyme IIA component of PTS	0.304878	0.292683	-0.166871
Cytoplasmic	3359198..3360616	+	472	16131103	gltD	b3213	-	COG0493ER,COG0493ER	glutamate synthase, 4Fe-4S protein, small subunit	0.310782	0.27907	-0.313348
Cytoplasmic	3372683..3373576	-	297	16131115	nanA	b3225	-	COG0329EM,COG0329EM	N-acetylneuraminate lyase	0.318792	0.308725	-0.031313
Cytoplasmic	3477907..3478497	-	196	16131228	slyD	b3349	-	COG1047O,COG1047O	FKBP-type peptidyl prolyl cis-trans isomerase (rotamase)	0.401015	0.253807	-0.382653
Cytoplasmic	3517398..3518486	-	362	16131267	aroB	b3389	-	COG0337E,COG0337E	3-dehydroquinate synthase	0.253444	0.322314	0.168232
Cytoplasmic	3547986..3550070	-	694	16131292	malQ	b3416	-	COG1640G,COG1640G	4-alpha-glucanotransferase (amylomaltase)	0.32518	0.25036	-0.392795
Cytoplasmic	3562013..3563518	+	501	16131300	glpD	b3426	-	COG0578C,COG0578C	sn-glycerol-3-phosphate dehydrogenase, aerobic, FAD/NAD(P)-binding	0.312749	0.266932	-0.384431
Cytoplasmic	3587370..3588113	-	247	16131321	ugpQ	b3449	-	COG0584C,COG0584C	glycerophosphodiester phosphodiesterase, cytosolic	0.290323	0.278226	-0.212551
Cytoplasmic	3640111..3640545	+	144	16131367	uspA	b3495	-	COG0589T,COG0589T	universal stress global response regulator	0.358621	0.331034	-0.055556
Cytoplasmic	3759858..3761249	-	463	16131462	selA	b3591	-	COG1921E,COG1921E	selenocysteine synthase	0.260776	0.295259	-0.05486
Cytoplasmic	3781741..3782562	-	273	16131478	cysE	b3607	-	COG1045E,COG1045E	serine acetyltransferase	0.284672	0.288321	0.001832
Cytoplasmic	3783661..3784128	-	155	16131480	secB	b3609	-	COG1952U,COG1952U	protein export chaperone	0.339744	0.282051	-0.187742
Cytoplasmic	3790320..3791345	-	341	16131487	tdh	b3616	-	COG1063ER,COG1063ER	L-threonine 3-dehydrogenase, NAD(P)-binding	0.274854	0.324561	0.050733
Cytoplasmic	3809825..3810304	+	159	16131505	coaD	b3634	-	COG0669H,COG0669H	pantetheine-phosphate adenylyltransferase	0.3	0.3375	0.006289
Cytoplasmic	3821428..3822051	+	207	16131519	gmk	b3648	-	COG0194F,COG0194F	guanylate kinase	0.341346	0.278846	-0.429952
Cytoplasmic	3850136..3850726	-	196	16131539	uhpA	b3669	-	COG2197TK,COG2197TK	response regulator in two-component regulatory system wtih UhpB	0.243655	0.324873	0.181633
Cytoplasmic	3866469..3866897	-	142	90111637	ibpB	b3686	-	COG0071O,COG0071O	heat shock chaperone	0.34965	0.27972	-0.498592
Cytoplasmic	3867009..3867422	-	137	16131555	ibpA	b3687	-	COG0071O,COG0071O	heat shock chaperone	0.405797	0.282609	-0.524818
Cytoplasmic	3911839..3913668	-	609	16131597	glmS	b3729	-	COG0449M,COG0449M	L-glutamine:D-fructose-6-phosphate aminotransferase	0.308197	0.301639	-0.101314
Cytoplasmic	3918316..3919857	-	513	16131602	atpA	b3734	-	COG0056C,COG0056C	F1 sector of membrane-bound ATP synthase, alpha subunit	0.293774	0.291829	-0.044834
Cytoplasmic	3927155..3928147	+	330	16131612	asnA	b3744	-	COG2502E,COG2502E	asparagine synthetase A	0.314199	0.283988	-0.289394
Cytoplasmic	3929597..3931093	-	498	90111646	ravA	b3746	-	COG0714R,COG0714R	hexameric AAA+ MoxR family ATPase, putative molecular chaperone	0.316633	0.308617	-0.219478
Cytoplasmic	3959532..3959813	-	93	16131633	ppiC	b3775	-	COG0760O,COG0760O	peptidyl-prolyl cis-trans isomerase C (rotamase C)	0.340426	0.308511	-0.105376
Cytoplasmic	3970133..3971263	+	376	49176409	wecB	b3786	-	COG0381M,COG0381M	UDP-N-acetyl glucosamine-2-epimerase	0.299735	0.312997	-0.145213
Cytoplasmic	3991153..3993699	+	848	16131658	cyaA	b3806	-	COG3072F,COG3072F	adenylate cyclase	0.328622	0.297998	-0.289623
Cytoplasmic	4016431..4017192	+	253	16131680	udp	b3831	-	COG2820F,COG2820F	uridine phosphorylase	0.251969	0.291339	0.021739
Cytoplasmic	4041415..4041999	-	194	16131698	mobA	b3857	-	COG0746H,COG0746H	molybdopterin-guanine dinucleotide synthase	0.307692	0.302564	-0.179381
Cytoplasmic	4052045..4053418	+	457	90111657	hemN	b3867	-	COG0635H,COG0635H	coproporphyrinogen III oxidase, SAM and NAD(P)H dependent, oxygen-independent	0.364629	0.29476	-0.346171
Cytoplasmic	4080299..4081228	-	309	16131731	fdhE	b3891	-	COG3058O,COG3058O	formate dehydrogenase formation protein	0.335484	0.267742	-0.288673
Cytoplasmic	4093448..4094272	-	274	16131742	rhaD	b3902	-	COG0235G,COG0235G	rhamnulose-1-phosphate aldolase	0.283636	0.301818	-0.044891
Cytoplasmic	4104972..4105670	-	232	16131752	cpxR	b3912	-	COG0745TK,COG0745TK	response regulator in two-component regulatory system with CpxA	0.32618	0.32618	-0.344397
Cytoplasmic	4107552..4108514	+	320	16131754	pfkA	b3916	-	COG0205G,COG0205G	6-phosphofructokinase I	0.280374	0.311526	0
Cytoplasmic	4114569..4115579	-	336	16131763	glpX	b3925	-	COG1494G,COG1494G	fructose 1,6-bisphosphatase II	0.27003	0.305638	-0.016369
Cytoplasmic	4120416..4121747	-	443	16131769	hslU	b3931	-	COG1220O,COG1220O	molecular chaperone and ATPase component of HslUV protease	0.346847	0.292793	-0.363205
Cytoplasmic	4121757..4122287	-	176	16131770	hslV	b3932	-	COG5405O,COG5405O	peptidase component of the HslUV protease	0.310734	0.293785	-0.020455
Cytoplasmic	4128078..4128395	-	105	16131776	metJ	b3938	-	COG3060KE,COG3060KE	transcriptional repressor, S-adenosylmethionine-binding	0.386792	0.235849	-0.747619
Cytoplasmic	4128672..4129832	+	386	16131777	metB	b3939	-	COG0626E,COG0626E	cystathionine gamma-synthase, PLP-dependent	0.273902	0.29199	-0.020985
Cytoplasmic	4173082..4174047	+	321	16131807	birA	b3973	-	COG0340H,COG0340H	bifunctional biotin-[acetylCoA carboxylase] holoenzyme synthetase/ DNA-binding transcriptional repressor, bio-5'-AMP-binding	0.28882	0.322981	-0.03053
Cytoplasmic	4191865..4192635	-	256	33347812	thiG	b3991	-	COG2022H,COG2022H	thiamine biosynthesis ThiGH complex subunit	0.225681	0.307393	0.300391
Cytoplasmic	4203320..4204645	+	441	16131834	zraR	b4004	-	COG2204T,COG2204T	fused DNA-binding response regulator in two-component regulatory system with ZraS: response regulator/sigma54 interaction protein	0.291855	0.312217	-0.033333
Cytoplasmic	4215478..4217079	+	533	16131840	aceB	b4014	-	COG2225C,COG2225C	malate synthase A	0.329588	0.279026	-0.316135
Cytoplasmic	4218596..4220332	+	578	16131842	aceK	b4016	-	COG4579T,COG4579T	isocitrate dehydrogenase kinase/phosphatase	0.316062	0.309154	-0.289447
Cytoplasmic	4252506..4253003	+	165	90111677	ubiC	b4039	-	COG3161H,COG3161H	chorismate--pyruvate lyase	0.240964	0.313253	-0.155152
Cytoplasmic	4267114..4268307	+	397	16131880	tyrB	b4054	-	COG1448E,COG1448E	tyrosine aminotransferase, tyrosine-repressible, PLP-dependent	0.281407	0.296482	0.015113
Cytoplasmic	4289808..4290479	+	223	16131898	nrfC	b4072	-	COG0437C,COG0437C	formate-dependent nitrite reductase, 4Fe4S subunit	0.272321	0.25	-0.161883
Cytoplasmic	4333282..4333950	-	222	16131939	basR	b4113	-	COG0745TK,COG0745TK	response regulator in two-component regulatory system with BasS	0.327354	0.32287	-0.150451
Cytoplasmic	4404687..4405985	+	432	16131999	purA	b4177	-	COG0104F,COG0104F	adenylosuccinate synthetase	0.295612	0.288684	-0.199537
Cytoplasmic	4428935..4429555	+	206	90111705	fklB	b4207	-	COG0545O,COG0545O	FKBP-type peptidyl-prolyl cis-trans isomerase (rotamase)	0.275362	0.289855	-0.080583
Cytoplasmic	4431321..4431983	-	220	16132031	ytfE	b4209	-	COG2846D,COG2846D	iron-sulfur cluster repair protein RIC	0.352941	0.285068	-0.351818
Cytoplasmic	4463054..4464709	-	551	16132061	treC	b4239	-	COG0366G,COG0366G	trehalose-6-P hydrolase	0.344203	0.25	-0.55971
Cytoplasmic	4558354..4559526	-	390	16132149	iadA	b4328	-	COG0044F,COG0044F	isoaspartyl dipeptidase	0.255754	0.304348	0.126923
Cytoplasmic	4604875..4605663	-	262	16132188	fhuF	b4367	-	COG4114R,COG4114R	ferric iron reductase involved in ferric hydroximate transport	0.30038	0.296578	-0.177481
Cytoplasmic	4608185..4608631	+	148	16132191	rimI	b4373	-	COG0456R,COG0456R	ribosomal-protein-S18-alanine N-acetyltransferase	0.315436	0.275168	-0.18446
Cytoplasmic	4619603..4620826	+	407	16132200	deoB	b4383	-	COG1015G,COG1015G	phosphopentomutase	0.316176	0.264706	-0.270762
Cytoplasmic	4623101..4624117	-	338	16132203	lplA	b4386	-	COG0095H,COG0095H	lipoate-protein ligase A	0.297935	0.268437	-0.327811
Cytoplasmic	4636007..4636696	+	229	16132215	creB	b4398	-	COG0745TK,COG0745TK	response regulator in two-component regulatory system with CreC	0.273913	0.330435	-0.131878
Cytoplasmic	4639590..4640306	-	238	16132218	arcA	b4401	-	COG0745TK,COG0745TK	response regulator in two-component regulatory system with ArcB or CpxA	0.343096	0.297071	-0.486975
CytoplasmicMembrane	9928..10494	-	188	16128004	satP	b0010	-	COG1584S,COG1584S	succinate-acetate transporter	0.179894	0.42328	0.952128
CytoplasmicMembrane	17489..18655	+	388	16128013	nhaA	b0019	-	COG3004P,COG3004P	sodium-proton antiporter	0.156812	0.424165	1.01057
CytoplasmicMembrane	25207..25701	+	164	16128021	lspA	b0027	-	COG0597MU,COG0597MU	prolipoprotein signal peptidase (signal peptidase II)	0.218182	0.387879	0.673781
CytoplasmicMembrane	40417..41931	-	504	16128034	caiT	b0040	-	COG1292M,COG1292M	putative transporter	0.180198	0.39604	0.721429
CytoplasmicMembrane	47769..49631	+	620	16128041	kefC	b0047	-	COG0475P,COG0475P	potassium:proton antiporter	0.215781	0.383253	0.456613
CytoplasmicMembrane	71351..72115	+	254	16128059	yabI	b0065	-	COG0586S,COG0586S	DedA family inner membrane protein	0.156863	0.415686	0.783858
CytoplasmicMembrane	72911..74521	-	536	16128061	thiP	b0067	-	COG1178P,COG1178P	thiamine, thiamine pyrophosphate ABC transporter permease; ThiBPQ thiamine, thiamine pyrophosphate importer	0.167598	0.400372	0.702985
CytoplasmicMembrane	77621..78799	+	392	49175994	setA	b0070	-	COG2814G,COG2814G	broad specificity sugar efflux system	0.150127	0.417303	0.892092
CytoplasmicMembrane	96002..97084	+	360	16128080	mraY	b0087	-	COG0472M,COG0472M	phospho-N-acetylmuramoyl-pentapeptide transferase	0.188366	0.432133	0.824167
CytoplasmicMembrane	114522..115724	-	400	16128099	hofC	b0106	-	COG1459NU,COG1459NU	assembly protein in type IV pilin biogenesis, transmembrane protein	0.241895	0.359102	0.30825
CytoplasmicMembrane	120178..121551	-	457	16128105	aroP	b0112	-	COG1113E,COG1113E	aromatic amino acid transporter	0.200873	0.408297	0.812254
CytoplasmicMembrane	143702..144472	+	256	16128121	yadH	b0128	-	COG1682GM,COG1682GM	inner membrane putative ABC superfamily transporter permease	0.159533	0.466926	1.00898
CytoplasmicMembrane	169778..170575	+	265	16128144	fhuC	b0151	-	COG1120PH,COG1120PH	iron-hydroxamate transporter subunit	0.240602	0.304511	0.015094
CytoplasmicMembrane	171462..173444	+	660	16128146	fhuB	b0153	-	COG0609P,COG0609P	fused iron-hydroxamate transporter subunits of ABC superfamily: membrane components	0.108926	0.414523	0.959849
CytoplasmicMembrane	175107..176528	+	473	16128148	clcA	b0155	-	COG0038P,COG0038P	H(+)/Cl(-) exchange transporter	0.172996	0.377637	0.635518
CytoplasmicMembrane	177001..177624	-	207	16128150	yadS	b0157	-	COG2860S,COG2860S	UPF0126 family inner membrane protein	0.144231	0.427885	0.910145
CytoplasmicMembrane	220968..221621	-	217	16128191	metI	b0198	-	COG2011P,COG2011P	DL-methionine transporter subunit	0.142202	0.43578	0.99447
CytoplasmicMembrane	302991..303605	+	204	16128272	yagU	b0287	-	COG3477S,COG3477S	DUF1440 family inner membrane protein	0.214634	0.360976	0.336765
CytoplasmicMembrane	317726..318319	-	197	90111110	rclC	b0301	-	COG3059S,COG3059S	reactive chlorine species (RCS) stress resistance inner membrane protein	0.252525	0.343434	0.23198
CytoplasmicMembrane	325577..327247	-	556	16128296	betA	b0311	-	COG2303E,COG2303E	choline dehydrogenase, a flavoprotein	0.315978	0.245961	-0.464209
CytoplasmicMembrane	359992..361146	+	384	16128326	cynX	b0341	-	COG2807P,COG2807P	putative cyanate transporter	0.127273	0.394805	0.85651
CytoplasmicMembrane	361926..363179	-	417	16128328	lacY	b0343	-	COG2223P,COG2223P	lactose permease	0.179426	0.444976	0.91271
CytoplasmicMembrane	375459..376670	+	403	90111117	mhpT	b0353	-	COG2814G,COG2814G	3-hydroxyphenylpropionic transporter	0.09901	0.388614	0.963772
CytoplasmicMembrane	386971..387798	+	275	16128352	tauC	b0367	-	COG0600P,COG0600P	taurine transporter subunit	0.134058	0.413043	0.860364
CytoplasmicMembrane	411297..412481	-	394	49176018	araJ	b0396	-	COG2814G,COG2814G	arabinose-inducible putative transporter, MFS family	0.15443	0.41519	0.958376
CytoplasmicMembrane	417889..419184	+	431	16128385	phoR	b0400	-	COG5002T,COG5002T	sensory histidine kinase in two-component regulatory system with PhoB	0.291667	0.314815	-0.299304
CytoplasmicMembrane	419591..420910	+	439	16128386	brnQ	b0401	-	COG1114E,COG1114E	branched-chain amino acid transport system 2 carrier protein; LIV-II transport system for Ile, Leu, and Val	0.136364	0.4	0.994077
CytoplasmicMembrane	420986..422359	+	457	16128387	proY	b0402	-	COG1113E,COG1113E	proline-specific permease	0.176856	0.408297	0.743326
CytoplasmicMembrane	427287..427619	+	110	16128392	yajC	b0407	-	COG1862U,COG1862U	SecYEG protein translocase auxillary subunit	0.252252	0.378378	0.395455
CytoplasmicMembrane	436589..437107	+	172	16128403	pgpA	b0418	-	COG1267I,COG1267I	phosphatidylglycerophosphatase A	0.196532	0.393064	0.563954
CytoplasmicMembrane	445302..446666	-	454	90111133	yajR	b0427	-	COG2814G,COG2814G	putative transporter	0.193407	0.391209	0.69141
CytoplasmicMembrane	448650..450641	-	663	16128416	cyoB	b0431	-	COG0843C,COG0843C	cytochrome o ubiquinol oxidase subunit I	0.201807	0.408133	0.65822
CytoplasmicMembrane	452070..453545	-	491	16128418	ampG	b0433	-	COG2814G,COG2814G	muropeptide transporter	0.160569	0.396341	0.824847
CytoplasmicMembrane	461915..463786	+	623	16128426	ppiD	b0441	-	COG0760O,COG0760O	periplasmic folding chaperone, has an inactive PPIase domain	0.384615	0.266026	-0.405457
CytoplasmicMembrane	468871..470643	+	590	16128433	mdlA	b0448	-	COG1132V,COG1132V	putative multidrug transporter subunit of ABC superfamily, ATP-binding component	0.262267	0.338409	0.088813
CytoplasmicMembrane	470636..472417	+	593	16128434	mdlB	b0449	-	COG1132V,COG1132V	putative multidrug transporter subunit of ABC superfamily, ATP-binding component	0.245791	0.355219	0.251771
CytoplasmicMembrane	472966..474252	+	428	16128436	amtB	b0451	-	COG0004P,COG0004P	ammonium transporter	0.170163	0.389277	0.936916
CytoplasmicMembrane	481254..484403	-	1049	16128446	acrB	b0462	-	COG0841V,COG0841V	multidrug efflux system protein	0.252381	0.349524	0.265777
CytoplasmicMembrane	484426..485619	-	397	16128447	acrA	b0463	-	COG0845M,COG0845M	multidrug efflux system	0.316583	0.253769	-0.255919
CytoplasmicMembrane	486536..489898	+	1120	16128449	mscK	b0465	-	COG3264M,COG3264M	mechanosensitive channel protein, intermediate conductance, K+ regulated	0.302409	0.339875	-0.03125
CytoplasmicMembrane	490882..491259	+	125	16128452	ybaN	b0468	-	COG2832S,COG2832S	DUF454 family inner membrane protein	0.142857	0.452381	0.8584
CytoplasmicMembrane	501562..503238	-	558	16128462	ybaL	b0478	-	COG4651P,COG4651P	inner membrane putative NAD(P)-binding transporter	0.191413	0.411449	0.805376
CytoplasmicMembrane	503476..504696	-	406	16128463	fsr	b0479	-	COG2223P,COG2223P	putative fosmidomycin efflux system protein	0.169533	0.395577	0.816256
CytoplasmicMembrane	512576..513868	+	430	16128470	ybaT	b0486	-	COG0531E,COG0531E	putative amino acid transporter	0.167053	0.431555	1.03767
CytoplasmicMembrane	514401..514859	-	152	145698226	ybbJ	b0488	-	COG1585OU,COG1585OU	inner membrane protein that stimulates the ftsH htpX mutant suppressor activity of QmcA	0.196078	0.366013	0.375658
CytoplasmicMembrane	516583..517362	+	259	90111141	fetB	b0491	-	COG0390R,COG0390R	iron exporter permease subunit, ABC transporter FetAB; peroxide resistance protein	0.230769	0.403846	0.725869
CytoplasmicMembrane	537633..539087	+	484	90111144	ybbW	b0511	-	COG1953FH,COG1953FH	putative allantoin transporter	0.2	0.397938	0.773347
CytoplasmicMembrane	540565..541866	+	433	90111145	ybbY	b0513	-	COG2233F,COG2233F	putative uracil/xanthine transporter	0.126728	0.421659	0.884758
CytoplasmicMembrane	556032..556553	-	173	16128511	ybcI	b0527	-	COG1988R,COG1988R	DUF457 family inner membrane protein	0.126437	0.408046	0.710983
CytoplasmicMembrane	568315..568647	+	110	16128526	emrE	b0543	-	COG2076P,COG2076P	DLP12 prophage; multidrug resistance protein	0.135135	0.405405	1.04818
CytoplasmicMembrane	593328..594770	-	480	16128553	cusS	b0570	-	COG0642T,COG0642T	sensory histidine kinase in two-component regulatory system with CusR, senses copper ions	0.286902	0.347193	0.012083
CytoplasmicMembrane	601959..603335	+	458	16128559	pheP	b0576	-	COG1113E,COG1113E	phenylalanine transporter	0.191721	0.416122	0.743886
CytoplasmicMembrane	618254..619387	+	377	16128570	fepE	b0587	-	COG3765M,COG3765M	regulator of length of O-antigen component of lipopolysaccharide chains	0.349206	0.309524	-0.171353
CytoplasmicMembrane	620196..621188	-	330	16128572	fepG	b0589	-	COG4779P,COG4779P	iron-enterobactin transporter subunit	0.10574	0.413897	1.01515
CytoplasmicMembrane	621185..622189	-	334	16128573	fepD	b0590	-	COG0609P,COG0609P	iron-enterobactin transporter subunit	0.104478	0.385075	0.989222
CytoplasmicMembrane	629894..631999	+	701	16128581	cstA	b0598	-	COG1966T,COG1966T	carbon starvation protein involved in peptide utilization; APC peptide transporter family protein	0.179487	0.387464	0.782168
CytoplasmicMembrane	654583..655968	-	461	16128604	dcuC	b0621	-	COG3069C,COG3069C	anaerobic C4-dicarboxylate transport	0.155844	0.428571	1.0757
CytoplasmicMembrane	685255..685929	-	224	16128636	gltK	b0653	-	COG0765E,COG0765E	glutamate, aspartate ABC transporter permease subunit	0.168889	0.435556	0.868304
CytoplasmicMembrane	685929..686669	-	246	16128637	gltJ	b0654	-	COG0765E,COG0765E	glutamate, aspartate ABC transporter permease subunit	0.202429	0.392713	0.604878
CytoplasmicMembrane	689343..690881	-	512	16128640	lnt	b0657	-	COG0815M,COG0815M	apolipoprotein N-acyltransferase	0.212476	0.345029	0.273047
CytoplasmicMembrane	703944..705890	+	648	16128655	nagE	b0679	-	COG1263G,COG1263G	fused N-acetyl glucosamine specific PTS enzyme: IIC, IIB, and IIA components	0.214176	0.362096	0.584259
CytoplasmicMembrane	721730..724414	-	894	16128671	kdpD	b0695	-	COG2205T,COG2205T	fused sensory histidine kinase in two-component regulatory system with KdpE: signal sensing protein	0.269274	0.302793	-0.090157
CytoplasmicMembrane	724988..727036	-	682	16128673	kdpB	b0697	-	COG2216P,COG2216P	potassium translocating ATPase, subunit B	0.222548	0.333821	0.357918
CytoplasmicMembrane	741075..742556	-	493	16128684	dtpD	b0709	-	COG3104E,COG3104E	dipeptide and tripeptide permease D	0.210526	0.380567	0.675253
CytoplasmicMembrane	746723..747769	-	348	90111163	abrB	b0715	-	COG3180R,COG3180R	regulator of aidB expression; inner membrane protein	0.117479	0.424069	1.08075
CytoplasmicMembrane	755907..757673	+	588	16128698	sdhA	b0723	-	COG1053C,COG1053C	succinate dehydrogenase, flavoprotein subunit	0.300509	0.259762	-0.32415
CytoplasmicMembrane	757689..758405	+	238	16128699	sdhB	b0724	-	COG0479C,COG0479C	succinate dehydrogenase, FeS subunit	0.305439	0.280335	-0.29916
CytoplasmicMembrane	765984..767960	+	658	16128706	mngA	b0731	-	COG1299G,COG1299G	fused 2-O-a-mannosyl-D-glycerate specific PTS enzymes: IIA component/IIB component/IIC component	0.215478	0.324734	0.386474
CytoplasmicMembrane	771458..773026	+	522	90111166	cydA	b0733	-	COG1271C,COG1271C	cytochrome d terminal oxidase, subunit I	0.23327	0.365201	0.396552
CytoplasmicMembrane	783166..783885	+	239	16128719	pnuC	b0751	-	COG3201H,COG3201H	nicotinamide riboside transporter	0.195833	0.445833	0.908787
CytoplasmicMembrane	783882..784823	-	313	16128720	zitB	b0752	-	COG1230P,COG1230P	zinc efflux system	0.248408	0.359873	0.329713
CytoplasmicMembrane	796554..797612	+	352	16128733	modC	b0765	-	COG4148P,COG4148P	molybdate transporter subunit	0.286119	0.325779	-0.049716
CytoplasmicMembrane	801887..803320	+	477	16128738	ybhI	b0770	-	COG0471P,COG0471P	putative transporter	0.171548	0.422594	0.93501
CytoplasmicMembrane	819884..820588	+	234	16128754	ybhL	b0786	-	COG0670R,COG0670R	UPF0005 family inner membrane protein	0.182979	0.425532	0.815385
CytoplasmicMembrane	821542..822498	-	318	16128756	ybhN	b0788	-	COG0392S,COG0392S	UPF0104 family inner membrane protein	0.200627	0.426332	0.874528
CytoplasmicMembrane	825002..826108	-	368	16128760	ybhR	b0792	-	COG0842V,COG0842V	inner membrane putative ABC superfamily transporter permease	0.243902	0.379404	0.391304
CytoplasmicMembrane	826119..827252	-	377	16128761	ybhS	b0793	-	COG0842V,COG0842V	inner membrane putative ABC superfamily transporter permease	0.198413	0.410053	0.614589
CytoplasmicMembrane	845741..846463	-	240	16128777	glnQ	b0809	-	COG1126E,COG1126E	glutamine transporter subunit	0.33195	0.340249	-0.127917
CytoplasmicMembrane	846460..847119	-	219	16128778	glnP	b0810	-	COG0765E,COG0765E	glutamine transporter subunit	0.15	0.436364	0.876712
CytoplasmicMembrane	849210..850097	-	295	16128781	rhtA	b0813	-	COG5006R,COG5006R	threonine and homoserine efflux system	0.128378	0.402027	0.947796
CytoplasmicMembrane	853647..854765	+	372	16128786	ybiR	b0818	-	COG0471P,COG0471P	putative transporter	0.150134	0.442359	0.92043
CytoplasmicMembrane	870967..871887	+	306	16128799	gsiC	b0831	-	COG0601EP,COG0601EP	glutathione transporter, permease component, ABC superfamily	0.188925	0.420195	0.677778
CytoplasmicMembrane	882792..883388	-	198	16128809	ybjG	b0841	-	COG0671I,COG0671I	undecaprenyl pyrophosphate phosphatase	0.18593	0.407035	0.727778
CytoplasmicMembrane	886131..887339	-	402	16128813	ybjJ	b0845	-	COG0738G,COG0738G	putative transporter	0.131514	0.382134	0.828109
CytoplasmicMembrane	896134..897087	+	317	16128824	potH	b0856	-	COG1176E,COG1176E	putrescine transporter subunit: membrane component of ABC superfamily	0.210692	0.424528	0.746056
CytoplasmicMembrane	909331..911049	-	572	16128839	poxB	b0871	-	COG0028EH,COG0028EH	pyruvate dehydrogenase (pyruvate oxidase), thiamine triphosphate-binding, FAD-binding	0.287958	0.298429	0.007517
CytoplasmicMembrane	920347..922293	+	648	16128847	macB	b0879	-	COG1136V,COG1136V	fused macrolide transporter subunits of ABC superfamily: ATP-binding component/membrane component	0.25886	0.335901	0.128549
CytoplasmicMembrane	927474..929195	-	573	16128853	cydC	b0886	-	COG4987CO,COG4987CO	fused glutathione, cysteine exporter subunits of ABC superfamily: membrane component/ATP-binding component	0.229965	0.344948	0.244328
CytoplasmicMembrane	929196..930962	-	588	16128854	cydD	b0887	-	COG4988CO,COG4988CO	fused glutathione, cysteine exporter subunits of ABC superfamily: membrane component/ATP-binding component	0.232598	0.332767	0.162245
CytoplasmicMembrane	944033..944896	+	287	16128863	dmsC	b0896	-	COG3302R,COG3302R	dimethyl sulfoxide reductase, anaerobic, subunit C	0.125	0.4375	1.06376
CytoplasmicMembrane	945871..947019	+	382	16128865	ycaD	b0898	-	COG2814G,COG2814G	putative MFS-type transporter	0.164491	0.415144	0.859424
CytoplasmicMembrane	947229..948659	+	476	90111184	ycaM	b0899	-	COG0531E,COG0531E	putative transporter	0.220126	0.39413	0.685294
CytoplasmicMembrane	953609..954466	-	285	16128871	focA	b0904	-	COG2116P,COG2116P	formate channel	0.206294	0.402098	0.779649
CytoplasmicMembrane	994041..994832	-	263	90111188	ssuC	b0934	-	COG0600P,COG0600P	putative alkanesulfonate transporter subunit	0.151515	0.405303	0.775285
CytoplasmicMembrane	1004768..1005778	+	336	16128912	pyrD	b0945	-	COG0167F,COG0167F	dihydro-orotate oxidase, FMN-linked	0.317507	0.311573	-0.110119
CytoplasmicMembrane	1012001..1013254	+	417	16128917	pqiA	b0950	-	COG2995S,COG2995S	paraquat-inducible, SoxRS-regulated inner membrane protein	0.181818	0.385167	0.581055
CytoplasmicMembrane	1020410..1020919	-	169	16128925	sulA	b0958	-	COG5404D,COG5404D	SOS cell division inhibitor	0.282353	0.276471	-0.210059
CytoplasmicMembrane	1021730..1023883	-	717	90111194	yccS	b0960	-	COG1289S,COG1289S	putative transporter, FUSC superfamily inner membrane protein, tandem domains	0.264624	0.331476	0.098047
CytoplasmicMembrane	1023902..1024348	-	148	16128928	yccF	b0961	-	COG3304S,COG3304S	DUF307 family inner membrane protein	0.167785	0.395973	0.777027
CytoplasmicMembrane	1032139..1033257	+	372	16128938	hyaA	b0972	-	COG1740C,COG1740C	hydrogenase 1, small subunit	0.270777	0.241287	-0.204839
CytoplasmicMembrane	1033254..1035047	+	597	16128939	hyaB	b0973	-	COG0374C,COG0374C	hydrogenase 1, large subunit	0.30602	0.27592	-0.210218
CytoplasmicMembrane	1035066..1035773	+	235	16128940	hyaC	b0974	-	COG1969C,COG1969C	hydrogenase 1, b-type cytochrome subunit	0.241525	0.372881	0.297447
CytoplasmicMembrane	1052289..1053362	-	357	16128958	yccM	b0992	-	COG0348C,COG0348C	putative 4Fe-4S membrane protein	0.195531	0.354749	0.460504
CytoplasmicMembrane	1053434..1056178	-	914	90111200	torS	b0993	-	COG0642T,COG0642T	hybrid sensory histidine kinase in two-component regulatory system with TorR	0.300546	0.297268	-0.151532
CytoplasmicMembrane	1068511..1069839	-	442	90111201	rutG	b1006	-	COG2233F,COG2233F	pyrimidine permease	0.137698	0.417607	0.997285
CytoplasmicMembrane	1079305..1080813	+	502	16128981	putP	b1015	-	COG0591ER,COG0591ER	proline:sodium symporter	0.170974	0.389662	0.784661
CytoplasmicMembrane	1086521..1087846	-	441	16128986	pgaC	b1022	-	COG1215M,COG1215M	biofilm PGA synthase PgaCD, catalytic subunit; poly-beta-1,6-N-acetyl-D-glucosamine synthase; c-di-GMP-stimulated activity and dimerization	0.235294	0.357466	0.295691
CytoplasmicMembrane	1118480..1119046	-	188	16129020	yceJ	b1057	-	COG3038C,COG3038C	putative cytochrome b561	0.201058	0.359788	0.515957
CytoplasmicMembrane	1124118..1125326	-	402	90111209	mdtH	b1065	-	COG2814G,COG2814G	multidrug resistance efflux transporter conferring overexpression resistance to norfloxacin and enoxacin	0.153846	0.401985	0.658209
CytoplasmicMembrane	1127839..1129374	+	511	16129032	murJ	b1069	-	COG0728R,COG0728R	putative peptidoglycan lipid II flippase	0.160156	0.419922	0.880235
CytoplasmicMembrane	1157869..1159302	+	477	16129064	ptsG	b1101	-	COG1263G,COG1263G	fused glucose-specific PTS enzymes: IIB component/IIC component	0.209205	0.366109	0.618239
CytoplasmicMembrane	1166085..1167389	+	434	16129072	ndh	b1109	-	COG1252C,COG1252C	respiratory NADH dehydrogenase 2/cupric reductase	0.305747	0.298851	-0.124194
CytoplasmicMembrane	1174092..1175165	-	357	16129078	ycfT	b1115	-	COG4763S,COG4763S	inner membrane protein	0.192737	0.410615	0.727451
CytoplasmicMembrane	1175427..1176626	+	399	16129079	lolC	b1116	-	COG4591M,COG4591M	lipoprotein-releasing system transmembrane protein	0.2325	0.365	0.319048
CytoplasmicMembrane	1176619..1177320	+	233	90111215	lolD	b1117	-	COG1136V,COG1136V	outer membrane-specific lipoprotein transporter subunit	0.299145	0.311966	-0.182403
CytoplasmicMembrane	1177320..1178564	+	414	16129081	lolE	b1118	-	COG4591M,COG4591M	lipoprotein-releasing system transmembrane protein	0.243373	0.373494	0.411111
CytoplasmicMembrane	1180479..1181267	-	262	16129084	ycfZ	b1121	-	COG1512R,COG1512R	inner membrane protein	0.250951	0.34981	0.372901
CytoplasmicMembrane	1188316..1189776	-	486	16129092	phoQ	b1129	-	COG0642T,COG0642T	sensory histidine kinase in two-component regulatory system with PhoP	0.305955	0.330595	-0.139506
CytoplasmicMembrane	1237571..1238869	+	432	16129152	dadA	b1189	-	COG0665E,COG0665E	D-amino acid dehydrogenase	0.277136	0.267898	-0.215509
CytoplasmicMembrane	1259124..1260803	-	559	90111235	dauA	b1206	-	COG0659P,COG0659P	C4-dicarboxylic acid transporter	0.157143	0.407143	0.835241
CytoplasmicMembrane	1266924..1267316	+	130	16129176	ychQ	b1213	-	COG3094S,COG3094S	SIRB family inner membrane protein	0.175573	0.442748	0.891539
CytoplasmicMembrane	1270749..1271849	-	366	16129179	chaA	b1216	-	COG0387P,COG0387P	calcium/sodium:proton antiporter	0.188011	0.425068	0.90765
CytoplasmicMembrane	1275822..1277618	-	598	16129185	narX	b1222	-	COG3850T,COG3850T	sensory histidine kinase in two-component regulatory system with NarL	0.297162	0.300501	-0.212876
CytoplasmicMembrane	1277957..1279348	+	463	16129186	narK	b1223	-	COG2223P,COG2223P	nitrate/nitrite transporter	0.150862	0.377155	0.678402
CytoplasmicMembrane	1279864..1283607	+	1247	16129187	narG	b1224	-	COG5013C,COG5013C	nitrate reductase 1, alpha subunit	0.334936	0.241186	-0.511788
CytoplasmicMembrane	1283604..1285142	+	512	16129188	narH	b1225	-	COG1140C,COG1140C	nitrate reductase 1, beta (Fe-S) subunit	0.34308	0.249513	-0.476563
CytoplasmicMembrane	1285849..1286526	+	225	16129190	narI	b1227	-	COG2181C,COG2181C	nitrate reductase 1, gamma (cytochrome b(NR)) subunit	0.20354	0.411504	0.575111
CytoplasmicMembrane	1304754..1305767	+	337	49176090	oppD	b1246	-	COG0444EP,COG0444EP	oligopeptide transporter subunit	0.266272	0.331361	-0.008902
CytoplasmicMembrane	1307185..1308645	-	486	16129210	clsA	b1249	-	COG1502I,COG1502I	cardiolipin synthase 1	0.2423	0.347023	0.190123
CytoplasmicMembrane	1309016..1310269	-	417	16129211	kch	b1250	-	COG0569P,COG0569P	voltage-gated potassium channel	0.260766	0.389952	0.427578
CytoplasmicMembrane	1312351..1312890	-	179	16129215	yciB	b1254	-	COG2917D,COG2917D	IspA family inner membrane protein	0.233333	0.461111	0.896648
CytoplasmicMembrane	1329332..1330381	+	349	16129233	sohB	b1272	-	COG0616OU,COG0616OU	inner membrane protein, S49 peptidase family protein	0.351429	0.294286	-0.347565
CytoplasmicMembrane	1339330..1340094	+	254	16129239	pgpB	b1278	-	COG0671I,COG0671I	phosphatidylglycerophosphatase B	0.2	0.333333	0.255512
CytoplasmicMembrane	1350251..1351039	-	262	16129249	fabI	b1288	-	COG0623I,COG0623I	enoyl-[acyl-carrier-protein] reductase, NADH-dependent	0.262357	0.304183	0.162977
CytoplasmicMembrane	1353628..1354518	-	296	16129253	sapC	b1292	-	COG4171V,COG4171V	antimicrobial peptide transport ABC transporter permease	0.161616	0.373737	0.748987
CytoplasmicMembrane	1354505..1355470	-	321	16129254	sapB	b1293	-	COG4168V,COG4168V	antimicrobial peptide transport ABC transporter permease	0.173913	0.419255	0.73676
CytoplasmicMembrane	1368079..1368747	+	222	16129265	pspA	b1304	-	COG1842KT,COG1842KT	regulatory protein for phage-shock-protein operon	0.403587	0.264574	-0.722072
CytoplasmicMembrane	1373222..1374103	+	293	16129272	ycjO	b1311	-	COG1175G,COG1175G	inner membrane putative ABC superfamily sugar transporter permease	0.197279	0.428571	0.73686
CytoplasmicMembrane	1374090..1374932	+	280	16129273	ycjP	b1312	-	COG0395G,COG0395G	inner membrane putative ABC superfamily sugar transporter permease	0.177936	0.441281	0.845715
CytoplasmicMembrane	1385511..1386572	+	353	16129283	ycjF	b1322	-	COG3768S,COG3768S	UPF0283 family inner membrane protein	0.276836	0.276836	-0.246742
CytoplasmicMembrane	1394891..1395922	-	343	16129291	ynaI	b1330	-	COG0668M,COG0668M	mechanosensitive channel protein, very small conductance	0.25	0.386628	0.355977
CytoplasmicMembrane	1400247..1401773	-	508	90111251	abgT	b1336	-	COG2978H,COG2978H	p-aminobenzoyl-glutamate transporter; membrane protein	0.159136	0.438114	0.928346
CytoplasmicMembrane	1423782..1425239	+	485	16129324	trkG	b1363	-	COG0168P,COG0168P	Rac prophage; potassium transporter subunit	0.179012	0.421811	0.78433
CytoplasmicMembrane	1477621..1478226	+	201	90111267	ynbA	b1408	-	COG0558I,COG0558I	inner membrane protein	0.188119	0.425743	0.839801
CytoplasmicMembrane	1492470..1494110	+	546	16129380	trg	b1421	-	COG0840NT,COG0840NT	methyl-accepting chemotaxis protein III, ribose and galactose sensor receptor	0.281536	0.274223	-0.127106
CytoplasmicMembrane	1500573..1501565	+	330	16129388	tehA	b1429	-	COG1275P,COG1275P	potassium-tellurite ethidium and proflavin transporter	0.151057	0.389728	0.729394
CytoplasmicMembrane	1504905..1506080	-	391	90111272	ydcO	b1433	-	COG3135Q,COG3135Q	BenE family inner membrane putative transporter	0.119898	0.390306	1.07928
CytoplasmicMembrane	1513831..1514772	+	313	16129401	ydcU	b1442	-	COG1176E,COG1176E	putative spermidine/putrescine transporter subunit	0.156051	0.410828	0.821725
CytoplasmicMembrane	1514762..1515556	+	264	16129402	ydcV	b1443	-	COG1177E,COG1177E	putative spermidine/putrescine transporter subunit	0.154717	0.4	0.782576
CytoplasmicMembrane	1517882..1518331	-	149	16129406	ydcZ	b1447	-	COG3238S,COG3238S	DUF606 family inner membrane protein	0.106667	0.46	1.19731
CytoplasmicMembrane	1524481..1525980	-	499	90111277	ansP	b1453	-	COG1113E,COG1113E	L-asparagine transporter	0.194	0.388	0.676152
CytoplasmicMembrane	1535937..1536617	-	226	16129424	narV	b1465	-	COG2181C,COG2181C	nitrate reductase 2 (NRZ), gamma subunit	0.180617	0.405286	0.550442
CytoplasmicMembrane	1537309..1538853	-	514	16129426	narY	b1467	-	COG1140C,COG1140C	nitrate reductase 2 (NRZ), beta subunit	0.328155	0.258252	-0.434241
CytoplasmicMembrane	1538850..1542590	-	1246	16129427	narZ	b1468	-	COG5013C,COG5013C	nitrate reductase 2 (NRZ), alpha subunit	0.311949	0.247795	-0.442697
CytoplasmicMembrane	1542672..1544060	-	462	16129428	narU	b1469	-	COG2223P,COG2223P	nitrate/nitrite transporter	0.161987	0.403888	0.783333
CytoplasmicMembrane	1559014..1559910	-	298	16129444	ddpC	b1485	-	COG1173EP,COG1173EP	D-ala-D-ala transporter subunit	0.167224	0.374582	0.633557
CytoplasmicMembrane	1559907..1560929	-	340	16129445	ddpB	b1486	-	COG0601EP,COG0601EP	D-ala-D-ala transporter subunit	0.175953	0.407625	0.755588
CytoplasmicMembrane	1568954..1570489	-	511	16129451	gadC	b1492	-	COG0531E,COG0531E	glutamate:gamma-aminobutyric acid antiporter	0.191406	0.414062	0.846184
CytoplasmicMembrane	1577657..1579342	-	561	16129455	yddA	b1496	-	COG4178R,COG4178R	putative multidrug transporter subunit of ABC superfamily, membrane component/ATP-binding component	0.30427	0.345196	-0.001961
CytoplasmicMembrane	1603019..1604047	+	342	16129473	lsrC	b1514	-	COG1172G,COG1172G	autoinducer 2 import system permease protein	0.148688	0.405248	0.893275
CytoplasmicMembrane	1604047..1605039	+	330	16129474	lsrD	b1515	-	COG1172G,COG1172G	autoinducer 2 import system permease protein	0.135952	0.425982	1.10333
CytoplasmicMembrane	1618243..1618908	-	221	16129488	marC	b1529	-	COG2095U,COG2095U	UPF0056 family inner membrane protein	0.166667	0.418919	0.818552
CytoplasmicMembrane	1620238..1621137	-	299	90111291	eamA	b1533	-	COG5006R,COG5006R	cysteine and O-acetyl-L-serine efflux system	0.14	0.463333	1.11839
CytoplasmicMembrane	1655347..1655673	-	108	16129540	ynfA	b1582	-	COG1742S,COG1742S	UPF0060 family inner membrane protein	0.119266	0.40367	1.15278
CytoplasmicMembrane	1664506..1665120	+	204	90111302	dmsD	b1591	-	COG3381R,COG3381R	twin-argninine leader-binding protein for DmsA and TorA	0.263415	0.287805	-0.089216
CytoplasmicMembrane	1665315..1666571	+	418	90111303	clcB	b1592	-	COG0038P,COG0038P	H(+)/Cl(-) exchange transporter	0.152745	0.369928	0.794258
CytoplasmicMembrane	1669699..1670952	+	417	16129554	ynfM	b1596	-	COG2814G,COG2814G	putative arabinose efflux transporter	0.131579	0.37799	0.644364
CytoplasmicMembrane	1672820..1673149	-	109	16129557	mdtI	b1599	-	COG2076P,COG2076P	multidrug efflux system transporter	0.145455	0.427273	1.12844
CytoplasmicMembrane	1673136..1673501	-	121	16129558	mdtJ	b1600	-	COG2076P,COG2076P	multidrug efflux system transporter	0.172131	0.442623	1.03058
CytoplasmicMembrane	1673913..1674947	+	344	16129559	tqsA	b1601	-	COG0628R,COG0628R	pheromone AI-2 transporter	0.165217	0.484058	1.1282
CytoplasmicMembrane	1676371..1677903	-	510	16129561	pntA	b1603	-	COG3288C,COG3288C	pyridine nucleotide transhydrogenase, alpha subunit	0.248532	0.328767	0.272745
CytoplasmicMembrane	1679557..1680939	+	460	16129563	ydgI	b1605	-	COG0531E,COG0531E	putative arginine/ornithine antiporter transporter	0.156182	0.418655	0.970652
CytoplasmicMembrane	1681695..1682030	-	111	16129565	ydgC	b1607	-	COG3136R,COG3136R	GlpM family inner membrane protein	0.142857	0.446429	1.31171
CytoplasmicMembrane	1682882..1684183	+	433	16129567	rstB	b1609	-	COG0642T,COG0642T	sensory histidine kinase of RstAB two-component system, low Mg-responsive via PhoQP	0.288018	0.341014	-0.025866
CytoplasmicMembrane	1689852..1691360	+	502	16129572	ydgA	b1614	-	COG5339S,COG5339S	DUF945 family protein	0.355865	0.282306	-0.298606
CytoplasmicMembrane	1692890..1694263	-	457	16129574	uidB	b1616	-	COG2211G,COG2211G	glucuronide transporter	0.18559	0.39738	0.746827
CytoplasmicMembrane	1699355..1700947	+	530	16129579	malX	b1621	-	COG1263G,COG1263G	fused maltose and glucose-specific PTS enzymes: IIB component, IIC component	0.19209	0.399247	0.700377
CytoplasmicMembrane	1705767..1706348	+	193	16129585	rsxA	b1627	-	COG4657C,COG4657C	SoxR iron-sulfur cluster reduction factor component; inner membrane protein of electron transport complex	0.139175	0.489691	1.27927
CytoplasmicMembrane	1710828..1711523	+	231	16129590	rsxE	b1632	-	COG4660C,COG4660C	SoxR iron-sulfur cluster reduction factor component; electron transport inner membrane NADH-quinone reductase	0.181034	0.375	0.696104
CytoplasmicMembrane	1712769..1714271	+	500	16129592	dtpA	b1634	-	COG3104E,COG3104E	dipeptide and tripeptide permease A	0.203593	0.393214	0.7404
CytoplasmicMembrane	1736121..1737290	-	389	16129615	ydhP	b1657	-	COG2814G,COG2814G	putative transporter	0.120513	0.407692	0.980206
CytoplasmicMembrane	1739911..1741122	+	403	49176132	ydhC	b1660	-	COG2814G,COG2814G	putative arabinose efflux transporter	0.160891	0.378713	0.833002
CytoplasmicMembrane	1743457..1744830	+	457	49176133	mdtK	b1663	-	COG0534V,COG0534V	multidrug efflux system transporter	0.174672	0.399563	0.765208
CytoplasmicMembrane	1769074..1770186	+	370	16129644	ydiK	b1688	-	COG0628R,COG0628R	UPF0118 family inner membrane protein	0.140162	0.439353	1.02946
CytoplasmicMembrane	1771071..1772285	+	404	16129646	ydiM	b1690	-	COG2271G,COG2271G	MFS superfamily sugar transport 1 family protein	0.165432	0.4	0.770049
CytoplasmicMembrane	1794172..1795152	-	326	16129667	btuC	b1711	-	COG4139H,COG4139H	vitamin B12 transporter subunit: membrane component of ABC superfamily	0.11315	0.409786	1.00736
CytoplasmicMembrane	1810211..1810801	+	196	226524720	ydjM	b1728	-	COG1988R,COG1988R	inner membrane protein regulated by LexA	0.22335	0.360406	0.357143
CytoplasmicMembrane	1819856..1821214	-	452	16129691	chbC	b1737	-	COG1455G,COG1455G	N,N'-diacetylchitobiose-specific enzyme IIC component of PTS	0.18543	0.403974	0.828319
CytoplasmicMembrane	1834808..1835515	+	235	16129706	ydjZ	b1752	-	COG0398S,COG0398S	TVP38/TMEM64 family inner membrane protein	0.144068	0.415254	0.839575
CytoplasmicMembrane	1837212..1838747	+	511	145698277	ynjC	b1755	-	COG4135R,COG4135R	inner membrane putative ABC superfamily transporter permease	0.136719	0.410156	0.961839
CytoplasmicMembrane	1840783..1841403	-	206	90111325	ynjF	b1758	-	COG0558I,COG0558I	inner membrane protein, phosphatidylglycerophosphate synthase homolog	0.183575	0.381643	0.69466
CytoplasmicMembrane	1852621..1853979	-	452	16129723	ydjE	b1769	-	COG2271G,COG2271G	putative transporter	0.16777	0.426049	0.81416
CytoplasmicMembrane	1900029..1901585	-	518	16129770	yoaE	b1816	-	COG0861P,COG0861P	putative membrane protein/conserved protein	0.236994	0.39499	0.45193
CytoplasmicMembrane	1903082..1903882	+	266	16129772	manY	b1818	-	COG3715G,COG3715G	mannose-specific enzyme IIC component of PTS	0.187266	0.411985	1.00677
CytoplasmicMembrane	1903895..1904746	+	283	345452720	manZ	b1819	-	COG3716G,COG3716G	mannose-specific enzyme IID component of PTS	0.21831	0.376761	0.419435
CytoplasmicMembrane	1904801..1905259	+	152	16129774	yobD	b1820	-	COG4811S,COG4811S	UPF0266 family inner membrane protein	0.228758	0.464052	0.703947
CytoplasmicMembrane	1905688..1906254	+	188	162135903	mntP	b1821	-	COG1971S,COG1971S	putative Mn(2+) efflux pump, mntR-regulated	0.153439	0.407407	0.807447
CytoplasmicMembrane	1911695..1912576	-	293	16129783	htpX	b1829	-	COG0501O,COG0501O	putative endopeptidase	0.22449	0.363946	0.344027
CytoplasmicMembrane	1912768..1914816	-	682	16129784	prc	b1830	-	COG0793M,COG0793M	carboxy-terminal protease for penicillin-binding protein 3	0.349927	0.27672	-0.481525
CytoplasmicMembrane	1916258..1917541	+	427	16129786	yebS	b1833	-	COG2995S,COG2995S	inner membrane protein	0.200935	0.380841	0.431382
CytoplasmicMembrane	1923719..1924591	-	290	16129793	yebZ	b1840	-	COG1276P,COG1276P	inner membrane protein	0.151203	0.42268	0.874138
CytoplasmicMembrane	1929048..1929707	-	219	16129799	yebE	b1846	-	COG2979S,COG2979S	DUF533 family inner membrane protein	0.322727	0.268182	-0.23653
CytoplasmicMembrane	1939222..1940193	-	323	16129808	lpxM	b1855	-	COG1560M,COG1560M	myristoyl-acyl carrier protein (ACP)-dependent acyltransferase	0.302469	0.283951	-0.449845
CytoplasmicMembrane	1943414..1944199	+	261	16129812	znuB	b1859	-	COG1108P,COG1108P	zinc transporter subunit: membrane component of ABC superfamily	0.129771	0.458015	1.18506
CytoplasmicMembrane	1952266..1952661	+	131	90111349	yecN	b1869	-	COG3788R,COG3788R	MAPEG family inner membrane protein	0.19697	0.424242	0.654199
CytoplasmicMembrane	1962972..1965050	-	692	16129831	flhA	b1879	-	COG1298NU,COG1298NU	putative flagellar export pore protein	0.232323	0.376623	0.37789
CytoplasmicMembrane	1969383..1970984	-	533	16129837	tap	b1885	-	COG0840NT,COG0840NT	methyl-accepting protein IV	0.28839	0.282772	-0.037523
CytoplasmicMembrane	1971030..1972691	-	553	16129838	tar	b1886	-	COG0840NT,COG0840NT	methyl-accepting chemotaxis protein II	0.292419	0.274368	-0.141591
CytoplasmicMembrane	1976252..1977139	-	295	16129842	motA	b1890	-	COG1291N,COG1291N	proton conductor component of flagella motor	0.243243	0.358108	0.353898
CytoplasmicMembrane	1992269..1992817	-	182	16129859	pgsA	b1912	-	COG0558I,COG0558I	phosphatidylglycerophosphate synthetase	0.15847	0.404372	0.823626
CytoplasmicMembrane	2008277..2009482	+	401	16129876	yedE	b1929	-	COG2391R,COG2391R	UPF0394 family sulfur transport domain-containing inner membrane protein	0.166667	0.370647	0.586284
CytoplasmicMembrane	2028449..2029366	-	305	16129904	yedI	b1958	-	COG2354S,COG2354S	DUF808 family inner membrane protein	0.22549	0.418301	0.803607
CytoplasmicMembrane	2042368..2042898	+	176	90111363	yodB	b1974	-	COG3038C,COG3038C	cytochrome b561 homolog	0.242938	0.361582	0.298295
CytoplasmicMembrane	2053643..2054959	+	438	16129925	shiA	b1981	-	COG2211G,COG2211G	shikimate transporter	0.161731	0.38041	0.655023
CytoplasmicMembrane	2064479..2065222	-	247	16129933	cobS	b1992	-	COG0368H,COG0368H	cobalamin synthase	0.141129	0.415323	0.868421
CytoplasmicMembrane	2079533..2080591	-	352	16129949	yeeA	b2008	-	COG1289S,COG1289S	putative transporter, FUSC family inner membrane protein	0.246459	0.371105	0.28892
CytoplasmicMembrane	2084467..2085525	-	352	16129954	yeeE	b2013	-	COG2391R,COG2391R	UPF0394 family inner membrane protein	0.152975	0.382436	0.715625
CytoplasmicMembrane	2085704..2087062	-	452	90111370	plaP	b2014	-	COG0531E,COG0531E	putrescine importer, low affinity	0.189845	0.403974	0.73031
CytoplasmicMembrane	2097321..2098301	-	326	90111375	wzzB	b2027	-	COG3765M,COG3765M	regulator of length of O-antigen component of lipopolysaccharide chains	0.373089	0.302752	-0.264724
CytoplasmicMembrane	2118680..2120158	-	492	16129986	wzxC	b2046	-	COG2244R,COG2244R	putative colanic acid exporter	0.192698	0.446247	0.883537
CytoplasmicMembrane	2120160..2121554	-	464	16129987	wcaJ	b2047	-	COG2148M,COG2148M	colanic biosynthesis UDP-glucose lipid carrier transferase	0.264516	0.356989	0.153879
CytoplasmicMembrane	2158386..2161463	+	1025	16130016	mdtC	b2076	-	COG0841V,COG0841V	multidrug efflux system, subunit C	0.229045	0.352827	0.285268
CytoplasmicMembrane	2161464..2162879	+	471	16130017	mdtD	b2077	-	COG2814G,COG2814G	putative arabinose efflux transporter	0.141949	0.430085	0.796815
CytoplasmicMembrane	2162876..2164279	+	467	16130018	baeS	b2078	-	COG0642T,COG0642T	sensory histidine kinase in two-component regulatory system with BaeR	0.273504	0.305556	-0.207709
CytoplasmicMembrane	2185917..2186741	+	274	16130044	rcnA	b2106	-	COG2215R,COG2215R	membrane protein conferring nickel and cobalt resistance	0.247273	0.338182	0.284307
CytoplasmicMembrane	2215745..2216476	-	243	16130066	yehW	b2128	-	COG1174E,COG1174E	inner membrane putative ABC superfamily transporter permease	0.135246	0.401639	0.995473
CytoplasmicMembrane	2217400..2218557	-	385	16130068	yehY	b2130	-	COG1174E,COG1174E	inner membrane putative ABC superfamily transporter permease	0.137306	0.42228	1.04649
CytoplasmicMembrane	2222185..2223900	+	571	16130071	dld	b2133	-	COG0277C,COG0277C	D-lactate dehydrogenase, FAD-binding, NADH independent	0.36014	0.274476	-0.445184
CytoplasmicMembrane	2225801..2226379	+	192	90111395	yohD	b2136	-	COG0586S,COG0586S	DedA family inner membrane protein	0.238342	0.378238	0.390625
CytoplasmicMembrane	2230624..2231022	+	132	16130079	yohJ	b2141	-	COG1380R,COG1380R	UPF0299 family inner membrane protein	0.172932	0.466165	1.125
CytoplasmicMembrane	2231019..2231714	+	231	16130080	yohK	b2142	-	COG1346M,COG1346M	LrgB family inner membrane protein	0.137931	0.409483	1.03853
CytoplasmicMembrane	2232878..2233597	+	239	16130082	sanA	b2144	-	COG2949S,COG2949S	vancomycin high temperature exclusion protein, DUF218 superfamily protein	0.3	0.3375	0.014226
CytoplasmicMembrane	2236743..2237753	-	336	16130086	mglC	b2148	-	COG4211G,COG4211G	methyl-galactoside transporter subunit	0.186944	0.421365	1.00238
CytoplasmicMembrane	2247063..2248532	-	489	16130094	lysP	b2156	-	COG0833E,COG0833E	lysine transporter	0.191837	0.371429	0.615542
CytoplasmicMembrane	2249717..2250766	+	349	16130096	yeiH	b2158	-	COG2855S,COG2855S	UPF0324 family inner membrane protein	0.168571	0.408571	0.996275
CytoplasmicMembrane	2252895..2254145	-	416	16130099	nupX	b2161	-	COG1972F,COG1972F	nucleoside permease	0.153477	0.407674	0.977644
CytoplasmicMembrane	2256085..2257335	-	416	16130102	psuT	b2164	-	COG1972F,COG1972F	putative nucleoside transporter	0.153477	0.410072	0.990144
CytoplasmicMembrane	2259719..2261410	-	563	16130105	fruA	b2167	-	COG1299G,COG1299G	fused fructose-specific PTS enzymes: IIBcomponent/IIC components	0.191489	0.322695	0.584547
CytoplasmicMembrane	2268854..2269567	+	237	90111400	lpxT	b2174	-	COG0671I,COG0671I	lipid A 1-diphosphate synthase; undecaprenyl pyrophosphate:lipid A 1-phosphate phosphotransferase	0.201681	0.445378	0.685232
CytoplasmicMembrane	2274179..2275273	+	364	16130116	yejB	b2178	-	COG4174R,COG4174R	microcin C transporter YejABEF, permease subunit; ABC family	0.205479	0.39726	0.587363
CytoplasmicMembrane	2275273..2276298	+	341	16130117	yejE	b2179	-	COG4239R,COG4239R	microcin C transporter YejABEF, permease subunit; ABC family	0.192982	0.365497	0.377713
CytoplasmicMembrane	2278570..2279760	-	396	16130120	bcr	b2182	-	COG2814G,COG2814G	bicyclomycin/cysteine/sulfonamide efflux transporter	0.130982	0.423174	0.954293
CytoplasmicMembrane	2284376..2286136	+	586	16130126	yejM	b2188	-	COG3083R,COG3083R	essential inner membrane DUF3413 domain-containing protein; lipid A production and membrane permeability factor	0.274276	0.320273	-0.121843
CytoplasmicMembrane	2291358..2292410	-	350	16130131	ccmH	b2194	-	COG4235O,COG4235O	heme lyase, CcmH subunit	0.299145	0.296296	-0.168857
CytoplasmicMembrane	2292407..2292964	-	185	16130132	dsbE	b2195	-	COG0526OC,COG0526OC	periplasmic thioredoxin of cytochrome c-type biogenesis	0.322581	0.290323	-0.188108
CytoplasmicMembrane	2292961..2294904	-	647	16130133	ccmF	b2196	-	COG1138O,COG1138O	heme lyase, CcmF subunit	0.157407	0.387346	0.641267
CytoplasmicMembrane	2296362..2297024	-	220	16130137	ccmB	b2200	-	COG2386O,COG2386O	heme exporter subunit	0.113122	0.457014	1.13409
CytoplasmicMembrane	2297657..2298259	-	200	16130139	napC	b2202	-	COG3005C,COG3005C	quinol dehydrogenase, electron source for NapAB	0.358209	0.248756	-0.623
CytoplasmicMembrane	2298715..2299578	-	287	16130141	napH	b2204	-	COG0348C,COG0348C	ferredoxin-type protein essential for electron transfer from ubiquinol to periplasmic nitrate reductase (NapAB)	0.177083	0.347222	0.396516
CytoplasmicMembrane	2317027..2319876	-	949	145698285	rcsC	b2218	-	COG0642T,COG0642T	hybrid sensory kinase in two-component regulatory system with RcsB and YojN	0.292632	0.321053	-0.107903
CytoplasmicMembrane	2320043..2321869	+	608	16130156	atoS	b2219	-	COG3852T,COG3852T	sensory histidine kinase in two-component regulatory system with AtoC	0.292282	0.326765	-0.033388
CytoplasmicMembrane	2324756..2326078	+	440	16130160	atoE	b2223	-	COG2031I,COG2031I	short chain fatty acid transporter	0.154195	0.408163	0.783409
CytoplasmicMembrane	2351016..2352374	-	452	16130175	glpT	b2240	-	COG2271G,COG2271G	sn-glycerol-3-phosphate transporter	0.214128	0.366446	0.493363
CytoplasmicMembrane	2354265..2355524	+	419	16130177	glpB	b2242	-	COG3075E,COG3075E	sn-glycerol-3-phosphate dehydrogenase (anaerobic), membrane anchor subunit	0.242857	0.304762	0.061814
CytoplasmicMembrane	2355521..2356711	+	396	16130178	glpC	b2243	-	COG0247C,COG0247C	anaerobic sn-glycerol-3-phosphate dehydrogenase, C subunit, 4Fe-4S iron-sulfur cluster	0.299748	0.264484	-0.214141
CytoplasmicMembrane	2358863..2360152	-	429	90111406	rhmT	b2246	-	COG2271G,COG2271G	putative L-rhamnonate transporter	0.165116	0.383721	0.734499
CytoplasmicMembrane	2367071..2368039	+	322	16130189	arnC	b2254	-	COG0463M,COG0463M	undecaprenyl phosphate-L-Ara4FN transferase	0.26935	0.343653	0.072981
CytoplasmicMembrane	2370908..2372560	+	550	16130192	arnT	b2257	-	COG1807M,COG1807M	4-amino-4-deoxy-L-arabinose transferase	0.214156	0.355717	0.429273
CytoplasmicMembrane	2390048..2391505	-	485	145698289	nuoN	b2276	-	COG1007C,COG1007C	NADH:ubiquinone oxidoreductase, membrane subunit N	0.166667	0.425926	0.964948
CytoplasmicMembrane	2391512..2393041	-	509	16130212	nuoM	b2277	-	COG1008C,COG1008C	NADH:ubiquinone oxidoreductase, membrane subunit M	0.178431	0.42549	0.821414
CytoplasmicMembrane	2393205..2395046	-	613	16130213	nuoL	b2278	-	COG1009CP,COG1009CP	NADH:ubiquinone oxidoreductase, membrane subunit L	0.177524	0.418567	0.867863
CytoplasmicMembrane	2395043..2395345	-	100	16130214	nuoK	b2279	-	COG0713C,COG0713C	NADH:ubiquinone oxidoreductase, membrane subunit K	0.178218	0.445545	0.929
CytoplasmicMembrane	2395342..2395896	-	184	16130215	nuoJ	b2280	-	COG0839C,COG0839C	NADH:ubiquinone oxidoreductase, membrane subunit J	0.205405	0.427027	0.913043
CytoplasmicMembrane	2396465..2397442	-	325	16130217	nuoH	b2282	-	COG1005C,COG1005C	NADH:ubiquinone oxidoreductase, membrane subunit H	0.184049	0.432515	0.810462
CytoplasmicMembrane	2404629..2405072	-	147	49176207	nuoA	b2288	-	COG0838C,COG0838C	NADH:ubiquinone oxidoreductase, membrane subunit A	0.155405	0.378378	0.565306
CytoplasmicMembrane	2412677..2413132	-	151	16130230	yfbV	b2295	-	COG3092S,COG3092S	UPF0208 family inner membrane protein	0.25	0.322368	-0.036424
CytoplasmicMembrane	2423736..2424509	-	257	16130241	hisP	b2306	-	COG4598E,COG4598E	histidine/lysine/arginine/ornithine transporter subunit	0.333333	0.325581	-0.243191
CytoplasmicMembrane	2425230..2425916	-	228	16130243	hisQ	b2308	-	COG4215E,COG4215E	histidine/lysine/arginine/ornithine transporter permease subunit	0.179039	0.419214	0.799123
CytoplasmicMembrane	2430275..2430763	-	162	16130248	cvpA	b2313	-	COG1286R,COG1286R	colicin V production membrane protein	0.165644	0.429448	0.961111
CytoplasmicMembrane	2434082..2434741	-	219	16130252	dedA	b2317	-	COG0586S,COG0586S	DedA family inner membrane protein	0.231818	0.440909	0.809132
CytoplasmicMembrane	2438942..2440120	-	392	16130257	yfcJ	b2322	-	COG2814G,COG2814G	putative arabinose efflux transporter	0.117048	0.384224	0.945153
CytoplasmicMembrane	2444751..2445560	-	269	16130262	yfcA	b2327	-	COG0730R,COG0730R	UPF0721 family inner membrane protein	0.177778	0.414815	0.833085
CytoplasmicMembrane	2465301..2466233	+	310	16130280	yfdC	b2347	-	COG2116P,COG2116P	putative inner membrane protein	0.279743	0.350482	0.169677
CytoplasmicMembrane	2477847..2479184	+	445	16130297	dsdX	b2365	-	COG2610GE,COG2610GE	D-serine transporter	0.154709	0.446188	1.12202
CytoplasmicMembrane	2480638..2482176	-	512	16130299	emrY	b2367	-	COG2814G,COG2814G	putative multidrug efflux system	0.165692	0.39961	0.688476
CytoplasmicMembrane	2498671..2500368	+	565	16130312	ypdA	b2380	-	COG3275T,COG3275T	sensor kinase regulating yhjX; pyruvate-responsive YpdAB two-component system	0.272085	0.360424	0.286903
CytoplasmicMembrane	2506647..2507894	-	415	16130318	fryC	b2386	-	COG1299G,COG1299G	putative enzyme IIC component of PTS	0.151442	0.384615	0.789879
CytoplasmicMembrane	2511468..2512706	-	412	16130324	mntH	b2392	-	COG1914P,COG1914P	manganese/divalent cation transporter	0.179177	0.404358	0.80267
CytoplasmicMembrane	2522729..2523985	-	418	16130332	xapB	b2406	-	COG2211G,COG2211G	xanthosine transporter	0.186158	0.422434	0.804067
CytoplasmicMembrane	2530247..2531233	-	328	16130338	zipA	b2412	-	COG3115D,COG3115D	FtsZ stabilizer	0.352584	0.24924	-0.606402
CytoplasmicMembrane	2531463..2532224	+	253	16130339	cysZ	b2413	-	COG2981E,COG2981E	EI24 family inner membrane protein; putative sulfate transporter	0.188976	0.393701	0.548617
CytoplasmicMembrane	2541679..2542512	-	277	16130349	cysU	b2424	-	COG0555O,COG0555O	sulfate/thiosulfate ABC transporter permease	0.154676	0.406475	0.83574
CytoplasmicMembrane	2546673..2548097	+	474	16130354	murP	b2429	-	COG1263G,COG1263G	N-acetylmuramic acid permease, EIIBC component, PTS system	0.172632	0.374737	0.718565
CytoplasmicMembrane	2566881..2568107	-	408	16130377	eutH	b2452	-	COG3192E,COG3192E	ethanolamine transporter	0.166259	0.432763	0.962255
CytoplasmicMembrane	2585731..2587431	+	566	16130394	narQ	b2469	-	COG3850T,COG3850T	sensory histidine kinase in two-component regulatory system with NarP (NarL)	0.312169	0.312169	-0.148233
CytoplasmicMembrane	2587595..2590708	+	1037	16130395	acrD	b2470	-	COG0841V,COG0841V	aminoglycoside/multidrug efflux system	0.258189	0.333333	0.160463
CytoplasmicMembrane	2601818..2603836	+	672	16130407	hyfB	b2482	-	COG0651CP,COG0651CP	hydrogenase 4, membrane subunit	0.15156	0.410104	0.887798
CytoplasmicMembrane	2603847..2604794	+	315	90111445	hyfC	b2483	-	COG0650C,COG0650C	hydrogenase 4, membrane subunit	0.14557	0.43038	0.912063
CytoplasmicMembrane	2604811..2606250	+	479	16130409	hyfD	b2484	-	COG1009CP,COG1009CP	hydrogenase 4, membrane subunit	0.158333	0.408333	0.899165
CytoplasmicMembrane	2606262..2606912	+	216	16130410	hyfE	b2485	-	COG4237C,COG4237C	hydrogenase 4, membrane subunit	0.165899	0.442396	1.0875
CytoplasmicMembrane	2606917..2608497	+	526	16130411	hyfF	b2486	-	COG0651CP,COG0651CP	hydrogenase 4, membrane subunit	0.155598	0.432638	0.978897
CytoplasmicMembrane	2613934..2614782	+	282	16130417	focB	b2492	-	COG2116P,COG2116P	putative formate transporter	0.151943	0.399293	0.902128
CytoplasmicMembrane	2623044..2625110	+	688	16130426	ppk	b2501	-	COG0855P,COG0855P	polyphosphate kinase, component of RNA degradosome	0.352685	0.323657	-0.340698
CytoplasmicMembrane	2673346..2673768	+	140	145698300	yphA	b2543	-	COG2259S,COG2259S	DoxX family inner membrane protein	0.141844	0.453901	1.07
CytoplasmicMembrane	2689671..2691098	-	475	90111458	glrK	b2556	-	COG0642T,COG0642T	sensor protein kinase regulating glmY sRNA in two-component system with response regulator GlrR	0.285714	0.313025	-0.136421
CytoplasmicMembrane	2702481..2703386	-	301	16130491	era	b2566	-	COG1159R,COG1159R	membrane-associated, 16S rRNA-binding GTPase	0.327815	0.321192	-0.192359
CytoplasmicMembrane	2704335..2705309	-	324	16130493	lepB	b2568	-	COG0681U,COG0681U	leader peptidase (signal peptidase I)	0.286154	0.292308	-0.155864
CytoplasmicMembrane	2705325..2707124	-	599	16130494	lepA	b2569	-	COG0481M,COG0481M	back-translocating elongation factor EF4, GTPase	0.333333	0.303333	-0.200334
CytoplasmicMembrane	2707322..2707801	-	159	16130495	rseC	b2570	-	COG3086T,COG3086T	SoxR iron-sulfur cluster reduction factor component; with RsxABCDEG	0.175	0.325	0.537107
CytoplasmicMembrane	2715423..2716010	+	195	16130503	eamB	b2578	-	COG1280E,COG1280E	cysteine and O-acetylserine exporter	0.153061	0.392857	0.920513
CytoplasmicMembrane	2747962..2748753	+	263	145698303	ypjD	b2611	-	COG4137R,COG4137R	cytochrome c assembly protein family inner membrane protein	0.204545	0.42803	0.857795
CytoplasmicMembrane	2794253..2795653	+	466	16130577	gabP	b2663	-	COG1113E,COG1113E	gamma-aminobutyrate transporter	0.1606	0.40257	0.82618
CytoplasmicMembrane	2797520..2798044	+	174	16130582	ygaP	b2668	-	COG0607P,COG0607P	DUF2892 family inner membrane rhodanese	0.251429	0.325714	0.23908
CytoplasmicMembrane	2804815..2806017	+	400	16130591	proV	b2677	-	COG4175E,COG4175E	glycine betaine transporter subunit	0.311721	0.32419	-0.13425
CytoplasmicMembrane	2806010..2807074	+	354	16130592	proW	b2678	-	COG4176E,COG4176E	glycine betaine transporter subunit	0.146479	0.388732	0.710734
CytoplasmicMembrane	2809617..2810354	+	245	16130594	ygaZ	b2682	-	COG1296E,COG1296E	putative L-valine exporter, norvaline resistance protein	0.138211	0.353659	0.724082
CytoplasmicMembrane	2811427..2812599	+	390	16130597	emrA	b2685	-	COG1566V,COG1566V	multidrug efflux system	0.306905	0.294118	-0.129487
CytoplasmicMembrane	2816512..2816940	-	142	16130601	yqaA	b2689	-	COG1238S,COG1238S	COG1238 family inner membrane protein	0.125874	0.398601	0.81338
CytoplasmicMembrane	2825832..2826395	+	187	49176260	srlA	b2702	-	COG3730G,COG3730G	glucitol/sorbitol-specific enzyme IIC component of PTS	0.212766	0.37766	0.504278
CytoplasmicMembrane	2826392..2827351	+	319	49176261	srlE	b2703	-	COG3732G,COG3732G	glucitol/sorbitol-specific enzyme IIB component of PTS	0.2	0.340625	0.482759
CytoplasmicMembrane	2839524..2840981	+	485	49176263	ascF	b2715	-	COG1263G,COG1263G	fused cellobiose/arbutin/salicin-specific PTS enzymes: IIB component/IC component	0.170782	0.384774	0.792371
CytoplasmicMembrane	2846489..2847412	-	307	16130629	hycD	b2722	-	COG0650C,COG0650C	hydrogenase 3, membrane subunit	0.149351	0.418831	0.871335
CytoplasmicMembrane	2847415..2849241	-	608	16130630	hycC	b2723	-	COG0651CP,COG0651CP	hydrogenase 3, membrane subunit	0.147783	0.402299	0.974013
CytoplasmicMembrane	2865101..2866465	+	454	16130647	ygbN	b2740	-	COG2610GE,COG2610GE	putative transporter	0.131868	0.424176	1.12731
CytoplasmicMembrane	2900592..2901869	+	425	16130682	yqcE	b2775	-	COG2223P,COG2223P	MFS transporter family protein	0.180751	0.394366	0.729412
CytoplasmicMembrane	2920748..2922100	-	450	16130696	gudP	b2789	-	COG2271G,COG2271G	putative D-glucarate transporter	0.18847	0.399113	0.692
CytoplasmicMembrane	2928229..2929518	+	429	16130703	sdaC	b2796	-	COG0814E,COG0814E	putative serine transporter	0.181395	0.423256	0.807459
CytoplasmicMembrane	2934235..2935551	+	438	16130708	fucP	b2801	-	COG0738G,COG0738G	L-fucose transporter	0.1959	0.373576	0.705023
CytoplasmicMembrane	2941236..2941631	-	131	16130714	ygdD	b2807	-	COG2363S,COG2363S	UPF0382 family inner membrane protein	0.128788	0.416667	0.967939
CytoplasmicMembrane	2965162..2966037	-	291	16130732	lgt	b2828	-	COG0682M,COG0682M	phosphatidylglycerol-prolipoprotein diacylglyceryl transferase	0.19863	0.40411	0.44433
CytoplasmicMembrane	2970420..2971133	+	237	16130736	ygdQ	b2832	-	COG0861P,COG0861P	UPF0053 family inner membrane protein	0.180672	0.457983	0.909705
CytoplasmicMembrane	2973855..2976014	-	719	16130740	aas	b2836	-	COG0318IQ,COG0318IQ	fused 2-acylglycerophospho-ethanolamine acyl transferase/acyl-acyl carrier protein synthetase	0.265278	0.329167	-0.042281
CytoplasmicMembrane	2980764..2982182	-	472	16130745	araE	b2841	-	COG2814G,COG2814G	arabinose transporter	0.175476	0.393235	0.627754
CytoplasmicMembrane	2985847..2987076	+	409	16130749	yqeG	b2845	-	COG0814E,COG0814E	putative transporter	0.182927	0.431707	0.939853
CytoplasmicMembrane	3024351..3025751	+	466	90111507	xanQ	b2882	-	COG2233F,COG2233F	xanthine permease	0.158458	0.421842	0.88133
CytoplasmicMembrane	3031367..3032815	+	482	90111510	uacT	b2888	-	COG2233F,COG2233F	uric acid permease	0.165631	0.434783	0.819502
CytoplasmicMembrane	3042489..3043148	-	219	16130801	yqfA	b2899	-	COG1272R,COG1272R	hemolysin III family HylIII inner membrane protein	0.204545	0.427273	1.02511
CytoplasmicMembrane	3062987..3063982	+	331	16130819	argK	b2918	-	COG1703E,COG1703E	membrane ATPase/protein kinase	0.292169	0.292169	-0.196677
CytoplasmicMembrane	3068173..3068808	-	211	16130824	argO	b2923	-	COG1279R,COG1279R	arginine transporter	0.169811	0.396226	0.844549
CytoplasmicMembrane	3068947..3069807	-	286	16130825	mscS	b2924	-	COG0668M,COG0668M	mechanosensitive channel protein, small conductance	0.236934	0.383275	0.494406
CytoplasmicMembrane	3077471..3078859	-	462	16130834	cmtA	b2933	-	COG2213G,COG2213G	putative mannitol-specific PTS enzymes: IIB component/IIC component	0.215983	0.37581	0.544589
CytoplasmicMembrane	3105714..3106970	+	418	90111521	nupG	b2964	-	COG2211G,COG2211G	nucleoside transporter	0.188544	0.427208	0.829665
CytoplasmicMembrane	3113543..3114352	-	269	90111523	pppA	b2972	-	COG1989NOU,COG1989NOU	bifunctional prepilin leader peptidase/ methylase	0.174074	0.377778	0.697026
CytoplasmicMembrane	3119597..3121279	-	560	16130875	glcA	b2975	-	COG1620C,COG1620C	glycolate transporter	0.144385	0.406417	0.958214
CytoplasmicMembrane	3131341..3132408	-	355	49176296	yghQ	b2983	-	COG2244R,COG2244R	putative inner membrane polysaccharide flippase	0.179775	0.36236	0.607042
CytoplasmicMembrane	3134872..3136371	-	499	16130887	pitB	b2987	-	COG0306P,COG0306P	phosphate transporter	0.2	0.37	0.517836
CytoplasmicMembrane	3141286..3142989	-	567	16130894	hybC	b2994	-	COG0374C,COG0374C	hydrogenase 2, large subunit	0.315141	0.283451	-0.140035
CytoplasmicMembrane	3142986..3144164	-	392	16130895	hybB	b2995	-	COG5557C,COG5557C	putative hydrogenase 2 cytochrome b type component	0.188295	0.422392	0.747704
CytoplasmicMembrane	3145143..3146261	-	372	16130897	hybO	b2997	-	COG1740C,COG1740C	hydrogenase 2, small subunit	0.30563	0.243968	-0.194086
CytoplasmicMembrane	3153563..3154222	+	219	16130907	yghB	b3009	-	COG0586S,COG0586S	general envelope maintenance protein; DedA family inner membrane protein	0.177273	0.409091	0.80137
CytoplasmicMembrane	3162744..3163481	-	245	16130914	plsC	b3018	-	COG0204I,COG0204I	1-acyl-sn-glycerol-3-phosphate acyltransferase	0.276423	0.329268	0.073061
CytoplasmicMembrane	3170484..3171833	+	449	16130922	qseC	b3026	-	COG0642T,COG0642T	quorum sensing sensory histidine kinase in two-component regulatory system with QseB	0.286667	0.326667	-0.128285
CytoplasmicMembrane	3192864..3194525	+	553	16130947	yqiK	b3051	-	COG2268S,COG2268S	PHB family membrane protein, function unknown	0.326715	0.272563	-0.311392
CytoplasmicMembrane	3204694..3205311	+	205	16130955	plsY	b3059	-	COG0344S,COG0344S	putative glycerol-3-phosphate acyltransferase	0.15534	0.349515	0.579024
CytoplasmicMembrane	3208024..3209487	+	487	16130959	ttdT	b3063	-	COG0471P,COG0471P	L-tartrate/succinate antiporte	0.143443	0.407787	0.91499
CytoplasmicMembrane	3217556..3219076	-	506	16130967	aer	b3072	-	COG0840NT,COG0840NT	fused signal transducer for aerotaxis sensory component/methyl accepting chemotaxis component	0.291913	0.280079	-0.133201
CytoplasmicMembrane	3226234..3227667	+	477	49176309	ygjI	b3078	-	COG0531E,COG0531E	putative transporter	0.1841	0.410042	0.787002
CytoplasmicMembrane	3238580..3239545	+	321	49176311	alx	b3088	-	COG0861P,COG0861P	putative membrane-bound redox modulator	0.186335	0.450311	0.902804
CytoplasmicMembrane	3239944..3241188	+	414	16130984	sstT	b3089	-	COG3633E,COG3633E	sodium:serine/threonine symporter	0.159036	0.40241	0.887923
CytoplasmicMembrane	3245104..3246522	+	472	16130988	exuT	b3093	-	COG2271G,COG2271G	hexuronate transporter	0.196617	0.35518	0.567161
CytoplasmicMembrane	3247773..3248435	+	220	16130990	yqjA	b3095	-	COG0586S,COG0586S	general envelope maintenance protein; DedA family inner membrane protein	0.208145	0.425339	0.72
CytoplasmicMembrane	3249683..3250087	+	134	16130994	yqjE	b3099	-	COG5393S,COG5393S	DUF1469 family inner membrane protein	0.244444	0.407407	0.346269
CytoplasmicMembrane	3250562..3250954	+	130	90111539	yqjF	b3101	-	COG2259S,COG2259S	putative quinol oxidase subunit	0.175573	0.427481	0.800769
CytoplasmicMembrane	3252304..3252669	+	121	16130998	yhaH	b3103	-	COG3152S,COG3152S	DUF805 family inner membrane protein	0.221311	0.385246	0.300827
CytoplasmicMembrane	3252911..3253267	+	118	16130999	yhaI	b3104	-	COG3152S,COG3152S	DUF805 family inner membrane protein	0.210084	0.403361	0.568644
CytoplasmicMembrane	3263686..3265017	-	443	16131009	tdcC	b3116	-	COG0814E,COG0814E	L-threonine/L-serine transporter	0.191441	0.40991	0.737246
CytoplasmicMembrane	3273573..3274907	-	444	16131019	garP	b3127	-	COG2271G,COG2271G	putative (D)-galactarate transporter	0.2	0.406742	0.703604
CytoplasmicMembrane	3284685..3285488	+	267	16131031	agaC	b3139	-	COG3715G,COG3715G	N-acetylgalactosamine-specific enzyme IIC component of PTS	0.19403	0.384328	0.799251
CytoplasmicMembrane	3285478..3286269	+	263	16131032	agaD	b3140	-	COG3716G,COG3716G	N-acetylgalactosamine-specific enzyme IID component of PTS	0.234848	0.405303	0.56616
CytoplasmicMembrane	3308040..3308924	-	294	16131055	nlpI	b3163	-	COG4785R,COG4785R	lipoprotein involved in osmotic sensitivity and filamentation	0.376271	0.281356	-0.321429
CytoplasmicMembrane	3319988..3321613	-	541	90111552	yhbX	b3173	-	COG2194R,COG2194R	putative EptAB family phosphoethanolamine transferase, inner membrane protein	0.300738	0.324723	0.049723
CytoplasmicMembrane	3331770..3332735	-	321	16131074	yhbE	b3184	-	COG2962R,COG2962R	EamA family inner membrane putative transporter	0.152174	0.409938	0.852025
CytoplasmicMembrane	3338466..3339248	-	260	16131084	mlaE	b3194	-	COG0767Q,COG0767Q	ABC transporter maintaining OM lipid asymmetry, inner membrane permease protein	0.137931	0.421456	0.847308
CytoplasmicMembrane	3340275..3341252	+	325	16131086	yrbG	b3196	-	COG0530P,COG0530P	putative calcium/sodium:proton antiporter	0.144172	0.441718	1.01538
CytoplasmicMembrane	3350689..3353025	-	778	49176326	arcB	b3210	-	COG0642T,COG0642T	aerobic respiration control sensor histidine protein kinase, cognate to two-component response regulators ArcA and RssB	0.347882	0.323492	-0.250771
CytoplasmicMembrane	3371084..3372574	-	496	90111559	nanT	b3224	-	COG2814G,COG2814G	sialic acid transporter	0.171026	0.372233	0.688508
CytoplasmicMembrane	3374869..3376236	+	455	16131117	dcuD	b3227	-	COG3069C,COG3069C	putative transporter	0.171053	0.442982	0.975385
CytoplasmicMembrane	3380191..3380589	+	132	90111560	yhcB	b3233	-	COG3105S,COG3105S	DUF1043 family inner membrane-anchored protein	0.353383	0.24812	-0.552273
CytoplasmicMembrane	3386221..3388188	-	655	16131130	aaeB	b3240	-	COG1289S,COG1289S	p-hydroxybenzoic acid efflux system component	0.22561	0.355183	0.283206
CytoplasmicMembrane	3398387..3398875	-	162	16131137	mreD	b3249	-	COG2891M,COG2891M	cell wall structural complex MreBCD transmembrane component MreD	0.165644	0.496933	1.06852
CytoplasmicMembrane	3407607..3409058	+	483	90111565	panF	b3258	-	COG4145H,COG4145H	pantothenate:sodium symporter	0.163223	0.419421	0.916356
CytoplasmicMembrane	3415033..3418137	+	1034	16131154	acrF	b3266	-	COG0841V,COG0841V	multidrug efflux system protein	0.256039	0.356522	0.32176
CytoplasmicMembrane	3421325..3422428	+	367	90111567	yhdY	b3270	-	COG0765E,COG0765E	putative amino-acid transporter subunit	0.179348	0.383152	0.56703
CytoplasmicMembrane	3459817..3461013	+	398	16131206	gspF	b3327	-	COG1459NU,COG1459NU	general secretory pathway component, cryptic	0.255639	0.360902	0.14397
CytoplasmicMembrane	3465543..3466220	+	225	16131214	gspO	b3335	-	COG1989NOU,COG1989NOU	bifunctional prepilin leader peptidase/ methylase	0.19469	0.39823	0.924
CytoplasmicMembrane	3478802..3480607	-	601	16131229	kefB	b3350	-	COG0475P,COG0475P	potassium:proton antiporter	0.219269	0.398671	0.454409
CytoplasmicMembrane	3492568..3493749	+	393	16131243	tsgA	b3364	-	COG0738G,COG0738G	putative transporter	0.162437	0.423858	0.874046
CytoplasmicMembrane	3497003..3497809	+	268	90111575	nirC	b3367	-	COG2116P,COG2116P	nitrite transporter	0.167286	0.349442	0.715299
CytoplasmicMembrane	3540407..3542728	+	773	16131285	feoB	b3409	-	COG0370P,COG0370P	fused ferrous iron transporter, protein B: GTP-binding protein/membrane protein	0.232558	0.365633	0.421863
CytoplasmicMembrane	3546559..3547875	+	438	49176350	gntT	b3415	-	COG2610GE,COG2610GE	gluconate transporter, high-affinity GNT I system	0.150342	0.43508	1.02922
CytoplasmicMembrane	3560622..3561452	-	276	49176353	glpG	b3424	-	COG0705R,COG0705R	rhomboid intramembrane serine protease	0.220217	0.361011	0.369565
CytoplasmicMembrane	3575071..3575664	+	197	16131308	yhgN	b3434	-	COG2095U,COG2095U	UPF0056 family inner membrane protein	0.156566	0.484848	1.01523
CytoplasmicMembrane	3588110..3589180	-	356	90111593	ugpC	b3450	-	COG3839G,COG3839G	glycerol-3-phosphate transporter subunit	0.288515	0.310924	-0.224438
CytoplasmicMembrane	3589182..3590027	-	281	16131323	ugpE	b3451	-	COG0395G,COG0395G	glycerol-3-phosphate transporter subunit	0.166667	0.450355	0.875445
CytoplasmicMembrane	3590024..3590911	-	295	16131324	ugpA	b3452	-	COG1175G,COG1175G	glycerol-3-phosphate transporter subunit	0.189189	0.412162	0.737627
CytoplasmicMembrane	3594203..3595480	-	425	16131328	livM	b3456	-	COG4177E,COG4177E	leucine/isoleucine/valine transporter subunit	0.161972	0.424883	0.788941
CytoplasmicMembrane	3601028..3602086	-	352	16131334	ftsX	b3462	-	COG2177D,COG2177D	inner membrane putative ABC superfamily transporter permease	0.252125	0.345609	0.191762
CytoplasmicMembrane	3606451..3608649	+	732	16131341	zntA	b3469	-	COG2217P,COG2217P	zinc, cobalt and lead efflux system	0.222374	0.302865	0.281694
CytoplasmicMembrane	3609217..3609882	+	221	16131343	yhhQ	b3471	-	COG1738S,COG1738S	DUF165 family inner membrane protein	0.18018	0.427928	0.771493
CytoplasmicMembrane	3610516..3611733	-	405	90111596	yhhS	b3473	-	COG2814G,COG2814G	putative arabinose efflux transporter	0.125616	0.401478	1.01284
CytoplasmicMembrane	3611865..3612914	+	349	90111597	yhhT	b3474	-	COG0628R,COG0628R	UPF0118 family putative transporter	0.168571	0.474286	0.931519
CytoplasmicMembrane	3615241..3616185	+	314	16131349	nikB	b3477	-	COG0601EP,COG0601EP	nickel transporter subunit	0.174603	0.412698	0.619427
CytoplasmicMembrane	3625679..3626803	-	374	226524752	yhhJ	b3485	-	COG0842V,COG0842V	inner membrane putative ABC transporter permease	0.189333	0.408	0.512567
CytoplasmicMembrane	3637642..3639141	+	499	16131365	pitA	b3493	-	COG0306P,COG0306P	phosphate transporter, low-affinity; tellurite importer	0.204	0.366	0.522846
CytoplasmicMembrane	3640862..3642331	+	489	16131368	dtpB	b3496	-	COG3104E,COG3104E	dipeptide and tripeptide permease B	0.187755	0.440816	0.896114
CytoplasmicMembrane	3656995..3657567	+	190	16131383	hdeD	b3511	-	COG3247S,COG3247S	acid-resistance membrane protein	0.141361	0.486911	1.27053
CytoplasmicMembrane	3660414..3663527	+	1037	16131386	mdtF	b3514	-	COG0841V,COG0841V	anaerobic multidrug efflux transporter, ArcA-regulated	0.248555	0.344894	0.31784
CytoplasmicMembrane	3673362..3674375	+	337	16131394	yhjD	b3522	-	COG1295S,COG1295S	inner membrane putative BrbK family alternate lipid exporter	0.239645	0.349112	0.210089
CytoplasmicMembrane	3674786..3676108	+	440	16131395	yhjE	b3523	-	COG2211G,COG2211G	MFS superfamily sugar transport 1 family protein	0.156463	0.399093	0.816818
CytoplasmicMembrane	3682161..3683447	-	428	16131400	dctA	b3528	-	COG1301C,COG1301C	C4-dicarboxylic acid, orotate and citrate transporter	0.202797	0.424242	0.871729
CytoplasmicMembrane	3700563..3701834	+	423	16131411	yhjV	b3539	-	COG0814E,COG0814E	putative transporter	0.205189	0.445755	0.945626
CytoplasmicMembrane	3703859..3704761	-	300	16131414	dppC	b3542	-	COG1173EP,COG1173EP	dipeptide/heme transporter	0.182724	0.415282	0.807333
CytoplasmicMembrane	3708784..3710475	-	563	90111611	eptB	b3546	-	COG2194R,COG2194R	KDO phosphoethanolamine transferase, Ca(2+)-inducible	0.301418	0.306738	-0.109591
CytoplasmicMembrane	3710799..3712007	-	402	16131418	yhjX	b3547	-	COG2223P,COG2223P	pyruvate-inducible inner membrane protein, putative transporter	0.181141	0.399504	0.799751
CytoplasmicMembrane	3725887..3726882	+	331	16131432	wecH	b3561	-	COG3274S,COG3274S	O-acetyltransferase for enterobacterial common antigen (ECA)	0.210843	0.412651	0.692145
CytoplasmicMembrane	3726924..3727361	-	145	90111616	yiaA	b3562	-	COG4682S,COG4682S	YiaAB family inner membrane protein, tandem domains	0.273973	0.356164	0.429655
CytoplasmicMembrane	3727407..3727748	-	113	90111617	yiaB	b3563	-	COG4682S,COG4682S	YiaAB family inner membrane protein	0.192982	0.447368	0.997345
CytoplasmicMembrane	3733720..3734901	+	393	16131439	xylH	b3568	-	COG4214G,COG4214G	D-xylose ABC transporter permease subunit	0.119289	0.385787	0.848601
CytoplasmicMembrane	3744328..3744801	+	157	16131448	yiaM	b3577	-	COG3090G,COG3090G	2,3-diketo-L-gulonate TRAP transporter small permease protein	0.196203	0.411392	0.824841
CytoplasmicMembrane	3752963..3754099	-	378	16131457	yiaV	b3586	-	COG1566V,COG1566V	membrane fusion protein (MFP) component of efflux pump, signal anchor	0.308707	0.306069	-0.027513
CytoplasmicMembrane	3770243..3771379	-	378	16131468	yibH	b3597	-	COG1566V,COG1566V	putative membrane fusion protein (MFP) component of efflux pump	0.306069	0.327177	0.008465
CytoplasmicMembrane	3772281..3774194	+	637	16131470	mtlA	b3599	-	COG2213G,COG2213G	fused mannitol-specific PTS enzymes: IIA components/IIB components/IIC components	0.242947	0.352665	0.329199
CytoplasmicMembrane	3777399..3779054	+	551	16131474	lldP	b3603	-	COG1620C,COG1620C	L-lactate permease	0.157609	0.394928	0.909801
CytoplasmicMembrane	3818874..3819491	+	205	90111627	yicG	b3646	-	COG2860S,COG2860S	UPF0126 family inner membrane protein	0.179612	0.432039	1.00098
CytoplasmicMembrane	3834547..3835929	-	460	90111629	yicJ	b3657	-	COG2211G,COG2211G	putative transporter	0.201735	0.386117	0.614565
CytoplasmicMembrane	3836953..3838137	+	394	16131529	setC	b3659	-	COG2814G,COG2814G	putative arabinose efflux transporter	0.177215	0.422785	0.841878
CytoplasmicMembrane	3839175..3839993	-	272	16131531	nlpA	b3661	-	COG1464P,COG1464P	cytoplasmic membrane lipoprotein-28	0.355311	0.29304	-0.165074
CytoplasmicMembrane	3840549..3841739	-	396	145698327	nepI	b3662	-	COG2814G,COG2814G	putative transporter	0.125945	0.410579	0.991414
CytoplasmicMembrane	3845776..3847167	-	463	16131536	uhpT	b3666	-	COG2271G,COG2271G	hexose phosphate transporter	0.219828	0.375	0.562851
CytoplasmicMembrane	3847305..3848624	-	439	90111632	uhpC	b3667	-	COG2271G,COG2271G	membrane protein regulates uhpT expression	0.177273	0.356818	0.619818
CytoplasmicMembrane	3848634..3850136	-	500	90111633	uhpB	b3668	-	COG3851T,COG3851T	sensory histidine kinase in two-component regulatory sytem with UhpA	0.217565	0.355289	0.2678
CytoplasmicMembrane	3853922..3855106	+	394	90111634	emrD	b3673	-	COG2814G,COG2814G	multidrug efflux system protein	0.126582	0.407595	0.82665
CytoplasmicMembrane	3855960..3856307	-	115	16131546	yidH	b3676	-	COG2149S,COG2149S	DUF202 family inner membrane protein	0.189655	0.413793	0.723478
CytoplasmicMembrane	3858401..3860116	-	571	16131549	yidK	b3679	-	COG4146R,COG4146R	putative transporter	0.192308	0.412587	0.789492
CytoplasmicMembrane	3870438..3871730	-	430	90111641	dgoT	b3691	-	COG2271G,COG2271G	D-galactonate transporter	0.174014	0.382831	0.68
CytoplasmicMembrane	3885076..3886722	+	548	16131573	yidC	b3705	-	COG0706U,COG0706U	membrane protein insertase	0.311475	0.307832	-0.121533
CytoplasmicMembrane	3890236..3891483	+	415	16131577	tnaB	b3709	-	COG0814E,COG0814E	tryptophan transporter of low affinity	0.180288	0.418269	0.913735
CytoplasmicMembrane	3891615..3892790	+	391	16131578	mdtL	b3710	-	COG2814G,COG2814G	multidrug efflux system protein	0.122449	0.410714	0.990793
CytoplasmicMembrane	3903720..3905597	-	625	16131590	bglF	b3722	-	COG1263G,COG1263G	fused beta-glucoside-specific PTS enzymes: IIA component/IIB component/IIC component	0.199681	0.372204	0.61696
CytoplasmicMembrane	3907593..3908366	-	257	16131593	pstB	b3725	-	COG1117P,COG1117P	phosphate transporter subunit	0.333333	0.294574	-0.270039
CytoplasmicMembrane	3908549..3909439	-	296	16131594	pstA	b3726	-	COG0581P,COG0581P	phosphate transporter subunit	0.161616	0.390572	0.708446
CytoplasmicMembrane	3920418..3920888	-	156	16131604	atpF	b3736	-	COG0711C,COG0711C	F0 sector of membrane-bound ATP synthase, subunit b	0.369427	0.273885	-0.198718
CytoplasmicMembrane	3922060..3922440	-	126	90111645	atpI	b3739	-	COG3312C,COG3312C	ATP synthase, membrane-bound accessory factor	0.141732	0.496063	1.31032
CytoplasmicMembrane	3933778..3935283	+	501	16131617	rbsA	b3749	-	COG1129G,COG1129G	fused D-ribose transporter subunits of ABC superfamily: ATP-binding components	0.300797	0.330677	-0.088423
CytoplasmicMembrane	3939185..3940612	-	475	16131622	hsrA	b3754	-	COG2814G,COG2814G	putative multidrug or homocysteine efflux system	0.151261	0.405462	0.727158
CytoplasmicMembrane	3967916..3969019	+	367	16131640	wecA	b3784	-	COG0472M,COG0472M	UDP-GlcNAc:undecaprenylphosphate GlcNAc-1-phosphate transferase	0.17663	0.421196	0.773297
CytoplasmicMembrane	3969031..3970077	+	348	90111649	wzzE	b3785	-	COG3765M,COG3765M	Entobacterial Common Antigen (ECA) polysaccharide chain length modulation protein	0.30659	0.277937	-0.354023
CytoplasmicMembrane	3980887..3982272	+	461	49176414	yifK	b3795	-	COG1113E,COG1113E	putative APC family amino acid transporter	0.175325	0.406926	0.843167
CytoplasmicMembrane	3986686..3987882	-	398	16131654	hemY	b3802	-	COG3071H,COG3071H	putative protoheme IX synthesis protein	0.33584	0.283208	-0.361558
CytoplasmicMembrane	3987885..3989066	-	393	16131655	hemX	b3803	-	COG2959H,COG2959H	putative uroporphyrinogen III methyltransferase	0.350254	0.236041	-0.43486
CytoplasmicMembrane	4001426..4002376	+	316	16131666	corA	b3816	-	COG0598P,COG0598P	magnesium/nickel/cobalt transporter	0.321767	0.347003	-0.155696
CytoplasmicMembrane	4003288..4004178	-	296	49176418	rarD	b3819	-	COG2962R,COG2962R	putative chloramphenical resistance permease	0.181818	0.430976	0.891554
CytoplasmicMembrane	4007757..4008377	+	206	49176421	rhtC	b3823	-	COG1280E,COG1280E	threonine efflux pump	0.154589	0.415459	0.820874
CytoplasmicMembrane	4020226..4021866	+	546	16131684	ubiB	b3835	-	COG0661R,COG0661R	regulator of octaprenylphenol hydroxylation, ubiquinone synthesis; regulator of 2'-N-acetyltransferase; putative ABC1 family protein kinase	0.296161	0.340037	-0.139744
CytoplasmicMembrane	4021945..4022214	+	89	90111653	tatA	b3836	-	COG1826U,COG1826U	TatABCE protein translocation system subunit	0.4	0.255556	-0.469663
CytoplasmicMembrane	4022218..4022733	+	171	49176428	tatB	b3838	-	COG1826U,COG1826U	TatABCE protein translocation system subunit	0.325581	0.244186	-0.366667
CytoplasmicMembrane	4022736..4023512	+	258	16131687	tatC	b3839	-	COG0805U,COG0805U	TatABCE protein translocation system subunit	0.212355	0.428571	0.748837
CytoplasmicMembrane	4045670..4046602	-	310	16131703	yihG	b3862	-	COG0204I,COG0204I	inner membrane protein, inner membrane acyltransferase	0.29582	0.363344	0.039677
CytoplasmicMembrane	4062247..4063512	+	421	16131714	yihN	b3874	-	COG2271G,COG2271G	MFS transporter family protein	0.208531	0.402844	0.730879
CytoplasmicMembrane	4065809..4067194	-	461	145698335	yihP	b3877	-	COG2211G,COG2211G	putative transporter	0.209957	0.383117	0.544902
CytoplasmicMembrane	4076146..4077018	+	290	16131726	yihY	b3886	-	COG1295S,COG1295S	BrkB family putative transporter, inner membrane protein	0.209622	0.391753	0.615172
CytoplasmicMembrane	4081857..4082759	-	300	16131733	fdoH	b3893	-	COG0437C,COG0437C	formate dehydrogenase-O, Fe-S subunit	0.342193	0.229236	-0.360667
CytoplasmicMembrane	4090915..4092366	-	483	90111664	frvB	b3899	-	COG1299G,COG1299G	putative PTS enzyme, IIB component/IIC component	0.194215	0.373967	0.684472
CytoplasmicMembrane	4106469..4107371	+	300	16131753	fieF	b3915	-	COG0053P,COG0053P	ferrous iron and zinc transporter	0.219269	0.355482	0.378
CytoplasmicMembrane	4109930..4110685	+	251	16131756	cdh	b3918	-	COG2134I,COG2134I	CDP-diacylglycerol phosphotidylhydrolase	0.305556	0.293651	-0.303586
CytoplasmicMembrane	4119423..4120349	-	308	16131768	menA	b3930	-	COG1575H,COG1575H	1,4-dihydroxy-2-naphthoate octaprenyltransferase	0.197411	0.38835	0.663961
CytoplasmicMembrane	4122380..4123339	-	319	16131771	ftsN	b3933	-	COG3087D,COG3087D	essential cell division protein	0.346875	0.16875	-1.0163
CytoplasmicMembrane	4136108..4137013	+	301	90111667	yijE	b3943	-	COG2962R,COG2962R	EamA-like transporter family protein	0.135762	0.407285	0.937541
CytoplasmicMembrane	4142530..4143609	+	359	16131787	frwC	b3949	-	COG1299G,COG1299G	putative enzyme IIC component of PTS	0.183333	0.394444	0.882729
CytoplasmicMembrane	4148532..4150265	-	577	16131793	eptC	b3955	-	COG2194R,COG2194R	LPS heptose I phosphoethanolamine transferase	0.349481	0.285467	-0.323224
CytoplasmicMembrane	4201926..4203323	+	465	16131833	zraS	b4003	-	COG0642T,COG0642T	sensory histidine kinase in two-component regulatory system with ZraR	0.285408	0.309013	-0.06129
CytoplasmicMembrane	4240325..4240735	+	136	16131856	psiE	b4030	-	COG3223S,COG3223S	phosphate starvation inducible protein	0.233577	0.474453	0.907353
CytoplasmicMembrane	4254043..4256466	-	807	90111678	plsB	b4041	-	COG2937I,COG2937I	glycerol-3-phosphate O-acyltransferase	0.290842	0.310644	-0.178563
CytoplasmicMembrane	4256637..4257005	+	122	16131868	dgkA	b4042	-	COG0818M,COG0818M	diacylglycerol kinase	0.186992	0.390244	0.881148
CytoplasmicMembrane	4257742..4259121	+	459	162135919	dinF	b4044	-	COG0534V,COG0534V	oxidative stress resistance protein; putative MATE family efflux pump; UV and mitomycin C inducible protein	0.15	0.406522	0.894336
CytoplasmicMembrane	4283253..4284902	-	549	16131893	actP	b4067	-	COG4147R,COG4147R	acetate transporter	0.183636	0.401818	0.792532
CytoplasmicMembrane	4284899..4285213	-	104	16131894	yjcH	b4068	-	COG3162S,COG3162S	DUF485 family inner membrane protein	0.228571	0.390476	0.424038
CytoplasmicMembrane	4290476..4291432	+	318	16131899	nrfD	b4073	-	COG3301P,COG3301P	formate-dependent nitrite reductase, membrane subunit	0.144201	0.448276	0.994654
CytoplasmicMembrane	4291512..4293170	+	552	16131900	nrfE	b4074	-	COG1138O,COG1138O	heme lyase (NrfEFG) for insertion of heme into c552, subunit NrfE	0.162749	0.381555	0.661051
CytoplasmicMembrane	4294481..4295794	+	437	16131903	gltP	b4077	-	COG1301C,COG1301C	glutamate/aspartate:proton symporter	0.191781	0.429224	0.87849
CytoplasmicMembrane	4308489..4309469	-	326	16131912	alsC	b4086	-	COG1172G,COG1172G	D-allose transporter subunit	0.159021	0.431193	1.0319
CytoplasmicMembrane	4330502..4332004	+	500	16131937	proP	b4111	-	COG2814G,COG2814G	proline/glycine betaine transporter	0.223553	0.389222	0.5584
CytoplasmicMembrane	4332181..4333272	-	363	16131938	basS	b4112	-	COG0642T,COG0642T	sensory histidine kinase in two-component regulatory system with BasR	0.291209	0.340659	-0.049587
CytoplasmicMembrane	4333947..4335590	-	547	90111688	eptA	b4114	-	COG2194R,COG2194R	lipid A phosphoethanolamine transferase	0.315693	0.322993	0.026508
CytoplasmicMembrane	4335694..4337031	-	445	16131941	adiC	b4115	-	COG0531E,COG0531E	arginine:agmatine antiporter	0.154709	0.376682	0.89236
CytoplasmicMembrane	4343369..4344790	+	473	345452725	melB	b4120	-	COG2211G,COG2211G	melibiose:sodium symporter	0.204641	0.424051	0.788583
CytoplasmicMembrane	4344929..4345558	-	209	16131947	yjdF	b4121	-	COG3647S,COG3647S	DUF2238 family inner membrane protein	0.2	0.395238	0.6311
CytoplasmicMembrane	4347404..4348744	-	446	16131949	dcuB	b4123	-	COG2704R,COG2704R	C4-dicarboxylate transporter, anaerobic; DcuS co-sensor	0.190157	0.41387	0.875336
CytoplasmicMembrane	4354954..4356411	-	485	16131956	dtpC	b4130	-	COG3104E,COG3104E	dipeptide and tripeptide permease	0.187243	0.388889	0.742887
CytoplasmicMembrane	4358697..4360031	-	444	16131958	cadB	b4132	-	COG0531E,COG0531E	putative lysine/cadaverine transporter	0.166292	0.364045	0.80473
CytoplasmicMembrane	4363345..4365042	-	565	16131961	dsbD	b4136	-	COG4232OC,COG4232OC	fused thiol:disulfide interchange protein: activator of DsbC/conserved protein	0.234982	0.342756	0.36
CytoplasmicMembrane	4368664..4369140	+	158	90111691	fxsA	b4140	-	COG3030R,COG3030R	suppressor of F exclusion of phage T7	0.251572	0.421384	0.396835
CytoplasmicMembrane	4369156..4370412	-	418	16131966	yjeH	b4141	-	COG0531E,COG0531E	putative transporter	0.167064	0.398568	0.960048
CytoplasmicMembrane	4383839..4385341	+	500	90111695	yjeM	b4156	-	COG0531E,COG0531E	putative transporter	0.179641	0.409182	0.797
CytoplasmicMembrane	4389392..4390360	-	322	16131985	psd	b4160	-	COG0688I,COG0688I	phosphatidylserine decarboxylase	0.297214	0.315789	-0.087578
CytoplasmicMembrane	4411979..4412377	+	132	16132006	yjfL	b4184	-	COG3766S,COG3766S	UPF0719 family inner membrane protein	0.195489	0.398496	0.954546
CytoplasmicMembrane	4419980..4421377	+	465	90111703	ulaA	b4193	-	COG3037S,COG3037S	L-ascorbate-specific enzyme IIC permease component of PTS	0.182403	0.412017	0.886021
CytoplasmicMembrane	4429864..4431276	+	470	16132030	cycA	b4208	-	COG1113E,COG1113E	D-alanine/D-serine/glycine transporter	0.174098	0.420382	0.831064
CytoplasmicMembrane	4432091..4433056	-	321	226524763	ytfF	b4210	-	COG0697GER,COG0697GER	DMT transporter family inner membrane protein	0.149068	0.400621	0.845171
CytoplasmicMembrane	4439872..4441215	-	447	16132040	ytfL	b4218	-	COG1253R,COG1253R	UPF0053 family inner membrane protein	0.285714	0.379464	0.238031
CytoplasmicMembrane	4452571..4453596	+	341	145698343	ytfT	b4230	-	COG1172G,COG1172G	inner membrane putative ABC superfamily sugar transporter permease	0.131579	0.432749	1.03607
CytoplasmicMembrane	4453583..4454578	+	331	90111710	yjfF	b4231	-	COG1172G,COG1172G	inner membrane putative ABC superfamily sugar transporter permease	0.141566	0.427711	1.02266
CytoplasmicMembrane	4464759..4466180	-	473	16132062	treB	b4240	-	COG1263G,COG1263G	fused trehalose(maltose)-specific PTS enzyme: IIB component/IIC component	0.21097	0.390295	0.647569
CytoplasmicMembrane	4467625..4470321	+	898	16132064	mgtA	b4242	-	COG0474P,COG0474P	magnesium transporter	0.262514	0.341491	0.159242
CytoplasmicMembrane	4479730..4480926	+	398	49176480	yjgN	b4257	-	COG4269S,COG4269S	DUF898 family inner membrane protein	0.218045	0.43609	0.730653
CytoplasmicMembrane	4486218..4487318	+	366	16132083	lptF	b4261	-	COG0795R,COG0795R	lipopolysaccharide export ABC permease of the LptBFGC export complex	0.217984	0.392371	0.471311
CytoplasmicMembrane	4487318..4488400	+	360	90111715	lptG	b4262	-	COG0795R,COG0795R	lipopolysaccharide export ABC permease of the LptBFGC export complex	0.235457	0.371191	0.32
CytoplasmicMembrane	4491206..4492525	-	439	16132087	idnT	b4265	-	COG2610GE,COG2610GE	L-idonate and D-gluconate transporter	0.136364	0.438636	1.1164
CytoplasmicMembrane	4510690..4511457	-	255	16132108	fecE	b4287	-	COG1120PH,COG1120PH	iron-dicitrate transporter subunit	0.253906	0.328125	-0.06549
CytoplasmicMembrane	4511458..4512414	-	318	16132109	fecD	b4288	-	COG0609P,COG0609P	iron-dicitrate transporter subunit	0.122257	0.426332	1.00126
CytoplasmicMembrane	4512411..4513409	-	332	16132110	fecC	b4289	-	COG0609P,COG0609P	iron-dicitrate transporter subunit	0.123123	0.396396	0.945783
CytoplasmicMembrane	4528930..4530243	-	437	16132125	sgcC	b4304	-	COG3775G,COG3775G	putative PTS system EIIC permease component	0.166667	0.447489	0.996338
CytoplasmicMembrane	4549953..4551296	-	447	16132142	gntP	b4321	-	COG2610GE,COG2610GE	fructuronate transporter	0.165179	0.450893	1.11655
CytoplasmicMembrane	4559539..4560000	-	153	16132150	yjiG	b4329	-	COG0700S,COG0700S	SpmB family inner membrane protein	0.181818	0.402597	0.886928
CytoplasmicMembrane	4567287..4568519	-	410	16132158	mdtM	b4337	-	COG2814G,COG2814G	multidrug efflux system protein	0.138686	0.430657	0.923659
CytoplasmicMembrane	4591657..4593312	+	551	16132176	tsr	b4355	-	COG0840NT,COG0840NT	methyl-accepting chemotaxis protein I, serine sensor receptor	0.304348	0.282609	-0.108348
CytoplasmicMembrane	4602088..4602858	-	256	90111743	yjjP	b4364	-	COG2966S,COG2966S	DUF1212 family inner membrane protein	0.210117	0.350195	0.433594
CytoplasmicMembrane	4624145..4624789	-	214	16132204	ytjB	b4387	-	COG3726R,COG3726R	SMP_2 family putative membrane-anchored periplasmic protein	0.302326	0.302326	-0.290187
CytoplasmicMembrane	4636696..4638120	+	474	16132216	creC	b4399	-	COG0642T,COG0642T	sensory histidine kinase in two-component regulatory system with CreB or PhoB, regulator of the CreBC regulon	0.261053	0.313684	0.006329
CytoplasmicMembrane	4638178..4639530	+	450	16132217	creD	b4400	-	COG4452V,COG4452V	inner membrane protein	0.248337	0.35255	0.212
CytoplasmicMembrane	4376317..4376442	+	41	49176462	ecnA	b4410	-	COG5510S,COG5510S	entericidin A membrane lipoprotein, antidote entericidin B	0.190476	0.357143	0.473171
CytoplasmicMembrane	4376553..4376699	+	48	49176463	ecnB	b4411	-	COG5510S,COG5510S	entericidin B membrane lipoprotein	0.22449	0.285714	0.41875
CytoplasmicMembrane	2748774..2750060	+	428	145698304	yfjD	b4461	-	COG4536P,COG4536P	UPF0053 family inner membrane protein	0.277389	0.375291	0.120093
CytoplasmicMembrane	3575721..3577061	-	446	49176355	gntU	b4476	-	COG2610GE,COG2610GE	gluconate transporter, low affinity GNT 1 system	0.149888	0.420582	1.04686

## Sheet: informational
Subcellular Location	Location	Strand	Length	PID	Gene	Synonym	Code	COG	Product	baseA2	baseT2	Gravy
Cytoplasmic	18715..19620	+	301	16128014	nhaR	b0020	-	COG0583K,COG0583K	transcriptional activator of nhaA	0.317881	0.317881	-0.116279
Cytoplasmic	22391..25207	+	938	16128020	ileS	b0026	-	COG0060J,COG0060J	isoleucyl-tRNA synthetase	0.319489	0.268371	-0.26258
Cytoplasmic	70387..71265	+	292	16128058	araC	b0064	-	COG2207K,COG2207K	ara regulon transcriptional activator; autorepressor	0.31058	0.286689	-0.315411
Cytoplasmic	205126..208608	+	1160	16128177	dnaE	b0184	-	COG0587L,COG0587L	DNA polymerase III alpha subunit	0.320413	0.301464	-0.241121
Cytoplasmic	217057..218775	-	572	16128187	proS	b0194	-	COG0442J,COG0442J	prolyl-tRNA synthetase	0.319372	0.298429	-0.242832
Cytoplasmic	357791..358690	-	299	157783149	cynR	b0338	-	COG0583K,COG0583K	transcriptional activator of cyn operon; autorepressor	0.266667	0.303333	0.033445
Cytoplasmic	366428..367510	-	360	49176012	lacI	b0345	-	COG1609K,COG1609K	lactose-inducible lac operon transcriptional repressor	0.271468	0.296399	0.038055
Cytoplasmic	441101..441343	-	80	16128407	xseB	b0422	-	COG1722L,COG1722L	exonuclease VII small subunit	0.407407	0.246914	-0.735
Cytoplasmic	721056..721733	-	225	16128670	kdpE	b0694	-	COG0745TK,COG0745TK	response regulator in two-component regulatory system with KdpD	0.278761	0.323009	-0.136889
Cytoplasmic	813526..815547	+	673	16128747	uvrB	b0779	-	COG0556L,COG0556L	excinulease of nucleotide excision repair, DNA damage recognition component	0.335312	0.304154	-0.357652
Cytoplasmic	922366..922590	-	74	16128848	cspD	b0880	-	COG1278K,COG1278K	inhibitor of DNA replication, cold shock protein homolog	0.346667	0.266667	-0.197297
Cytoplasmic	987585..988985	-	466	16128897	asnS	b0930	-	COG0017J,COG0017J	asparaginyl tRNA synthetase	0.310493	0.295503	-0.257296
Cytoplasmic	1125562..1126146	+	194	16129029	rimJ	b1066	-	COG1670J,COG1670J	ribosomal-protein-S5-alanine N-acetyltransferase	0.333333	0.261538	-0.523711
Cytoplasmic	1141182..1144367	-	1061	16129047	rne	b1084	-	COG1530J,COG1530J	fused ribonucleaseE: endoribonuclease/RNA-binding protein/RNA degradosome binding protein	0.3258	0.229755	-0.644581
Cytoplasmic	1189776..1190447	-	223	16129093	phoP	b1130	-	COG0745TK,COG0745TK	response regulator in two-component regulatory system with PhoQ	0.34375	0.330357	-0.256502
Cytoplasmic	1192667..1193773	-	368	90111218	mnmA	b1133	-	COG0482J,COG0482J	tRNA(Gln,Lys,Glu) U34 2-thiouridylase, first step in mnm(5)-s(2)U34-tRNA synthesis	0.344173	0.279133	-0.285054
Cytoplasmic	1257929..1258513	-	194	16129167	pth	b1204	-	COG0193J,COG0193J	peptidyl-tRNA hydrolase	0.287179	0.297436	-0.111856
Cytoplasmic	1333855..1334829	+	324	16129236	cysB	b1275	-	COG0583K,COG0583K	N-acetylserine-responsive cysteine regulon transcriptional activator; autorepressor	0.295385	0.307692	-0.076852
Cytoplasmic	1346978..1348912	-	644	16129247	rnb	b1286	-	COG4776K,COG4776K	ribonuclease II	0.311628	0.289922	-0.276863
Cytoplasmic	1498938..1499477	+	179	16129386	rimL	b1427	-	COG1670J,COG1670J	ribosomal-protein-L7/L12-serine acetyltransferase	0.4	0.3	-0.370391
Cytoplasmic	1715948..1717222	-	424	16129595	tyrS	b1637	-	COG0162J,COG0162J	tyrosyl-tRNA synthetase	0.348235	0.28	-0.333962
Cytoplasmic	1800096..1800638	-	180	16129674	infC	b1718	-	COG0290J,COG0290J	translation initiation factor IF-3	0.38674	0.287293	-0.656111
Cytoplasmic	1886864..1887991	-	375	16129758	rnd	b1804	-	COG0349J,COG0349J	ribonuclease D	0.287234	0.300532	-0.1448
Cytoplasmic	1992874..1994706	-	610	90111354	uvrC	b1913	-	COG0322L,COG0322L	excinuclease UvrABC, endonuclease subunit	0.324059	0.281506	-0.340164
Cytoplasmic	2080789..2081262	-	157	16129950	sbmC	b2009	-	COG3449L,COG3449L	DNA gyrase inhibitor	0.392405	0.278481	-0.363057
Cytoplasmic	2164276..2164998	+	240	16130019	baeR	b2079	-	COG0745TK,COG0745TK	response regulator in two-component regulatory system with BaeS	0.311203	0.311203	-0.28125
Cytoplasmic	2194300..2196333	+	677	16130052	metG	b2114	-	COG0143J,COG0143J	methionyl-tRNA synthetase	0.334808	0.284661	-0.302954
Cytoplasmic	2634232..2635602	+	456	16130434	xseA	b2509	-	COG1570L,COG1570L	exonuclease VII, large subunit	0.328228	0.266958	-0.527632
Cytoplasmic	2703383..2704063	-	226	16130492	rnc	b2567	-	COG0571K,COG0571K	RNase III	0.330396	0.281938	-0.448673
Cytoplasmic	2716754..2717443	+	229	16130505	ung	b2580	-	COG0692L,COG0692L	uracil-DNA-glycosylase	0.317391	0.282609	-0.282533
Cytoplasmic	2822708..2823769	-	353	16130606	recA	b2699	-	COG0468L,COG0468L	DNA recombination and repair protein; ssDNA-dependent ATPase; synaptase; ssDNA and dsDNA binding protein forming filaments; ATP-dependent homologous DNA strand exchanger; recombinase A; LexA autocleavage cofactor	0.324859	0.282486	-0.175354
Cytoplasmic	2941650..2942567	-	305	16130715	gcvA	b2808	-	COG0583K,COG0583K	glycine cleavage system transcriptional activator; autorepressor	0.303922	0.300654	-0.143279
Cytoplasmic	2969662..2970351	+	229	16130735	mutH	b2831	-	COG3066L,COG3066L	methyl-directed mismatch repair protein	0.269565	0.291304	-0.20786
Cytoplasmic	2979021..2979956	+	311	16130743	lysR	b2839	-	COG0583K,COG0583K	transcriptional activator of lysA; autorepressor	0.233974	0.330128	0.105145
Cytoplasmic	3309033..3311168	-	711	145698316	pnp	b3164	-	COG1185J,COG1185J	polynucleotide phosphorylase/polyadenylase	0.299157	0.299157	-0.142194
Cytoplasmic	3409070..3409951	+	293	16131147	prmA	b3259	-	COG2264J,COG2264J	methyltransferase for 50S ribosomal subunit protein L11	0.289116	0.292517	-0.064846
Cytoplasmic	3536812..3537288	+	158	90111587	greB	b3406	-	COG0782K,COG0782K	transcript cleavage factor	0.396226	0.251572	-0.692405
Cytoplasmic	3720049..3720261	+	70	16131427	cspA	b3556	-	COG1278K,COG1278K	RNA chaperone and antiterminator, cold-inducible	0.323944	0.267606	-0.251429
Cytoplasmic	3722328..3724397	-	689	16131430	glyS	b3559	-	COG0751J,COG0751J	glycine tRNA synthetase, beta subunit	0.318841	0.297101	-0.219158
Cytoplasmic	3758017..3759861	-	614	16131461	selB	b3590	-	COG3276J,COG3276J	selenocysteinyl-tRNA-specific translation factor	0.307317	0.276423	-0.353909
Cytoplasmic	3814494..3815090	+	198	90111625	slmA	b3641	-	COG1309K,COG1309K	nucleoid occlusion factor, anti-FtsZ division inhibitor	0.286432	0.316583	-0.30606
Cytoplasmic	3850136..3850726	-	196	16131539	uhpA	b3669	-	COG2197TK,COG2197TK	response regulator in two-component regulatory system wtih UhpB	0.243655	0.324873	0.181633
Cytoplasmic	3881221..3882321	-	366	16131569	dnaN	b3701	-	COG0592L,COG0592L	DNA polymerase III, beta subunit	0.286104	0.321526	-0.132513
Cytoplasmic	3882326..3883729	-	467	16131570	dnaA	b3702	-	COG0593L,COG0593L	chromosomal replication initiator protein DnaA, DNA-binding transcriptional dual regulator	0.32265	0.277778	-0.358887
Cytoplasmic	3956927..3957820	-	297	16131631	ilvY	b3773	-	COG0583K,COG0583K	transcriptional activator of ilvC; autorepressor	0.271812	0.312081	-0.132997
Cytoplasmic	3996287..3997183	+	298	16131663	xerC	b3811	-	COG4973L,COG4973L	site-specific tyrosine recombinase	0.32107	0.294314	-0.379195
Cytoplasmic	4011863..4012816	-	317	16131677	metR	b3828	-	COG0583K,COG0583K	methionine biosynthesis regulon transcriptional regulator	0.27673	0.292453	-0.186751
Cytoplasmic	4097736..4098572	+	278	16131745	rhaS	b3905	-	COG4977K,COG4977K	transcriptional activator of rhaBAD and rhaT	0.340502	0.297491	-0.469065
Cytoplasmic	4104972..4105670	-	232	16131752	cpxR	b3912	-	COG0745TK,COG0745TK	response regulator in two-component regulatory system with CpxA	0.32618	0.32618	-0.344397
Cytoplasmic	4128078..4128395	-	105	16131776	metJ	b3938	-	COG3060KE,COG3060KE	transcriptional repressor, S-adenosylmethionine-binding	0.386792	0.235849	-0.747619
Cytoplasmic	4198790..4199461	+	223	90111673	nfi	b3998	-	COG1515L,COG1515L	endonuclease V; deoxyinosine 3' endonuclease	0.245536	0.290179	-0.063677
Cytoplasmic	4277060..4277383	-	107	16131888	soxS	b4062	-	COG2207K,COG2207K	superoxide response regulon transcriptional activator; autoregulator	0.333333	0.305556	-0.518691
Cytoplasmic	4333282..4333950	-	222	16131939	basR	b4113	-	COG0745TK,COG0745TK	response regulator in two-component regulatory system with BasS	0.327354	0.32287	-0.150451
Cytoplasmic	4353200..4354717	-	505	16131955	lysU	b4129	-	COG1190J,COG1190J	lysine tRNA synthetase, inducible	0.335968	0.302372	-0.399208
Cytoplasmic	4375699..4376265	+	188	16131972	efp	b4147	-	COG0231J,COG0231J	polyproline-specific translation elongation factor EF-P	0.31746	0.280423	-0.220745
Cytoplasmic	4425118..4425513	+	131	296044035	rpsF	b4200	-	COG0360J,COG0360J	30S ribosomal subunit protein S6	0.386364	0.25	-0.745038
Cytoplasmic	4480982..4483837	-	951	16132080	valS	b4258	-	COG0525J,COG0525J	valyl-tRNA synthetase	0.334034	0.283613	-0.380336
Cytoplasmic	4517714..4518235	-	173	16132114	fecI	b4293	-	COG1595K,COG1595K	RNA polymerase, sigma 19 factor	0.275862	0.310345	-0.109248
Cytoplasmic	4632760..4633086	+	108	16132210	trpR	b4393	-	COG2973K,COG2973K	transcriptional repressor, tryptophan-binding	0.330275	0.293578	-0.424074
Cytoplasmic	4636007..4636696	+	229	16132215	creB	b4398	-	COG0745TK,COG0745TK	response regulator in two-component regulatory system with CreC	0.273913	0.330435	-0.131878
Cytoplasmic	4639590..4640306	-	238	16132218	arcA	b4401	-	COG0745TK,COG0745TK	response regulator in two-component regulatory system with ArcB or CpxA	0.343096	0.297071	-0.486975
Cytoplasmic	3555833..3556849	-	338	49176352	rtcA	b4475	-	COG0430A,COG0430A	RNA 3'-terminal phosphate cyclase	0.215339	0.309735	0.130473
Cytoplasmic	4023554..4024336	+	260	49176429	tatD	b4483	-	COG0084L,COG0084L	quality control of Tat-exported FeS proteins; Mg-dependent cytoplasmic DNase	0.283525	0.272031	-0.156154
CytoplasmicMembrane	1368079..1368747	+	222	16129265	pspA	b1304	-	COG1842KT,COG1842KT	regulatory protein for phage-shock-protein operon	0.403587	0.264574	-0.722072
